# Supplementary material for: An atlas of human kinase regulation
Source: Mol Syst Biol. 2016 Dec 1;12(12):888. doi: 10.15252/msb.20167295 (PMC5199121; doi:10.15252/msb.20167295)
Supplement: Supplementary file 3 — Table EV1 [file MSB-12-888-s003.zip › EV_Table_1/EV_Table_1.xlsx]

## Sheet: Publications
PMID	First Author	Journal	Date	Raw Data DB	Raw Data ID	Title	DOI
21406692	Rigbolt, KT	Science signaling	2011-03-16			System-wide temporal characterization of the proteome and phosphoproteome of human embryonic stem cell differentiation.	https://dx.doi.org/10.1126/scisignal.2001570
22115753	Weber, C	Journal of proteomics	2012-01-17			Dual phosphoproteomics and chemical proteomics analysis of erlotinib and gefitinib interference in acute myeloid leukemia cells.	https://dx.doi.org/10.1016/j.jprot.2011.11.004
21857030	Grosstessner-Hain, K	Molecular & cellular proteomics : MCP	2011-11-04	PRIDE	PRD000226	Quantitative phospho-proteomics to investigate the polo-like kinase 1-dependent phospho-proteome.	https://dx.doi.org/10.1074/mcp.M111.008540
21659604	Hsu, PP	Science (New York, N.Y.)	2011-06-10			The mTOR-regulated phosphoproteome reveals a mechanism of mTORC1-mediated inhibition of growth factor signaling.	https://dx.doi.org/10.1126/science.1199498
23898821	Oppermann, FS	Journal of proteome research	2013-09-06			Comparison of SILAC and mTRAQ quantification for phosphoproteomics on a quadrupole orbitrap mass spectrometer.	https://dx.doi.org/10.1021/pr400417g
19651622	Pan, C	Molecular & cellular proteomics : MCP	2009-12-07			Global effects of kinase inhibitors on signaling networks revealed by quantitative phosphoproteomics.	https://dx.doi.org/10.1074/mcp.M900285-MCP200
18669648	Dephoure, N	Proceedings of the National Academy of Sciences of the United States of America	2008-08-06			A quantitative atlas of mitotic phosphorylation.	https://dx.doi.org/10.1073/pnas.0805139105
21712546	Kettenbach, AN	Science signaling	2011-06-29			Quantitative phosphoproteomics identifies substrates and functional modules of Aurora and Polo-like kinase activities in mitotic cells.	https://dx.doi.org/10.1126/scisignal.2001497
21955146	Engholm-Keller, K	Journal of proteome research	2011-12-05	Tranche (discontinued)		Multidimensional strategy for sensitive phosphoproteomics incorporating protein prefractionation combined with SIMAC, HILIC, and TiO(2) chromatography applied to proximal EGF signaling.	https://dx.doi.org/10.1021/pr200641x
23828894	Schmutz, C	Molecular & cellular proteomics : MCP	2013-10-02			Systems-level overview of host protein phosphorylation during Shigella flexneri infection revealed by phosphoproteomics.	https://dx.doi.org/10.1074/mcp.M113.029918
24204825	Salek, M	PloS one	2013-11-08	PRIDE	PXD000341	Quantitative Phosphoproteome Analysis Unveils LAT as a Modulator of CD3Î¶ and ZAP-70 Tyrosine Phosphorylation.	https://dx.doi.org/10.1371/journal.pone.0077423
23879269	Xia, L	Journal of proteome research	2013-10-04	PRIDE	PXD000225	Phosphoproteomics study on the activated PKCÎ´-induced cell death.	https://dx.doi.org/10.1021/pr400089v
24117733	Luerman, GC	Journal of neurochemistry	2013-11-11			Phosphoproteomic evaluation of pharmacological inhibition of leucine-rich repeat kinase 2 reveals significant off-target effects of LRRK-2-IN-1.	https://dx.doi.org/10.1111/jnc.12483
23612710	Halim, VA	Science signaling	2013-04-24	PRIDE	PXD000222	Comparative phosphoproteomic analysis of checkpoint recovery identifies new regulators of the DNA damage response.	https://dx.doi.org/10.1126/scisignal.2003664
22777824	Weigand, S	Cancer research	2012-09-03			Global quantitative phosphoproteome analysis of human tumor xenografts treated with a CD44 antagonist.	https://dx.doi.org/10.1158/0008-5472.CAN-12-0136
22424773	Beli, P	Molecular cell	2012-04-30			Proteomic investigations reveal a role for RNA processing factor THRAP3 in the DNA damage response.	https://dx.doi.org/10.1016/j.molcel.2012.01.026
21934108	Rogers, LD	Science signaling	2011-09-21	PRIDE	PRD000525	Phosphoproteomic analysis of Salmonella-infected cells identifies key kinase regulators and SopB-dependent host phosphorylation events.	https://dx.doi.org/10.1126/scisignal.2001668
20068231	Olsen, JV	Science signaling	2010-01-13			Quantitative phosphoproteomics reveals widespread full phosphorylation site occupancy during mitosis.	https://dx.doi.org/10.1126/scisignal.2000475
23592840	Zhuang, G	Science signaling	2013-04-17			Phosphoproteomic analysis implicates the mTORC2-FoxO1 axis in VEGF signaling and feedback activation of receptor tyrosine kinases.	https://dx.doi.org/10.1126/scisignal.2003572
22210691	Mertins, P	Molecular & cellular proteomics : MCP	2012-06-13	Tranche (discontinued)		iTRAQ labeling is superior to mTRAQ for quantitative global proteomics and phosphoproteomics.	https://dx.doi.org/10.1074/mcp.M111.014423
23749302	Mertins, P	Nature methods	2013-06-28	In-house DB		Integrated proteomic analysis of post-translational modifications by serial enrichment.	https://dx.doi.org/10.1038/nmeth.2518
24626860	Qin, X	Molecular bioSystems	2014-03-14			Quantitative phosphoproteomic profiling of PINK1-deficient cells identifies phosphorylation changes in nuclear proteins.	https://dx.doi.org/10.1039/c3mb70565j
24324209	Beck, F	Blood	2014-01-31	PRIDE	PXD000242	Time-resolved characterization of cAMP/PKA-dependent signaling reveals that platelet inhibition is a concerted process involving multiple signaling pathways.	https://dx.doi.org/10.1182/blood-2013-07-512384
24247654	Schaab, C	Leukemia	2014-03-05			Global phosphoproteome analysis of human bone marrow reveals predictive phosphorylation markers for the treatment of acute myeloid leukemia with quizartinib.	https://dx.doi.org/10.1038/leu.2013.347
24706070	Beck, HC	Neurochemical research	2014-04-07			A Site-Specific Phosphorylation of the Focal Adhesion Kinase Controls the Formation of Spheroid Cell Clusters.	https://dx.doi.org/10.1007/s11064-014-1298-y
24719451	Mertins, P	Molecular & cellular proteomics : MCP	2014-04-10			Ischemia in tumors induces early and sustained phosphorylation changes in stress kinase pathways but does not affect global protein levels.	https://dx.doi.org/10.1074/mcp.M113.036392
24850871	de Graaf, EL	Molecular & cellular proteomics : MCP	2014-05-22	PRIDE	PXD000293	Single step enrichment by Ti4+-IMAC and label free quantitation enables in-depth monitoring of phosphorylation dynamics with high reproducibility and temporal resolution.	https://dx.doi.org/10.1074/mcp.O113.036608
24961811	de Graaf, EL	Molecular & cellular proteomics : MCP	2014-06-25	PRIDE	PXD001068	Phosphoproteome dynamics in onset and maintenance of Oncogene-Induced Senescence.	https://dx.doi.org/10.1074/mcp.M113.035436
25056879	J D'Souza, RC	Science signaling	2014-07-24	PRIDE	PXD000496	Time-resolved dissection of early phosphoproteome and ensuing proteome changes in response to TGF-?.	https://dx.doi.org/10.1126/scisignal.2004856
25003641	Šalovská, B	International journal of molecular sciences	2014-07-09			Radiosensitization of Human Leukemic HL-60 Cells by ATR Kinase Inhibitor (VE-821): Phosphoproteomic Analysis.	https://dx.doi.org/10.3390/ijms150712007
25247763	Wu, X	Nature communications	2014-09-23	PRIDE	PXD000599	Activation of diverse signalling pathways by oncogenic PIK3CA mutations.	https://dx.doi.org/10.1038/ncomms5961
25278378	Franchin, C	Biochimica et biophysica acta	2014-10-11			Quantitative analysis of a phosphoproteome readily altered by the protein kinase CK2 inhibitor quinalizarin in HEK-293T cells.	https://dx.doi.org/10.1016/j.bbapap.2014.09.017
25599653	Hammond, DE	Journal of proteome research	2015-03-06			Differential reprogramming of isogenic colorectal cancer cells by distinct activating KRAS mutations.	https://dx.doi.org/10.1021/pr501191a
26503892	Hu, CW	Molecular & cellular proteomics : MCP	2015-12-02	PRIDE	PXD000701	Temporal Phosphoproteome Dynamics Induced by an ATP Synthase Inhibitor Citreoviridin.	https://dx.doi.org/10.1074/mcp.M115.051383
26060313	Wilkes, EH	Proceedings of the National Academy of Sciences of the United States of America	2015-06-24			Empirical inference of circuitry and plasticity in a kinase signaling network.	https://dx.doi.org/10.1073/pnas.1423344112
26307563	Zhang, H	Proteomics	2015-10-27	PRIDE	PXD002496	Selective phosphorylation during early macrophage differentiation.	https://dx.doi.org/10.1002/pmic.201400511
26462736	Rusin, SF	Science signaling	2015-10-14			Quantitative phosphoproteomics reveals new roles for the protein phosphatase PP6 in mitotic cells.	https://dx.doi.org/10.1126/scisignal.aab3138
25921289	Emdal, KB	Science signaling	2015-04-29	PRIDE	PXD001115	Temporal proteomics of NGF-TrkA signaling identifies an inhibitory role for the E3 ligase Cbl-b in neuroblastoma cell differentiation.	https://dx.doi.org/10.1126/scisignal.2005769
25850435	Stuart, SA	Molecular & cellular proteomics : MCP	2015-06-02	PRIDE	PXD001560	A Phosphoproteomic Comparison of B-RAFV600E and MKK1/2 Inhibitors in Melanoma Cells.	https://dx.doi.org/10.1074/mcp.M114.047233
26546556	Nguyen, TD	Journal of proteomics	2015-11-30	PRIDE	PXD002871	The phosphoproteome of human Jurkat T cell clones upon costimulation with anti-CD3/anti-CD28 antibodies.	https://dx.doi.org/10.1016/j.jprot.2015.10.029
26912667	Abelin, JG	Molecular & cellular proteomics : MCP	2016-02-25	MassIVE	MSV000079457	Reduced-representation phosphosignatures measured by quantitative targeted MS capture cellular states and enable large-scale comparison of drug-induced phenotypes.	https://dx.doi.org/10.1074/mcp.M116.058354

## Sheet: Conditions
Condition ID	Description	Control	Time (min)	PMID	Organism	Biological Sample	Labelling Type	Labelling Method	Spectrometer	Enrichment	Condition label	Total Sites In Atlas
12_3	Differentiation (NCM)	Undifferentiated (Conditioned medium)	1440	21406692	9606	hESC (Odense-3 and HUES9)	metabolic	SILAC	Orbitrap	TiO2	Differentiation (NCM)_1440.00m	11379
15_3	Differentiation (PMA)	Undifferentiated (Conditioned medium)	30	21406692	9606	hESC (Odense-3 and HUES9)	metabolic	SILAC	Orbitrap	TiO2	Differentiation (PMA)_vs_Undifferentiated (Conditioned medium)_30.00m	10717
18_3	Differentiation (PMA)	Undifferentiated (Conditioned medium)	60	21406692	9606	hESC (Odense-3 and HUES9)	metabolic	SILAC	Orbitrap	TiO2	Differentiation (PMA)_vs_Undifferentiated (Conditioned medium)_60.00m	10697
21_3	Differentiation (PMA)	Undifferentiated (Conditioned medium)	360	21406692	9606	hESC (Odense-3 and HUES9)	metabolic	SILAC	Orbitrap	TiO2	Differentiation (PMA)_vs_Undifferentiated (Conditioned medium)_360.00m	10652
24_3	Differentiation (PMA)	Undifferentiated (Conditioned medium)	1440	21406692	9606	hESC (Odense-3 and HUES9)	metabolic	SILAC	Orbitrap	TiO2	Differentiation (PMA)_vs_Undifferentiated (Conditioned medium)_1440.00m	10638
3_3	Differentiation (NCM)	Undifferentiated (Conditioned medium)	30	21406692	9606	hESC (Odense-3 and HUES9)	metabolic	SILAC	Orbitrap	TiO2	Differentiation (NCM)_30.00m	12797
6_3	Differentiation (NCM)	Undifferentiated (Conditioned medium)	60	21406692	9606	hESC (Odense-3 and HUES9)	metabolic	SILAC	Orbitrap	TiO2	Differentiation (NCM)_60.00m	11440
9_3	Differentiation (NCM)	Undifferentiated (Conditioned medium)	360	21406692	9606	hESC (Odense-3 and HUES9)	metabolic	SILAC	Orbitrap	TiO2	Differentiation (NCM)_360.00m	12734
96_36	Erlotinib	Untreated	0	22115753	9606	AML KG-1	metabolic	SILAC	LTQ Orbitrap	IMAC	Erlotinib	9377
99_36	Gefitinib	Untreated	0	22115753	9606	AML KG-1	metabolic	SILAC	LTQ Orbitrap	IMAC	Gefitinib	9365
111_45	BI 4834 (on Mitosis Nocodazole)	Mitosis (Nocodazole)	15	21857030	9606	HeLa	chemical	Methyl esterification	LTQ-FT Ultra or LTQ Orbitrap XL	IMAC	BI 4834 (on Mitosis Nocodazole)	4989
114_48	Starved	Insulin	NA	21659604	9606	HEK-293	chemical	iTRAQ	QSTAR Elite	IMAC	Starved	3881
117_48	Torin1	Insulin	NA	21659604	9606	HEK-293	chemical	iTRAQ	QSTAR Elite	IMAC	Torin1	3881
120_48	Rapamycin	Insulin	NA	21659604	9606	HEK-293	chemical	iTRAQ	QSTAR Elite	IMAC	Rapamycin	3881
123_51	TSC2+/+ + Torin1	Vehicle	NA	21659604	9606	MEF	chemical	iTRAQ	QSTAR Elite	IMAC	TSC2+/+ + Torin1	2025
126_51	TSC2-/-	Vehicle	NA	21659604	9606	MEF	chemical	iTRAQ	QSTAR Elite	IMAC	TSC2-/-	2025
129_51	TSC2-/- + Torin1	Vehicle	NA	21659604	9606	MEF	chemical	iTRAQ	QSTAR Elite	IMAC	TSC2-/- + Torin1	2025
186_57	Crizotinib	Untreated	NA	23898821	9606	NSCLC	metabolic	SILAC	Orbitrap (Q Exactive)	IMAC	Crizotinib	16837
189_57	Untreated	Untreated	NA	23898821	9606	NSCLC	metabolic	SILAC	Orbitrap (Q Exactive)	IMAC	Untreated_vs_Untreated	18189
192_57	Untreated	Crizotinib	NA	23898821	9606	NSCLC	metabolic	SILAC	Orbitrap (Q Exactive)	IMAC	Untreated_vs_Crizotinib	16885
186_60	Crizotinib	Untreated	NA	23898821	9606	NSCLC	chemical	mTRAQ	Orbitrap (Q Exactive)	IMAC	Crizotinib	17069
189_60	Untreated	Untreated	NA	23898821	9606	NSCLC	chemical	mTRAQ	Orbitrap (Q Exactive)	IMAC	Untreated_vs_Untreated	18267
192_60	Untreated	Crizotinib	NA	23898821	9606	NSCLC	chemical	mTRAQ	Orbitrap (Q Exactive)	IMAC	Untreated_vs_Crizotinib	16975
240_63	EGF	Untreated	15	19651622	9606	HeLa	metabolic	SILAC	LTQ Orbitrap	TiO2	EGF_15.00m	4911
243_63	EGF + SB202190	Untreated	15	19651622	9606	HeLa	metabolic	SILAC	LTQ Orbitrap	TiO2	EGF + SB202190_vs_Untreated	4891
246_63	EGF + SB202190	EGF	15	19651622	9606	HeLa	metabolic	SILAC	LTQ Orbitrap	TiO2	EGF + SB202190_vs_EGF	4908
240_66	EGF	Untreated	15	19651622	9606	HeLa	metabolic	SILAC	LTQ Orbitrap	TiO2	EGF_15.00m	4123
252_66	EGF + U0126	Untreated	15	19651622	9606	HeLa	metabolic	SILAC	LTQ Orbitrap	TiO2	EGF + U0126_vs_Untreated	4108
255_66	EGF + U0126	EGF	15	19651622	9606	HeLa	metabolic	SILAC	LTQ Orbitrap	TiO2	EGF + U0126_vs_EGF	4122
267_72	Mitosis (Nocodazole)	Async cells	NA	18669648	9606	HeLa	metabolic	SILAC	LTQ Orbitrap	TiO2_IMAC	Mitosis (Nocodazole)	7914
72_72	G1_S (Thymidine)	Async cells	0	18669648	9606	HeLa	metabolic	SILAC	LTQ Orbitrap	TiO2_IMAC	G1_S (Thymidine)	6241
270_75	Mitosis (Taxol)	Untreated	NA	21712546	9606	HeLa	metabolic	SILAC	LTQ Orbitrap	TiO2	Mitosis (Taxol)	15520
273_75	Mitosis (MLN8054 0_25 microM)	Untreated	NA	21712546	9606	HeLa	metabolic	SILAC	LTQ Orbitrap	TiO2	Mitosis (MLN8054 0_25 microM)	17653
276_75	Mitosis (MLN8054 1 microM)	Untreated	NA	21712546	9606	HeLa	metabolic	SILAC	LTQ Orbitrap	TiO2	Mitosis (MLN8054 1 microM)	20867
279_75	Mitosis (MLN8054 5 microM)	Untreated	NA	21712546	9606	HeLa	metabolic	SILAC	LTQ Orbitrap	TiO2	Mitosis (MLN8054 5 microM)	14843
282_75	Mitosis (AZD1152)	Untreated	NA	21712546	9606	HeLa	metabolic	SILAC	LTQ Orbitrap	TiO2	Mitosis (AZD1152)	22826
285_75	Mitosis (BI2536)	Untreated	NA	21712546	9606	HeLa	metabolic	SILAC	LTQ Orbitrap	TiO2	Mitosis (BI2536)	15032
288_75	Mitosis (short Taxol + BI2536)	Untreated	NA	21712546	9606	HeLa	metabolic	SILAC	LTQ Orbitrap	TiO2	Mitosis (short Taxol + BI2536)	14629
714_78	EGF	Untreated	5	21955146	9606	HeLa	metabolic	SILAC	LTQ Orbitrap XL	TiO2_IMAC	EGF_5.00m	5563
294_81	Shigella infection	Uninfected	15	23828894	9606	HeLa	free	NA	LTQ Orbitrap	TiO2	Shigella infection_15.00m	2958
297_81	Shigella infection	Uninfected	30	23828894	9606	HeLa	free	NA	LTQ Orbitrap	TiO2	Shigella infection_30.00m	2958
300_81	Shigella infection	Uninfected	60	23828894	9606	HeLa	free	NA	LTQ Orbitrap	TiO2	Shigella infection_60.00m	2958
303_81	Shigella infection	Uninfected	120	23828894	9606	HeLa	free	NA	LTQ Orbitrap	TiO2	Shigella infection_120.00m	2958
318_87	anti-CD3	Time 0_5	0	24204825	9606	Jurkat	metabolic	SILAC	LTQ Orbitrap	TiO2	anti-CD3_0.00m	1869
321_87	anti-CD3	Time 0_5	5	24204825	9606	Jurkat	metabolic	SILAC	LTQ Orbitrap	TiO2	anti-CD3_5.00m	1869
324_87	anti-CD3	Time 0_5	10	24204825	9606	Jurkat	metabolic	SILAC	LTQ Orbitrap	TiO2	anti-CD3_10.00m	2018
327_87	anti-CD3	Time 0_5	20	24204825	9606	Jurkat	metabolic	SILAC	LTQ Orbitrap	TiO2	anti-CD3_20.00m	2018
318_93	anti-CD3	Time 0_5	0	24204825	9606	Jurkat	metabolic	SILAC	LTQ Orbitrap	TiO2	anti-CD3_0.00m	3940
321_93	anti-CD3	Time 0_5	5	24204825	9606	Jurkat	metabolic	SILAC	LTQ Orbitrap	TiO2	anti-CD3_5.00m	3940
324_93	anti-CD3	Time 0_5	10	24204825	9606	Jurkat	metabolic	SILAC	LTQ Orbitrap	TiO2	anti-CD3_10.00m	3370
327_93	anti-CD3	Time 0_5	20	24204825	9606	Jurkat	metabolic	SILAC	LTQ Orbitrap	TiO2	anti-CD3_20.00m	3370
318_96	anti-CD3	Time 0_5	0	24204825	9606	JCaM2.5	metabolic	SILAC	LTQ Orbitrap	TiO2	anti-CD3_0.00m	3099
321_96	anti-CD3	Time 0_5	5	24204825	9606	JCaM2.5	metabolic	SILAC	LTQ Orbitrap	TiO2	anti-CD3_5.00m	3099
324_96	anti-CD3	Time 0_5	10	24204825	9606	JCaM2.5	metabolic	SILAC	LTQ Orbitrap	TiO2	anti-CD3_10.00m	3483
327_96	anti-CD3	Time 0_5	20	24204825	9606	JCaM2.5	metabolic	SILAC	LTQ Orbitrap	TiO2	anti-CD3_20.00m	3483
330_99	Cell death (PKCdelta induced - Cytoplasm)	PKCdelta induced (day 0)	0	23879269	9606	AML U937	metabolic	SILAC	LTQ Orbitrap XL	TiO2	Cell death (PKCdelta induced - Cytoplasm)_0.00m	350
333_99	Cell death (PKCdelta induced - Cytoplasm)	PKCdelta induced (day 0)	2880	23879269	9606	AML U937	metabolic	SILAC	LTQ Orbitrap XL	TiO2	Cell death (PKCdelta induced - Cytoplasm)_2880.00m	481
336_99	Cell death (PKCdelta induced - Cytoplasm)	PKCdelta induced (day 0)	4320	23879269	9606	AML U937	metabolic	SILAC	LTQ Orbitrap XL	TiO2	Cell death (PKCdelta induced - Cytoplasm)_4320.00m	245
339_99	Cell death (PKCdelta induced - Cytoplasm)	PKCdelta induced (day 0)	5760	23879269	9606	AML U937	metabolic	SILAC	LTQ Orbitrap XL	TiO2	Cell death (PKCdelta induced - Cytoplasm)_5760.00m	859
342_99	Cell death (PKCdelta induced - Cytoplasm)	PKCdelta induced (day 0)	7200	23879269	9606	AML U937	metabolic	SILAC	LTQ Orbitrap XL	TiO2	Cell death (PKCdelta induced - Cytoplasm)_7200.00m	385
345_99	Cell death (PKCdelta induced - Nucleus)	PKCdelta induced (day 0)	0	23879269	9606	AML U937	metabolic	SILAC	LTQ Orbitrap XL	TiO2	Cell death (PKCdelta induced - Nucleus)_0.00m	197
348_99	Cell death (PKCdelta induced - Nucleus)	PKCdelta induced (day 0)	2880	23879269	9606	AML U937	metabolic	SILAC	LTQ Orbitrap XL	TiO2	Cell death (PKCdelta induced - Nucleus)_2880.00m	388
351_99	Cell death (PKCdelta induced - Nucleus)	PKCdelta induced (day 0)	4320	23879269	9606	AML U937	metabolic	SILAC	LTQ Orbitrap XL	TiO2	Cell death (PKCdelta induced - Nucleus)_4320.00m	392
354_99	Cell death (PKCdelta induced - Nucleus)	PKCdelta induced (day 0)	5760	23879269	9606	AML U937	metabolic	SILAC	LTQ Orbitrap XL	TiO2	Cell death (PKCdelta induced - Nucleus)_5760.00m	517
357_99	Cell death (PKCdelta induced - Nucleus)	PKCdelta induced (day 0)	7200	23879269	9606	AML U937	metabolic	SILAC	LTQ Orbitrap XL	TiO2	Cell death (PKCdelta induced - Nucleus)_7200.00m	319
363_105	LRRK2-IN-1 (Endogenous LRRK2)	Untreated	NA	24117733	9606	SH-SY5Y neuroblastoma cells	metabolic	SILAC	LTQ Orbitrap Velos	TiO2	LRRK2-IN-1 (Endogenous LRRK2)	2252
366_108	LRRK2-IN-1 (LRRK2 overexpression)	Untreated	NA	24117733	9606	SH-SY5Y neuroblastoma cells	metabolic	SILAC	LTQ Orbitrap Velos	TiO2	LRRK2-IN-1 (LRRK2 overexpression)	1676
369_111	PLK1 Inhibitor (G2r - BI2536 - 30m)	Untreated	NA	23612710	9606	U2OS osteosarcoma cells	metabolic	SILAC	LTQ Orbitrap	TiO2	PLK1 Inhibitor (G2r - BI2536 - 30m)	2093
372_111	PLK1 Inhibitor (G2r - BI2536 - 120m)	Untreated	NA	23612710	9606	U2OS osteosarcoma cells	metabolic	SILAC	LTQ Orbitrap	TiO2	PLK1 Inhibitor (G2r - BI2536 - 120m)	3116
375_111	PLK1 Inhibitor (G2r - BI2536 - 240m)	Untreated	NA	23612710	9606	U2OS osteosarcoma cells	metabolic	SILAC	LTQ Orbitrap	TiO2	PLK1 Inhibitor (G2r - BI2536 - 240m)	2876
378_111	PLK1 Inhibitor (G2nr - BI2536 - 360m)	Untreated	NA	23612710	9606	U2OS osteosarcoma cells	metabolic	SILAC	LTQ Orbitrap	TiO2	PLK1 Inhibitor (G2nr - BI2536 - 360m)	1669
102_117	RG7356	Vehicle	30	22777824	9606	MDA-MB-231 (Breast Cancer Cell Line)	metabolic	SILAC	LTQ Orbitrap XL	IMAC	RG7356_30.00m	9317
105_117	RG7356	Vehicle	90	22777824	9606	MDA-MB-231 (Breast Cancer Cell Line)	metabolic	SILAC	LTQ Orbitrap XL	IMAC	RG7356_90.00m	9088
387_117	RG7356	Vehicle	270	22777824	9606	MDA-MB-231 (Breast Cancer Cell Line)	metabolic	SILAC	LTQ Orbitrap XL	IMAC	RG7356_270.00m	8295
390_120	DNA damage (Etoposide)	Untreated	NA	22424773	9606	U2OS osteosarcoma cells	metabolic	SILAC	LTQ Orbitrap XL	TiO2	DNA damage (Etoposide)	13100
399_129	DNA damage (Ionizing radiation)	Untreated	NA	22424773	9606	U2OS osteosarcoma cells	metabolic	SILAC	LTQ Orbitrap XL	TiO2	DNA damage (Ionizing radiation)	11740
402_132	Dasatinib (5 nM)	Untreated	NA	19651622	9606	CML K-562	metabolic	SILAC	LTQ Orbitrap	TiO2	Dasatinib (5 nM)	4405
405_132	Dasatinib (50 nM)	Untreated	NA	19651622	9606	CML K-562	metabolic	SILAC	LTQ Orbitrap	TiO2	Dasatinib (50 nM)_vs_Untreated	4396
408_132	Dasatinib (50 nM)	Dasatinib (5 nM)	NA	19651622	9606	CML K-562	metabolic	SILAC	LTQ Orbitrap	TiO2	Dasatinib (50 nM)_vs_Dasatinib (5 nM)	4405
132_135	Salmonella infection (Nucleus)	Uninfected	2	21934108	9606	HeLa	metabolic	SILAC	LTQ Orbitrap XL	TiO2	Salmonella infection (Nucleus)_2.00m	2962
135_135	Salmonella infection (Nucleus)	Uninfected	5	21934108	9606	HeLa	metabolic	SILAC	LTQ Orbitrap XL	TiO2	Salmonella infection (Nucleus)_5.00m	2952
138_135	Salmonella infection (Nucleus)	Uninfected	10	21934108	9606	HeLa	metabolic	SILAC	LTQ Orbitrap XL	TiO2	Salmonella infection (Nucleus)_10.00m	2950
141_135	Salmonella infection (Nucleus)	Uninfected	20	21934108	9606	HeLa	metabolic	SILAC	LTQ Orbitrap XL	TiO2	Salmonella infection (Nucleus)_20.00m	2955
144_135	Salmonella infection + dSopB (Nucleus)	Uninfected	5	21934108	9606	HeLa	metabolic	SILAC	LTQ Orbitrap XL	TiO2	Salmonella infection + dSopB (Nucleus)_5.00m	2570
147_135	Salmonella infection + dSopB (Nucleus)	Uninfected	20	21934108	9606	HeLa	metabolic	SILAC	LTQ Orbitrap XL	TiO2	Salmonella infection + dSopB (Nucleus)_20.00m	2568
150_135	Salmonella infection (Membrane)	Uninfected	2	21934108	9606	HeLa	metabolic	SILAC	LTQ Orbitrap XL	TiO2	Salmonella infection (Membrane)_2.00m	2110
153_135	Salmonella infection (Membrane)	Uninfected	5	21934108	9606	HeLa	metabolic	SILAC	LTQ Orbitrap XL	TiO2	Salmonella infection (Membrane)_5.00m	2124
156_135	Salmonella infection (Membrane)	Uninfected	10	21934108	9606	HeLa	metabolic	SILAC	LTQ Orbitrap XL	TiO2	Salmonella infection (Membrane)_10.00m	2118
159_135	Salmonella infection (Membrane)	Uninfected	20	21934108	9606	HeLa	metabolic	SILAC	LTQ Orbitrap XL	TiO2	Salmonella infection (Membrane)_20.00m	2095
162_135	Salmonella infection + dSopB (Membrane)	Uninfected	5	21934108	9606	HeLa	metabolic	SILAC	LTQ Orbitrap XL	TiO2	Salmonella infection + dSopB (Membrane)_5.00m	1812
165_135	Salmonella infection + dSopB (Membrane)	Uninfected	20	21934108	9606	HeLa	metabolic	SILAC	LTQ Orbitrap XL	TiO2	Salmonella infection + dSopB (Membrane)_20.00m	1810
168_135	Salmonella infection (Cytoplasm)	Uninfected	2	21934108	9606	HeLa	metabolic	SILAC	LTQ Orbitrap XL	TiO2	Salmonella infection (Cytoplasm)_2.00m	2419
171_135	Salmonella infection (Cytoplasm)	Uninfected	5	21934108	9606	HeLa	metabolic	SILAC	LTQ Orbitrap XL	TiO2	Salmonella infection (Cytoplasm)_5.00m	2458
174_135	Salmonella infection (Cytoplasm)	Uninfected	10	21934108	9606	HeLa	metabolic	SILAC	LTQ Orbitrap XL	TiO2	Salmonella infection (Cytoplasm)_10.00m	2453
177_135	Salmonella infection (Cytoplasm)	Uninfected	20	21934108	9606	HeLa	metabolic	SILAC	LTQ Orbitrap XL	TiO2	Salmonella infection (Cytoplasm)_20.00m	2415
180_135	Salmonella infection + dSopB (Cytoplasm)	Uninfected	5	21934108	9606	HeLa	metabolic	SILAC	LTQ Orbitrap XL	TiO2	Salmonella infection + dSopB (Cytoplasm)_5.00m	1771
183_135	Salmonella infection + dSopB (Cytoplasm)	Uninfected	20	21934108	9606	HeLa	metabolic	SILAC	LTQ Orbitrap XL	TiO2	Salmonella infection + dSopB (Cytoplasm)_20.00m	1771
66_138	Mitosis (Nocodazole)	Async cells	30	20068231	9606	HeLa S3	metabolic	SILAC	LTQ Orbitrap	TiO2	Mitosis (Nocodazole)	12458
69_138	G1 (Nocodazole)	Async cells	180	20068231	9606	HeLa S3	metabolic	SILAC	LTQ Orbitrap	TiO2	G1 (Nocodazole)	10061
72_138	G1_S (Thymidine)	Async cells	0	20068231	9606	HeLa S3	metabolic	SILAC	LTQ Orbitrap	TiO2	G1_S (Thymidine)	7524
75_138	G1_S (Aphidicolin)	Async cells	0	20068231	9606	HeLa S3	metabolic	SILAC	LTQ Orbitrap	TiO2	G1_S (Aphidicolin)_vs_Async cells	8437
78_138	G1_S (Aphidicolin)	G1_S (Thymidine)	0	20068231	9606	HeLa S3	metabolic	SILAC	LTQ Orbitrap	TiO2	G1_S (Aphidicolin)_vs_G1_S (Thymidine)	8423
81_138	Early S (Thymidine)	Async cells	150	20068231	9606	HeLa S3	metabolic	SILAC	LTQ Orbitrap	TiO2	Early S (Thymidine)	11614
84_138	Late S (Thymidine)	Async cells	330	20068231	9606	HeLa S3	metabolic	SILAC	LTQ Orbitrap	TiO2	Late S (Thymidine)	9823
87_138	S_G2 (Thymidine)	Async cells	450	20068231	9606	HeLa S3	metabolic	SILAC	LTQ Orbitrap	TiO2	S_G2 (Thymidine)	7401
411_141	VEGF	Untreated	10	23592840	9606	HUVEC	chemical	TMT	LTQ Orbitrap Velos	TiO2	VEGF_10.00m	2761
414_141	VEGF	Untreated	20	23592840	9606	HUVEC	chemical	TMT	LTQ Orbitrap Velos	TiO2	VEGF_20.00m	2774
417_141	VEGF	Untreated	30	23592840	9606	HUVEC	chemical	TMT	LTQ Orbitrap Velos	TiO2	VEGF_30.00m	2775
420_141	VEGF	Untreated	60	23592840	9606	HUVEC	chemical	TMT	LTQ Orbitrap Velos	TiO2	VEGF_60.00m	2775
423_141	Sorafinib	Untreated	NA	23592840	9606	HUVEC	chemical	TMT	LTQ Orbitrap Velos	TiO2	Sorafinib	2765
426_144	EGF	Untreated	10	22210691	9606	HeLa	chemical	mTRAQ	LTQ Orbitrap Velos	IMAC	EGF_10.00m	13001
429_144	EGF	Untreated	1440	22210691	9606	HeLa	chemical	mTRAQ	LTQ Orbitrap Velos	IMAC	EGF_1440.00m	13117
426_153	EGF	Untreated	10	22210691	9606	HeLa	chemical	iTRAQ	LTQ Orbitrap Velos	IMAC	EGF_10.00m	17903
429_153	EGF	Untreated	1440	22210691	9606	HeLa	chemical	iTRAQ	LTQ Orbitrap Velos	IMAC	EGF_1440.00m	17795
432_156	Bortezomib	Untreated	NA	23749302	9606	Jurkat	metabolic	SILAC	Orbitrap (Q Exactive)	IMAC	Bortezomib	27010
432_159	Bortezomib	Untreated	NA	23749302	9606	Jurkat	metabolic	SILAC	Orbitrap (Q Exactive)	IMAC	Bortezomib	14842
432_162	Bortezomib	Untreated	NA	23749302	9606	Jurkat	metabolic	SILAC	Orbitrap (Q Exactive)	IMAC	Bortezomib	5416
447_168	nonTargeted_siRNA	PINK1_siRNA	NA	24626860	9606	HEK-293	metabolic	SILAC	LTQ Orbitrap	IMAC	nonTargeted_siRNA	2187
453_168	PINK1_siRNA	nonTargeted_siRNA	NA	24626860	9606	HEK-293	metabolic	SILAC	LTQ Orbitrap	IMAC	PINK1_siRNA	1700
465_174	Iloprost (2 nM)	Vehicle	0.16	24324209	9606	Platelet-rich plasma	chemical	iTRAQ	LTQ Orbitrap Velos	TiO2	Iloprost (2 nM)_0.16m	2434
468_174	Iloprost (2 nM)	Vehicle	0.5	24324209	9606	Platelet-rich plasma	chemical	iTRAQ	LTQ Orbitrap Velos	TiO2	Iloprost (2 nM)_0.50m	2434
471_174	Iloprost (2 nM)	Vehicle	1	24324209	9606	Platelet-rich plasma	chemical	iTRAQ	LTQ Orbitrap Velos	TiO2	Iloprost (2 nM)_1.00m	2434
474_177	Iloprost (5 nM)	Vehicle	0.16	24324209	9606	Platelet-rich plasma	chemical	iTRAQ	LTQ Orbitrap Velos	TiO2	Iloprost (5 nM)_0.16m	2498
477_177	Iloprost (5 nM)	Vehicle	0.5	24324209	9606	Platelet-rich plasma	chemical	iTRAQ	LTQ Orbitrap Velos	TiO2	Iloprost (5 nM)_0.50m	2498
480_177	Iloprost (5 nM)	Vehicle	1	24324209	9606	Platelet-rich plasma	chemical	iTRAQ	LTQ Orbitrap Velos	TiO2	Iloprost (5 nM)_1.00m	2498
483_180	Quizartinib	AML cell lines	NA	24247654	9606	AML Bone Marrow aspirate	metabolic	Super-SILAC	LTQ Orbitrap Velos	IMAC	Quizartinib	8705
483_183	Quizartinib	AML cell lines	NA	24247654	9606	AML Bone Marrow aspirate	metabolic	Super-SILAC	LTQ Orbitrap Velos	IMAC	Quizartinib	10880
549_186	Differentiation (Serum free medium)	Control	1440	24706070	9606	Dental Follicle Cells	chemical	iTRAQ	Orbitrap	TiO2	Differentiation (Serum free medium)_1440.00m	1726
552_186	Differentiation (Serum free medium)	Control	2880	24706070	9606	Dental Follicle Cells	chemical	iTRAQ	Orbitrap	TiO2	Differentiation (Serum free medium)_2880.00m	1726
573_192	Ischemia	Control	5	24719451	9606	Ovarian Carcinoma	chemical	iTRAQ	LTQ Orbitrap Velos	IMAC	Ischemia_5.00m	20497
576_192	Ischemia	Control	30	24719451	9606	Ovarian Carcinoma	chemical	iTRAQ	LTQ Orbitrap Velos	IMAC	Ischemia_30.00m	20442
579_192	Ischemia	Control	60	24719451	9606	Ovarian Carcinoma	chemical	iTRAQ	LTQ Orbitrap Velos	IMAC	Ischemia_60.00m	20476
573_195	Ischemia	Control	5	24719451	9606	Basal Breast Cancer Tumor (WHIM6)	chemical	iTRAQ	Orbitrap (Q Exactive)	IMAC	Ischemia_5.00m	25017
576_195	Ischemia	Control	30	24719451	9606	Basal Breast Cancer Tumor (WHIM6)	chemical	iTRAQ	Orbitrap (Q Exactive)	IMAC	Ischemia_30.00m	25015
579_195	Ischemia	Control	60	24719451	9606	Basal Breast Cancer Tumor (WHIM6)	chemical	iTRAQ	Orbitrap (Q Exactive)	IMAC	Ischemia_60.00m	25017
573_198	Ischemia	Control	5	24719451	9606	Luminal Breast Cancer Tumor (WHIM20)	chemical	iTRAQ	Orbitrap (Q Exactive)	IMAC	Ischemia_5.00m	23639
576_198	Ischemia	Control	30	24719451	9606	Luminal Breast Cancer Tumor (WHIM20)	chemical	iTRAQ	Orbitrap (Q Exactive)	IMAC	Ischemia_30.00m	23638
579_198	Ischemia	Control	60	24719451	9606	Luminal Breast Cancer Tumor (WHIM20)	chemical	iTRAQ	Orbitrap (Q Exactive)	IMAC	Ischemia_60.00m	23643
582_201	PGE2	Control	0	24850871	9606	Jurkat	free	NA	LTQ Orbitrap	TiO2	PGE2_0.00m	11614
585_201	PGE2	Control	10	24850871	9606	Jurkat	free	NA	LTQ Orbitrap	TiO2	PGE2_10.00m	11743
588_201	PGE2	Control	20	24850871	9606	Jurkat	free	NA	LTQ Orbitrap	TiO2	PGE2_20.00m	10954
591_201	PGE2	Control	30	24850871	9606	Jurkat	free	NA	LTQ Orbitrap	TiO2	PGE2_30.00m	10552
594_201	PGE2	Control	5	24850871	9606	Jurkat	free	NA	LTQ Orbitrap	TiO2	PGE2_5.00m	11258
597_201	PGE2	Control	60	24850871	9606	Jurkat	free	NA	LTQ Orbitrap	TiO2	PGE2_60.00m	10662
582_204	PGE2	Control	0	24850871	9606	Jurkat	free	NA	LTQ Orbitrap	TiO2	PGE2_0.00m	9543
585_204	PGE2	Control	10	24850871	9606	Jurkat	free	NA	LTQ Orbitrap	TiO2	PGE2_10.00m	9511
588_204	PGE2	Control	20	24850871	9606	Jurkat	free	NA	LTQ Orbitrap	TiO2	PGE2_20.00m	8655
591_204	PGE2	Control	30	24850871	9606	Jurkat	free	NA	LTQ Orbitrap	TiO2	PGE2_30.00m	9482
594_204	PGE2	Control	5	24850871	9606	Jurkat	free	NA	LTQ Orbitrap	TiO2	PGE2_5.00m	9744
597_204	PGE2	Control	60	24850871	9606	Jurkat	free	NA	LTQ Orbitrap	TiO2	PGE2_60.00m	8246
648_216	preOIS	preOIS (sh-C/EBPbeta)	NA	24961811	9606	Fibroblast (Tig3)	chemical	Multiplex peptide stable isotope dimethyl labeling	LTQ Orbitrap Velos	IMAC	preOIS_vs_preOIS (sh-C/EBPbeta)	5458
651_216	preOIS	preOIS (sh-C/EBPbeta)	NA	24961811	9606	Fibroblast (Tig3)	chemical	Multiplex peptide stable isotope dimethyl labeling	LTQ Orbitrap Velos	IMAC	preOIS_vs_preOIS (sh-C/EBPbeta)	5478
654_216	preOIS (sh-C/EBPbeta)	cycling	NA	24961811	9606	Fibroblast (Tig3)	chemical	Multiplex peptide stable isotope dimethyl labeling	LTQ Orbitrap Velos	IMAC	preOIS (sh-C/EBPbeta)	5439
657_216	preOIS (sh-C/EBPbeta)	cycling	NA	24961811	9606	Fibroblast (Tig3)	chemical	Multiplex peptide stable isotope dimethyl labeling	LTQ Orbitrap Velos	IMAC	preOIS (sh-C/EBPbeta)	5488
660_216	preOIS	cycling	NA	24961811	9606	Fibroblast (Tig3)	chemical	Multiplex peptide stable isotope dimethyl labeling	LTQ Orbitrap Velos	IMAC	preOIS_vs_cycling	5389
663_216	preOIS	cycling	NA	24961811	9606	Fibroblast (Tig3)	chemical	Multiplex peptide stable isotope dimethyl labeling	LTQ Orbitrap Velos	IMAC	preOIS_vs_cycling	5376
666_216	OIS	OIS (sh-C/EBPbeta)	NA	24961811	9606	Fibroblast (Tig3)	chemical	Multiplex peptide stable isotope dimethyl labeling	LTQ Orbitrap Velos	IMAC	OIS_vs_OIS (sh-C/EBPbeta)	5570
669_216	OIS	OIS (sh-C/EBPbeta)	NA	24961811	9606	Fibroblast (Tig3)	chemical	Multiplex peptide stable isotope dimethyl labeling	LTQ Orbitrap Velos	IMAC	OIS_vs_OIS (sh-C/EBPbeta)	5845
672_216	OIS (sh-C/EBPbeta)	cycling	NA	24961811	9606	Fibroblast (Tig3)	chemical	Multiplex peptide stable isotope dimethyl labeling	LTQ Orbitrap Velos	IMAC	OIS (sh-C/EBPbeta)	5918
675_216	OIS (sh-C/EBPbeta)	cycling	NA	24961811	9606	Fibroblast (Tig3)	chemical	Multiplex peptide stable isotope dimethyl labeling	LTQ Orbitrap Velos	IMAC	OIS (sh-C/EBPbeta)	5881
678_216	OIS	cycling	NA	24961811	9606	Fibroblast (Tig3)	chemical	Multiplex peptide stable isotope dimethyl labeling	LTQ Orbitrap Velos	IMAC	OIS_vs_cycling	5730
681_216	OIS	cycling	NA	24961811	9606	Fibroblast (Tig3)	chemical	Multiplex peptide stable isotope dimethyl labeling	LTQ Orbitrap Velos	IMAC	OIS_vs_cycling	5760
684_219	TGF-beta	Control	5	25056879	9606	Keratinocytes (HaCaT)	metabolic	SILAC	Orbitrap (Q Exactive)	TiO2	TGF-beta_5.00m	7166
687_219	TGF-beta	Control	10	25056879	9606	Keratinocytes (HaCaT)	metabolic	SILAC	Orbitrap (Q Exactive)	TiO2	TGF-beta_10.00m	7166
690_219	TGF-beta	Control	15	25056879	9606	Keratinocytes (HaCaT)	metabolic	SILAC	Orbitrap (Q Exactive)	TiO2	TGF-beta_15.00m	7166
693_219	TGF-beta	Control	20	25056879	9606	Keratinocytes (HaCaT)	metabolic	SILAC	Orbitrap (Q Exactive)	TiO2	TGF-beta_20.00m	7166
696_222	ATR inhibitor (VE-821)	Control	NA	25003641	9606	AML HL-60	metabolic	SILAC	Orbitrap (Q Exactive)	TiO2	ATR inhibitor (VE-821)	6914
699_225	PIK3CA activation (H1047R)	Control	NA	25247763	9606	MCF10A (Breast epithelia)	metabolic	SILAC	LTQ Orbitrap Velos	TiO2	PIK3CA activation (H1047R)	3451
702_225	PIK3CA activation (H1047R) + inhibitor	Control	NA	25247763	9606	MCF10A (Breast epithelia)	metabolic	SILAC	LTQ Orbitrap Velos	TiO2	PIK3CA activation (H1047R) + inhibitor	3436
705_225	PIK3CA activation (E545K)	Control	NA	25247763	9606	MCF10A (Breast epithelia)	metabolic	SILAC	LTQ Orbitrap Velos	TiO2	PIK3CA activation (E545K)	5092
711_228	Quinalizarin	Control	NA	25278378	9606	HEK-293	metabolic	SILAC	LTQ Orbitrap XL	TiO2	Quinalizarin	994
1203_245	KRAS (G12D)	Wild type	NA	25599653	9606	SW48	metabolic	SILAC	LTQ Orbitrap XL	TiO2	KRAS (G12D)_vs_Wild type	2055
1204_245	KRAS (G13D)	Wild type	NA	25599653	9606	SW48	metabolic	SILAC	LTQ Orbitrap XL	TiO2	KRAS (G13D)_vs_Wild type	2041
1205_245	KRAS (G13D)	KRAS (G12D)	NA	25599653	9606	SW48	metabolic	SILAC	LTQ Orbitrap XL	TiO2	KRAS (G13D)_vs_KRAS (G12D)	2041
1206_245	KRAS (G12V)	Wild type	NA	25599653	9606	SW48	metabolic	SILAC	LTQ Orbitrap XL	TiO2	KRAS (G12V)	1761
1207_245	KRAS (G12D)	Wild type	NA	25599653	9606	SW48	metabolic	SILAC	LTQ Orbitrap XL	TiO2	KRAS (G12D)_vs_Wild type	1758
1208_245	KRAS (G12D)	KRAS (G12V)	NA	25599653	9606	SW48	metabolic	SILAC	LTQ Orbitrap XL	TiO2	KRAS (G12D)_vs_KRAS (G12V)	1759
1209_245	KRAS (G12V)	Wild type	NA	25599653	9606	SW48	metabolic	SILAC	LTQ Orbitrap XL	TiO2	KRAS (G12V)	1442
1210_245	KRAS (G13D)	Wild type	NA	25599653	9606	SW48	metabolic	SILAC	LTQ Orbitrap XL	TiO2	KRAS (G13D)_vs_Wild type	1442
1211_245	KRAS (G13D)	KRAS (G12V)	NA	25599653	9606	SW48	metabolic	SILAC	LTQ Orbitrap XL	TiO2	KRAS (G13D)_vs_KRAS (G12V)	1442
1278_271	Citreoviridin	Control	0.16	26503892	9606	CL1â€“ 0 (Lung adenocarcinoma)	chemical	Methyl esterification	LTQ Orbitrap XL	NA	Citreoviridin_0.16m	1200
1279_271	Citreoviridin	Control	1	26503892	9606	CL1â€“ 0 (Lung adenocarcinoma)	chemical	Methyl esterification	LTQ Orbitrap XL	NA	Citreoviridin_1.00m	981
1280_271	Citreoviridin	Control	5	26503892	9606	CL1â€“ 0 (Lung adenocarcinoma)	chemical	Methyl esterification	LTQ Orbitrap XL	NA	Citreoviridin_5.00m	1082
1281_271	Citreoviridin	Control	10	26503892	9606	CL1â€“ 0 (Lung adenocarcinoma)	chemical	Methyl esterification	LTQ Orbitrap XL	NA	Citreoviridin_10.00m	1055
1282_271	Citreoviridin	Control	60	26503892	9606	CL1â€“ 0 (Lung adenocarcinoma)	chemical	Methyl esterification	LTQ Orbitrap XL	NA	Citreoviridin_60.00m	1036
1283_271	Citreoviridin	Control	120	26503892	9606	CL1â€“ 0 (Lung adenocarcinoma)	chemical	Methyl esterification	LTQ Orbitrap XL	NA	Citreoviridin_120.00m	935
1284_271	Citreoviridin	Control	720	26503892	9606	CL1â€“ 0 (Lung adenocarcinoma)	chemical	Methyl esterification	LTQ Orbitrap XL	NA	Citreoviridin_720.00m	824
1285_271	Citreoviridin	Control	1440	26503892	9606	CL1â€“ 0 (Lung adenocarcinoma)	chemical	Methyl esterification	LTQ Orbitrap XL	NA	Citreoviridin_1440.00m	1530
1286_271	Citreoviridin	Control	2160	26503892	9606	CL1â€“ 0 (Lung adenocarcinoma)	chemical	Methyl esterification	LTQ Orbitrap XL	NA	Citreoviridin_2160.00m	1383
1287_271	Citreoviridin	Control	2880	26503892	9606	CL1â€“ 0 (Lung adenocarcinoma)	chemical	Methyl esterification	LTQ Orbitrap XL	NA	Citreoviridin_2880.00m	1590
1288_272	AKTi (Akt inhibitor VIII)	Control	NA	26060313	9606	MCF7	free	NA	LTQ Orbitrap	TiO2	AKTi (Akt inhibitor VIII)	7722
1289_272	AKTi (MK-2206)	Control	NA	26060313	9606	MCF7	free	NA	LTQ Orbitrap	TiO2	AKTi (MK-2206)	7722
1290_272	CAMK2i (KN-93)	Control	NA	26060313	9606	MCF7	free	NA	LTQ Orbitrap	TiO2	CAMK2i (KN-93)	7722
1291_272	CAMK2i (KN-62)	Control	NA	26060313	9606	MCF7	free	NA	LTQ Orbitrap	TiO2	CAMK2i (KN-62)	7722
1292_272	EGFRi (PD-168393)	Control	NA	26060313	9606	MCF7	free	NA	LTQ Orbitrap	TiO2	EGFRi (PD-168393)	7722
1293_272	EGFRi (PD-153035)	Control	NA	26060313	9606	MCF7	free	NA	LTQ Orbitrap	TiO2	EGFRi (PD-153035)	7722
1294_272	ERKi (ERK inhibitor)	Control	NA	26060313	9606	MCF7	free	NA	LTQ Orbitrap	TiO2	ERKi (ERK inhibitor)	7722
1295_272	ERKi (ERK inhibitor II)	Control	NA	26060313	9606	MCF7	free	NA	LTQ Orbitrap	TiO2	ERKi (ERK inhibitor II)	7722
1296_272	MEKi (GSK-1120212)	Control	NA	26060313	9606	MCF7	free	NA	LTQ Orbitrap	TiO2	MEKi (GSK-1120212)	7722
1297_272	MEKi (U0126)	Control	NA	26060313	9606	MCF7	free	NA	LTQ Orbitrap	TiO2	MEKi (U0126)	7722
1298_272	mTORi (KU-0063794)	Control	NA	26060313	9606	MCF7	free	NA	LTQ Orbitrap	TiO2	mTORi (KU-0063794)	7722
1299_272	mTORi (Torin-1)	Control	NA	26060313	9606	MCF7	free	NA	LTQ Orbitrap	TiO2	mTORi (Torin-1)	7722
1300_272	P70S6K1i (PF-4708671)	Control	NA	26060313	9606	MCF7	free	NA	LTQ Orbitrap	TiO2	P70S6K1i (PF-4708671)	7722
1301_272	P70S6K1i (DG2)	Control	NA	26060313	9606	MCF7	free	NA	LTQ Orbitrap	TiO2	P70S6K1i (DG2)	7722
1302_272	PI3Ki (GDC-0941)	Control	NA	26060313	9606	MCF7	free	NA	LTQ Orbitrap	TiO2	PI3Ki (GDC-0941)	7722
1303_272	PI3Ki (PI-103)	Control	NA	26060313	9606	MCF7	free	NA	LTQ Orbitrap	TiO2	PI3Ki (PI-103)	7722
1304_272	PKCi (GÃ¶-6976)	Control	NA	26060313	9606	MCF7	free	NA	LTQ Orbitrap	TiO2	PKCi (GÃ¶-6976)	7722
1305_272	PKCi (BIM-1)	Control	NA	26060313	9606	MCF7	free	NA	LTQ Orbitrap	TiO2	PKCi (BIM-1)	7722
1306_272	PP2Ai (Okadaic acid)	Control	NA	26060313	9606	MCF7	free	NA	LTQ Orbitrap	TiO2	PP2Ai (Okadaic acid)	7722
1307_272	PP2Ai (Cantharidic acid)	Control	NA	26060313	9606	MCF7	free	NA	LTQ Orbitrap	TiO2	PP2Ai (Cantharidic acid)	7722
1308_272	ROCKi (H-1152)	Control	NA	26060313	9606	MCF7	free	NA	LTQ Orbitrap	TiO2	ROCKi (H-1152)	7722
1309_272	ROCKi (Y-27632)	Control	NA	26060313	9606	MCF7	free	NA	LTQ Orbitrap	TiO2	ROCKi (Y-27632)	7722
1310_273	Differentiation (PMA)	Control	5	26307563	9606	THP-1	metabolic	SILAC	LTQ Orbitrap	TiO2	Differentiation (PMA)_vs_Control_5.00m	792
1311_273	Differentiation (PMA)	Control	15	26307563	9606	THP-1	metabolic	SILAC	LTQ Orbitrap	TiO2	Differentiation (PMA)_vs_Control_15.00m	792
1312_273	Differentiation (PMA)	Control	30	26307563	9606	THP-1	metabolic	SILAC	LTQ Orbitrap	TiO2	Differentiation (PMA)_vs_Control_30.00m	281
1313_273	Differentiation (PMA)	Control	60	26307563	9606	THP-1	metabolic	SILAC	LTQ Orbitrap	TiO2	Differentiation (PMA)_vs_Control_60.00m	281
1314_274	shPP6c (Taxol)	Control	NA	26462736	9606	HeLa	chemical	Methyl esterification	Fusion Orbitrap Tribrid	TiO2	shPP6c (Taxol)	16551
1315_275	NGF (TrkA overexpression)	Control	10	25921289	9606	SH-SY5Y neuroblastoma cells	metabolic	SILAC	Orbitrap (Q Exactive)	TiO2	NGF (TrkA overexpression)_10.00m	7659
1316_275	NGF (TrkA overexpression)	Control	45	25921289	9606	SH-SY5Y neuroblastoma cells	metabolic	SILAC	Orbitrap (Q Exactive)	TiO2	NGF (TrkA overexpression)_45.00m	7651
1317_275	NGF (TrkA overexpression)	Control	120	25921289	9606	SH-SY5Y neuroblastoma cells	metabolic	SILAC	Orbitrap (Q Exactive)	TiO2	NGF (TrkA overexpression)_120.00m	8226
1320_277	Selumetinib (AZD6244)	Control	NA	25850435	9606	WM239A	metabolic	SILAC	LTQ Orbitrap Velos	TiO2	Selumetinib (AZD6244)	10090
1321_277	Selumetinib (AZD6244)	Control	NA	25850435	9606	WM239A	metabolic	SILAC	LTQ Orbitrap Velos	TiO2	Selumetinib (AZD6244)	11108
1322_277	Selumetinib (AZD6244)	Control	NA	25850435	9606	WM239A	metabolic	SILAC	LTQ Orbitrap Velos	TiO2	Selumetinib (AZD6244)	10778
1323_277	Vemurafenib (PLX4032)	Control	NA	25850435	9606	WM239A	metabolic	SILAC	LTQ Orbitrap Velos	TiO2	Vemurafenib (PLX4032)_vs_Control	10093
1324_277	Vemurafenib (PLX4032)	Control	NA	25850435	9606	WM239A	metabolic	SILAC	LTQ Orbitrap Velos	TiO2	Vemurafenib (PLX4032)_vs_Control	11109
1325_277	Vemurafenib (PLX4032)	Control	NA	25850435	9606	WM239A	metabolic	SILAC	LTQ Orbitrap Velos	TiO2	Vemurafenib (PLX4032)_vs_Control	10778
1326_277	Vemurafenib (PLX4032)	Selumetinib (AZD6244)	NA	25850435	9606	WM239A	metabolic	SILAC	LTQ Orbitrap Velos	TiO2	Vemurafenib (PLX4032)_vs_Selumetinib (AZD6244)	10083
1327_277	Vemurafenib (PLX4032)	Selumetinib (AZD6244)	NA	25850435	9606	WM239A	metabolic	SILAC	LTQ Orbitrap Velos	TiO2	Vemurafenib (PLX4032)_vs_Selumetinib (AZD6244)	11103
1328_277	Vemurafenib (PLX4032)	Selumetinib (AZD6244)	NA	25850435	9606	WM239A	metabolic	SILAC	LTQ Orbitrap Velos	TiO2	Vemurafenib (PLX4032)_vs_Selumetinib (AZD6244)	10771
1329_278	anti-CD3 + anti-CD28	Control	15	26546556	9606	JE6.1	chemical	TMT	LTQ Orbitrap XL	TiO2_IMAC	anti-CD3 + anti-CD28_15.00m	2323
1330_278	anti-CD3 + anti-CD28	Control	30	26546556	9606	JE6.1	chemical	TMT	LTQ Orbitrap XL	TiO2_IMAC	anti-CD3 + anti-CD28_30.00m	2323
1331_278	anti-CD3 + anti-CD28	Control	60	26546556	9606	JE6.1	chemical	TMT	LTQ Orbitrap XL	TiO2_IMAC	anti-CD3 + anti-CD28_60.00m	2323
1332_278	anti-CD3 + anti-CD28	Control	120	26546556	9606	JE6.1	chemical	TMT	LTQ Orbitrap XL	TiO2_IMAC	anti-CD3 + anti-CD28_120.00m	2323
1329_279	anti-CD3 + anti-CD28	Control	15	26546556	9606	Jgamma1	chemical	TMT	LTQ Orbitrap XL	TiO2_IMAC	anti-CD3 + anti-CD28_15.00m	2134
1330_279	anti-CD3 + anti-CD28	Control	30	26546556	9606	Jgamma1	chemical	TMT	LTQ Orbitrap XL	TiO2_IMAC	anti-CD3 + anti-CD28_30.00m	2134
1331_279	anti-CD3 + anti-CD28	Control	60	26546556	9606	Jgamma1	chemical	TMT	LTQ Orbitrap XL	TiO2_IMAC	anti-CD3 + anti-CD28_60.00m	2134
1332_279	anti-CD3 + anti-CD28	Control	120	26546556	9606	Jgamma1	chemical	TMT	LTQ Orbitrap XL	TiO2_IMAC	anti-CD3 + anti-CD28_120.00m	2134
1369_286	fulvestrant	DMSO	NA	26912667	9606	AML HL-60	metabolic	SILAC	Orbitrap (Q Exactive)	IMAC	fulvestrant_vs_DMSO	2297
1370_286	fulvestrant	captopril	NA	26912667	9606	AML HL-60	metabolic	SILAC	Orbitrap (Q Exactive)	IMAC	fulvestrant_vs_captopril	2296
1371_286	captopril	DMSO	NA	26912667	9606	AML HL-60	metabolic	SILAC	Orbitrap (Q Exactive)	IMAC	captopril	2296
1372_286	clindamycin	DMSO	NA	26912667	9606	AML HL-60	metabolic	SILAC	Orbitrap (Q Exactive)	IMAC	clindamycin_vs_DMSO	2288
1373_286	clindamycin	ambroxol	NA	26912667	9606	AML HL-60	metabolic	SILAC	Orbitrap (Q Exactive)	IMAC	clindamycin_vs_ambroxol	2287
1374_286	ambroxol	DMSO	NA	26912667	9606	AML HL-60	metabolic	SILAC	Orbitrap (Q Exactive)	IMAC	ambroxol	2292
1375_286	chlortetracycline	DMSO	NA	26912667	9606	AML HL-60	metabolic	SILAC	Orbitrap (Q Exactive)	IMAC	chlortetracycline_vs_DMSO	2471
1376_286	chlortetracycline	paclitaxel	NA	26912667	9606	AML HL-60	metabolic	SILAC	Orbitrap (Q Exactive)	IMAC	chlortetracycline_vs_paclitaxel	2471
1377_286	paclitaxel	DMSO	NA	26912667	9606	AML HL-60	metabolic	SILAC	Orbitrap (Q Exactive)	IMAC	paclitaxel	2477
1378_286	chlorzoxazone	DMSO	NA	26912667	9606	AML HL-60	metabolic	SILAC	Orbitrap (Q Exactive)	IMAC	chlorzoxazone_vs_DMSO	2308
1379_286	chlorzoxazone	carmustine	NA	26912667	9606	AML HL-60	metabolic	SILAC	Orbitrap (Q Exactive)	IMAC	chlorzoxazone_vs_carmustine	2308
1380_286	carmustine	DMSO	NA	26912667	9606	AML HL-60	metabolic	SILAC	Orbitrap (Q Exactive)	IMAC	carmustine	2304
1383_286	doxorubicin	DMSO	NA	26912667	9606	AML HL-60	metabolic	SILAC	Orbitrap (Q Exactive)	IMAC	doxorubicin	2498
1384_286	staurosporine	DMSO	NA	26912667	9606	AML HL-60	metabolic	SILAC	Orbitrap (Q Exactive)	IMAC	staurosporine_vs_DMSO	2743
1385_286	staurosporine	daunorubicin	NA	26912667	9606	AML HL-60	metabolic	SILAC	Orbitrap (Q Exactive)	IMAC	staurosporine_vs_daunorubicin	2743
1386_286	daunorubicin	DMSO	NA	26912667	9606	AML HL-60	metabolic	SILAC	Orbitrap (Q Exactive)	IMAC	daunorubicin	2751
1387_286	irinotecan	DMSO	NA	26912667	9606	AML HL-60	metabolic	SILAC	Orbitrap (Q Exactive)	IMAC	irinotecan_vs_DMSO	2589
1388_286	irinotecan	dexverapamil	NA	26912667	9606	AML HL-60	metabolic	SILAC	Orbitrap (Q Exactive)	IMAC	irinotecan_vs_dexverapamil	2590
1389_286	dexverapamil	DMSO	NA	26912667	9606	AML HL-60	metabolic	SILAC	Orbitrap (Q Exactive)	IMAC	dexverapamil	2604
1390_286	scriptaid	DMSO	NA	26912667	9606	AML HL-60	metabolic	SILAC	Orbitrap (Q Exactive)	IMAC	scriptaid_vs_DMSO	2493
1391_286	scriptaid	mesalazine	NA	26912667	9606	AML HL-60	metabolic	SILAC	Orbitrap (Q Exactive)	IMAC	scriptaid_vs_mesalazine	2493
1392_286	mesalazine	DMSO	NA	26912667	9606	AML HL-60	metabolic	SILAC	Orbitrap (Q Exactive)	IMAC	mesalazine	2493
1393_286	trichostatin A	DMSO	NA	26912667	9606	AML HL-60	metabolic	SILAC	Orbitrap (Q Exactive)	IMAC	trichostatin A_vs_DMSO	2198
1394_286	trichostatin A	anisomycin	NA	26912667	9606	AML HL-60	metabolic	SILAC	Orbitrap (Q Exactive)	IMAC	trichostatin A_vs_anisomycin	2198
1395_286	anisomycin	DMSO	NA	26912667	9606	AML HL-60	metabolic	SILAC	Orbitrap (Q Exactive)	IMAC	anisomycin	2201
1398_286	digitoxigenin	DMSO	NA	26912667	9606	AML HL-60	metabolic	SILAC	Orbitrap (Q Exactive)	IMAC	digitoxigenin	2577
1399_286	valproic acid	DMSO	NA	26912667	9606	AML HL-60	metabolic	SILAC	Orbitrap (Q Exactive)	IMAC	valproic acid_vs_DMSO	2167
1400_286	valproic acid	digoxigenin	NA	26912667	9606	AML HL-60	metabolic	SILAC	Orbitrap (Q Exactive)	IMAC	valproic acid_vs_digoxigenin	2167
1401_286	digoxigenin	DMSO	NA	26912667	9606	AML HL-60	metabolic	SILAC	Orbitrap (Q Exactive)	IMAC	digoxigenin	2166
1404_286	digoxin	DMSO	NA	26912667	9606	AML HL-60	metabolic	SILAC	Orbitrap (Q Exactive)	IMAC	digoxin	2511
1405_286	geldanamycin	DMSO	NA	26912667	9606	AML HL-60	metabolic	SILAC	Orbitrap (Q Exactive)	IMAC	geldanamycin_vs_DMSO	2567
1406_286	geldanamycin	Lanatoside C	NA	26912667	9606	AML HL-60	metabolic	SILAC	Orbitrap (Q Exactive)	IMAC	geldanamycin_vs_Lanatoside C	2567
1407_286	Lanatoside C	DMSO	NA	26912667	9606	AML HL-60	metabolic	SILAC	Orbitrap (Q Exactive)	IMAC	Lanatoside C	2570
1408_286	fulvestrant	DMSO	NA	26912667	9606	AML HL-60	metabolic	SILAC	Orbitrap (Q Exactive)	IMAC	fulvestrant_vs_DMSO	2442
1409_286	fulvestrant	captopril	NA	26912667	9606	AML HL-60	metabolic	SILAC	Orbitrap (Q Exactive)	IMAC	fulvestrant_vs_captopril	2443
1410_286	captopril	DMSO	NA	26912667	9606	AML HL-60	metabolic	SILAC	Orbitrap (Q Exactive)	IMAC	captopril	2443
1411_286	clindamycin	DMSO	NA	26912667	9606	AML HL-60	metabolic	SILAC	Orbitrap (Q Exactive)	IMAC	clindamycin_vs_DMSO	2452
1412_286	clindamycin	ambroxol	NA	26912667	9606	AML HL-60	metabolic	SILAC	Orbitrap (Q Exactive)	IMAC	clindamycin_vs_ambroxol	2456
1413_286	ambroxol	DMSO	NA	26912667	9606	AML HL-60	metabolic	SILAC	Orbitrap (Q Exactive)	IMAC	ambroxol	2449
1414_286	chlortetracycline	DMSO	NA	26912667	9606	AML HL-60	metabolic	SILAC	Orbitrap (Q Exactive)	IMAC	chlortetracycline_vs_DMSO	2266
1415_286	chlortetracycline	paclitaxel	NA	26912667	9606	AML HL-60	metabolic	SILAC	Orbitrap (Q Exactive)	IMAC	chlortetracycline_vs_paclitaxel	2266
1416_286	paclitaxel	DMSO	NA	26912667	9606	AML HL-60	metabolic	SILAC	Orbitrap (Q Exactive)	IMAC	paclitaxel	2269
1417_286	chlorzoxazone	DMSO	NA	26912667	9606	AML HL-60	metabolic	SILAC	Orbitrap (Q Exactive)	IMAC	chlorzoxazone_vs_DMSO	2461
1418_286	chlorzoxazone	carmustine	NA	26912667	9606	AML HL-60	metabolic	SILAC	Orbitrap (Q Exactive)	IMAC	chlorzoxazone_vs_carmustine	2459
1419_286	carmustine	DMSO	NA	26912667	9606	AML HL-60	metabolic	SILAC	Orbitrap (Q Exactive)	IMAC	carmustine	2465
1422_286	doxorubicin	DMSO	NA	26912667	9606	AML HL-60	metabolic	SILAC	Orbitrap (Q Exactive)	IMAC	doxorubicin	2514
1423_286	staurosporine	DMSO	NA	26912667	9606	AML HL-60	metabolic	SILAC	Orbitrap (Q Exactive)	IMAC	staurosporine_vs_DMSO	2393
1424_286	staurosporine	daunorubicin	NA	26912667	9606	AML HL-60	metabolic	SILAC	Orbitrap (Q Exactive)	IMAC	staurosporine_vs_daunorubicin	2395
1425_286	daunorubicin	DMSO	NA	26912667	9606	AML HL-60	metabolic	SILAC	Orbitrap (Q Exactive)	IMAC	daunorubicin	2402
1426_286	irinotecan	DMSO	NA	26912667	9606	AML HL-60	metabolic	SILAC	Orbitrap (Q Exactive)	IMAC	irinotecan_vs_DMSO	2395
1427_286	irinotecan	dexverapamil	NA	26912667	9606	AML HL-60	metabolic	SILAC	Orbitrap (Q Exactive)	IMAC	irinotecan_vs_dexverapamil	2394
1428_286	dexverapamil	DMSO	NA	26912667	9606	AML HL-60	metabolic	SILAC	Orbitrap (Q Exactive)	IMAC	dexverapamil	2408
1429_286	scriptaid	DMSO	NA	26912667	9606	AML HL-60	metabolic	SILAC	Orbitrap (Q Exactive)	IMAC	scriptaid_vs_DMSO	2457
1430_286	scriptaid	mesalazine	NA	26912667	9606	AML HL-60	metabolic	SILAC	Orbitrap (Q Exactive)	IMAC	scriptaid_vs_mesalazine	2458
1431_286	mesalazine	DMSO	NA	26912667	9606	AML HL-60	metabolic	SILAC	Orbitrap (Q Exactive)	IMAC	mesalazine	2460
1432_286	trichostatin A	DMSO	NA	26912667	9606	AML HL-60	metabolic	SILAC	Orbitrap (Q Exactive)	IMAC	trichostatin A_vs_DMSO	2168
1433_286	trichostatin A	anisomycin	NA	26912667	9606	AML HL-60	metabolic	SILAC	Orbitrap (Q Exactive)	IMAC	trichostatin A_vs_anisomycin	2166
1434_286	anisomycin	DMSO	NA	26912667	9606	AML HL-60	metabolic	SILAC	Orbitrap (Q Exactive)	IMAC	anisomycin	2169
1437_286	digitoxigenin	DMSO	NA	26912667	9606	AML HL-60	metabolic	SILAC	Orbitrap (Q Exactive)	IMAC	digitoxigenin	2519
1438_286	valproic acid	DMSO	NA	26912667	9606	AML HL-60	metabolic	SILAC	Orbitrap (Q Exactive)	IMAC	valproic acid_vs_DMSO	2150
1439_286	valproic acid	digoxigenin	NA	26912667	9606	AML HL-60	metabolic	SILAC	Orbitrap (Q Exactive)	IMAC	valproic acid_vs_digoxigenin	2150
1440_286	digoxigenin	DMSO	NA	26912667	9606	AML HL-60	metabolic	SILAC	Orbitrap (Q Exactive)	IMAC	digoxigenin	2152
1443_286	digoxin	DMSO	NA	26912667	9606	AML HL-60	metabolic	SILAC	Orbitrap (Q Exactive)	IMAC	digoxin	2349
1444_286	geldanamycin	DMSO	NA	26912667	9606	AML HL-60	metabolic	SILAC	Orbitrap (Q Exactive)	IMAC	geldanamycin_vs_DMSO	2317
1445_286	geldanamycin	Lanatoside C	NA	26912667	9606	AML HL-60	metabolic	SILAC	Orbitrap (Q Exactive)	IMAC	geldanamycin_vs_Lanatoside C	2318
1446_286	Lanatoside C	DMSO	NA	26912667	9606	AML HL-60	metabolic	SILAC	Orbitrap (Q Exactive)	IMAC	Lanatoside C	2315
1447_287	fulvestrant	DMSO	NA	26912667	9606	MCF7	metabolic	SILAC	Orbitrap (Q Exactive)	IMAC	fulvestrant_vs_DMSO	1828
1448_287	fulvestrant	captopril	NA	26912667	9606	MCF7	metabolic	SILAC	Orbitrap (Q Exactive)	IMAC	fulvestrant_vs_captopril	1829
1449_287	captopril	DMSO	NA	26912667	9606	MCF7	metabolic	SILAC	Orbitrap (Q Exactive)	IMAC	captopril	1829
1450_287	clindamycin	DMSO	NA	26912667	9606	MCF7	metabolic	SILAC	Orbitrap (Q Exactive)	IMAC	clindamycin_vs_DMSO	1834
1451_287	clindamycin	ambroxol	NA	26912667	9606	MCF7	metabolic	SILAC	Orbitrap (Q Exactive)	IMAC	clindamycin_vs_ambroxol	1834
1452_287	ambroxol	DMSO	NA	26912667	9606	MCF7	metabolic	SILAC	Orbitrap (Q Exactive)	IMAC	ambroxol	1834
1453_287	chlortetracycline	DMSO	NA	26912667	9606	MCF7	metabolic	SILAC	Orbitrap (Q Exactive)	IMAC	chlortetracycline_vs_DMSO	1727
1454_287	chlortetracycline	paclitaxel	NA	26912667	9606	MCF7	metabolic	SILAC	Orbitrap (Q Exactive)	IMAC	chlortetracycline_vs_paclitaxel	1727
1455_287	paclitaxel	DMSO	NA	26912667	9606	MCF7	metabolic	SILAC	Orbitrap (Q Exactive)	IMAC	paclitaxel	1723
1456_287	chlorzoxazone	DMSO	NA	26912667	9606	MCF7	metabolic	SILAC	Orbitrap (Q Exactive)	IMAC	chlorzoxazone_vs_DMSO	1896
1457_287	chlorzoxazone	carmustine	NA	26912667	9606	MCF7	metabolic	SILAC	Orbitrap (Q Exactive)	IMAC	chlorzoxazone_vs_carmustine	1896
1458_287	carmustine	DMSO	NA	26912667	9606	MCF7	metabolic	SILAC	Orbitrap (Q Exactive)	IMAC	carmustine	1897
1461_287	doxorubicin	DMSO	NA	26912667	9606	MCF7	metabolic	SILAC	Orbitrap (Q Exactive)	IMAC	doxorubicin	1879
1462_287	staurosporine	DMSO	NA	26912667	9606	MCF7	metabolic	SILAC	Orbitrap (Q Exactive)	IMAC	staurosporine_vs_DMSO	1992
1463_287	staurosporine	daunorubicin	NA	26912667	9606	MCF7	metabolic	SILAC	Orbitrap (Q Exactive)	IMAC	staurosporine_vs_daunorubicin	1992
1464_287	daunorubicin	DMSO	NA	26912667	9606	MCF7	metabolic	SILAC	Orbitrap (Q Exactive)	IMAC	daunorubicin	1994
1465_287	irinotecan	DMSO	NA	26912667	9606	MCF7	metabolic	SILAC	Orbitrap (Q Exactive)	IMAC	irinotecan_vs_DMSO	1537
1466_287	irinotecan	dexverapamil	NA	26912667	9606	MCF7	metabolic	SILAC	Orbitrap (Q Exactive)	IMAC	irinotecan_vs_dexverapamil	1537
1467_287	dexverapamil	DMSO	NA	26912667	9606	MCF7	metabolic	SILAC	Orbitrap (Q Exactive)	IMAC	dexverapamil	1537
1468_287	scriptaid	DMSO	NA	26912667	9606	MCF7	metabolic	SILAC	Orbitrap (Q Exactive)	IMAC	scriptaid_vs_DMSO	1760
1469_287	scriptaid	mesalazine	NA	26912667	9606	MCF7	metabolic	SILAC	Orbitrap (Q Exactive)	IMAC	scriptaid_vs_mesalazine	1760
1470_287	mesalazine	DMSO	NA	26912667	9606	MCF7	metabolic	SILAC	Orbitrap (Q Exactive)	IMAC	mesalazine	1760
1471_287	trichostatin A	DMSO	NA	26912667	9606	MCF7	metabolic	SILAC	Orbitrap (Q Exactive)	IMAC	trichostatin A_vs_DMSO	1709
1472_287	trichostatin A	anisomycin	NA	26912667	9606	MCF7	metabolic	SILAC	Orbitrap (Q Exactive)	IMAC	trichostatin A_vs_anisomycin	1708
1473_287	anisomycin	DMSO	NA	26912667	9606	MCF7	metabolic	SILAC	Orbitrap (Q Exactive)	IMAC	anisomycin	1709
1476_287	digitoxigenin	DMSO	NA	26912667	9606	MCF7	metabolic	SILAC	Orbitrap (Q Exactive)	IMAC	digitoxigenin	1661
1477_287	valproic acid	DMSO	NA	26912667	9606	MCF7	metabolic	SILAC	Orbitrap (Q Exactive)	IMAC	valproic acid_vs_DMSO	1679
1478_287	valproic acid	digoxigenin	NA	26912667	9606	MCF7	metabolic	SILAC	Orbitrap (Q Exactive)	IMAC	valproic acid_vs_digoxigenin	1679
1479_287	digoxigenin	DMSO	NA	26912667	9606	MCF7	metabolic	SILAC	Orbitrap (Q Exactive)	IMAC	digoxigenin	1676
1482_287	digoxin	DMSO	NA	26912667	9606	MCF7	metabolic	SILAC	Orbitrap (Q Exactive)	IMAC	digoxin	1607
1483_287	geldanamycin	DMSO	NA	26912667	9606	MCF7	metabolic	SILAC	Orbitrap (Q Exactive)	IMAC	geldanamycin_vs_DMSO	1791
1484_287	geldanamycin	Lanatoside C	NA	26912667	9606	MCF7	metabolic	SILAC	Orbitrap (Q Exactive)	IMAC	geldanamycin_vs_Lanatoside C	1791
1485_287	Lanatoside C	DMSO	NA	26912667	9606	MCF7	metabolic	SILAC	Orbitrap (Q Exactive)	IMAC	Lanatoside C	1792
1486_287	fulvestrant	DMSO	NA	26912667	9606	MCF7	metabolic	SILAC	Orbitrap (Q Exactive)	IMAC	fulvestrant_vs_DMSO	1800
1487_287	fulvestrant	captopril	NA	26912667	9606	MCF7	metabolic	SILAC	Orbitrap (Q Exactive)	IMAC	fulvestrant_vs_captopril	1799
1488_287	captopril	DMSO	NA	26912667	9606	MCF7	metabolic	SILAC	Orbitrap (Q Exactive)	IMAC	captopril	1799
1489_287	clindamycin	DMSO	NA	26912667	9606	MCF7	metabolic	SILAC	Orbitrap (Q Exactive)	IMAC	clindamycin_vs_DMSO	1859
1490_287	clindamycin	ambroxol	NA	26912667	9606	MCF7	metabolic	SILAC	Orbitrap (Q Exactive)	IMAC	clindamycin_vs_ambroxol	1860
1491_287	ambroxol	DMSO	NA	26912667	9606	MCF7	metabolic	SILAC	Orbitrap (Q Exactive)	IMAC	ambroxol	1860
1492_287	chlortetracycline	DMSO	NA	26912667	9606	MCF7	metabolic	SILAC	Orbitrap (Q Exactive)	IMAC	chlortetracycline_vs_DMSO	1859
1493_287	chlortetracycline	paclitaxel	NA	26912667	9606	MCF7	metabolic	SILAC	Orbitrap (Q Exactive)	IMAC	chlortetracycline_vs_paclitaxel	1860
1494_287	paclitaxel	DMSO	NA	26912667	9606	MCF7	metabolic	SILAC	Orbitrap (Q Exactive)	IMAC	paclitaxel	1859
1495_287	chlorzoxazone	DMSO	NA	26912667	9606	MCF7	metabolic	SILAC	Orbitrap (Q Exactive)	IMAC	chlorzoxazone_vs_DMSO	1838
1496_287	chlorzoxazone	carmustine	NA	26912667	9606	MCF7	metabolic	SILAC	Orbitrap (Q Exactive)	IMAC	chlorzoxazone_vs_carmustine	1837
1497_287	carmustine	DMSO	NA	26912667	9606	MCF7	metabolic	SILAC	Orbitrap (Q Exactive)	IMAC	carmustine	1837
1500_287	doxorubicin	DMSO	NA	26912667	9606	MCF7	metabolic	SILAC	Orbitrap (Q Exactive)	IMAC	doxorubicin	1547
1501_287	staurosporine	DMSO	NA	26912667	9606	MCF7	metabolic	SILAC	Orbitrap (Q Exactive)	IMAC	staurosporine_vs_DMSO	2380
1502_287	staurosporine	daunorubicin	NA	26912667	9606	MCF7	metabolic	SILAC	Orbitrap (Q Exactive)	IMAC	staurosporine_vs_daunorubicin	2380
1503_287	daunorubicin	DMSO	NA	26912667	9606	MCF7	metabolic	SILAC	Orbitrap (Q Exactive)	IMAC	daunorubicin	2378
1504_287	irinotecan	DMSO	NA	26912667	9606	MCF7	metabolic	SILAC	Orbitrap (Q Exactive)	IMAC	irinotecan_vs_DMSO	1819
1505_287	irinotecan	dexverapamil	NA	26912667	9606	MCF7	metabolic	SILAC	Orbitrap (Q Exactive)	IMAC	irinotecan_vs_dexverapamil	1819
1506_287	dexverapamil	DMSO	NA	26912667	9606	MCF7	metabolic	SILAC	Orbitrap (Q Exactive)	IMAC	dexverapamil	1828
1507_287	scriptaid	DMSO	NA	26912667	9606	MCF7	metabolic	SILAC	Orbitrap (Q Exactive)	IMAC	scriptaid_vs_DMSO	1573
1508_287	scriptaid	mesalazine	NA	26912667	9606	MCF7	metabolic	SILAC	Orbitrap (Q Exactive)	IMAC	scriptaid_vs_mesalazine	1573
1509_287	mesalazine	DMSO	NA	26912667	9606	MCF7	metabolic	SILAC	Orbitrap (Q Exactive)	IMAC	mesalazine	1573
1510_287	trichostatin A	DMSO	NA	26912667	9606	MCF7	metabolic	SILAC	Orbitrap (Q Exactive)	IMAC	trichostatin A_vs_DMSO	1663
1511_287	trichostatin A	anisomycin	NA	26912667	9606	MCF7	metabolic	SILAC	Orbitrap (Q Exactive)	IMAC	trichostatin A_vs_anisomycin	1663
1512_287	anisomycin	DMSO	NA	26912667	9606	MCF7	metabolic	SILAC	Orbitrap (Q Exactive)	IMAC	anisomycin	1663
1515_287	digitoxigenin	DMSO	NA	26912667	9606	MCF7	metabolic	SILAC	Orbitrap (Q Exactive)	IMAC	digitoxigenin	1664
1516_287	valproic acid	DMSO	NA	26912667	9606	MCF7	metabolic	SILAC	Orbitrap (Q Exactive)	IMAC	valproic acid_vs_DMSO	1608
1517_287	valproic acid	digoxigenin	NA	26912667	9606	MCF7	metabolic	SILAC	Orbitrap (Q Exactive)	IMAC	valproic acid_vs_digoxigenin	1608
1518_287	digoxigenin	DMSO	NA	26912667	9606	MCF7	metabolic	SILAC	Orbitrap (Q Exactive)	IMAC	digoxigenin	1610
1521_287	digoxin	DMSO	NA	26912667	9606	MCF7	metabolic	SILAC	Orbitrap (Q Exactive)	IMAC	digoxin	2301
1522_287	geldanamycin	DMSO	NA	26912667	9606	MCF7	metabolic	SILAC	Orbitrap (Q Exactive)	IMAC	geldanamycin_vs_DMSO	1575
1523_287	geldanamycin	Lanatoside C	NA	26912667	9606	MCF7	metabolic	SILAC	Orbitrap (Q Exactive)	IMAC	geldanamycin_vs_Lanatoside C	1574
1524_287	Lanatoside C	DMSO	NA	26912667	9606	MCF7	metabolic	SILAC	Orbitrap (Q Exactive)	IMAC	Lanatoside C	1577
1525_288	fulvestrant	DMSO	NA	26912667	9606	PC-3 (Prostate Cancer)	metabolic	SILAC	Orbitrap (Q Exactive)	IMAC	fulvestrant_vs_DMSO	2093
1526_288	fulvestrant	captopril	NA	26912667	9606	PC-3 (Prostate Cancer)	metabolic	SILAC	Orbitrap (Q Exactive)	IMAC	fulvestrant_vs_captopril	2094
1527_288	captopril	DMSO	NA	26912667	9606	PC-3 (Prostate Cancer)	metabolic	SILAC	Orbitrap (Q Exactive)	IMAC	captopril	2171
1528_288	clindamycin	DMSO	NA	26912667	9606	PC-3 (Prostate Cancer)	metabolic	SILAC	Orbitrap (Q Exactive)	IMAC	clindamycin_vs_DMSO	2109
1529_288	clindamycin	ambroxol	NA	26912667	9606	PC-3 (Prostate Cancer)	metabolic	SILAC	Orbitrap (Q Exactive)	IMAC	clindamycin_vs_ambroxol	2110
1530_288	ambroxol	DMSO	NA	26912667	9606	PC-3 (Prostate Cancer)	metabolic	SILAC	Orbitrap (Q Exactive)	IMAC	ambroxol	2108
1531_288	chlortetracycline	DMSO	NA	26912667	9606	PC-3 (Prostate Cancer)	metabolic	SILAC	Orbitrap (Q Exactive)	IMAC	chlortetracycline_vs_DMSO	2285
1532_288	chlortetracycline	paclitaxel	NA	26912667	9606	PC-3 (Prostate Cancer)	metabolic	SILAC	Orbitrap (Q Exactive)	IMAC	chlortetracycline_vs_paclitaxel	2285
1533_288	paclitaxel	DMSO	NA	26912667	9606	PC-3 (Prostate Cancer)	metabolic	SILAC	Orbitrap (Q Exactive)	IMAC	paclitaxel	2284
1534_288	chlorzoxazone	DMSO	NA	26912667	9606	PC-3 (Prostate Cancer)	metabolic	SILAC	Orbitrap (Q Exactive)	IMAC	chlorzoxazone_vs_DMSO	2113
1535_288	chlorzoxazone	carmustine	NA	26912667	9606	PC-3 (Prostate Cancer)	metabolic	SILAC	Orbitrap (Q Exactive)	IMAC	chlorzoxazone_vs_carmustine	2112
1536_288	carmustine	DMSO	NA	26912667	9606	PC-3 (Prostate Cancer)	metabolic	SILAC	Orbitrap (Q Exactive)	IMAC	carmustine	2112
1539_288	doxorubicin	DMSO	NA	26912667	9606	PC-3 (Prostate Cancer)	metabolic	SILAC	Orbitrap (Q Exactive)	IMAC	doxorubicin	2199
1540_288	staurosporine	DMSO	NA	26912667	9606	PC-3 (Prostate Cancer)	metabolic	SILAC	Orbitrap (Q Exactive)	IMAC	staurosporine_vs_DMSO	2434
1541_288	staurosporine	daunorubicin	NA	26912667	9606	PC-3 (Prostate Cancer)	metabolic	SILAC	Orbitrap (Q Exactive)	IMAC	staurosporine_vs_daunorubicin	2433
1542_288	daunorubicin	DMSO	NA	26912667	9606	PC-3 (Prostate Cancer)	metabolic	SILAC	Orbitrap (Q Exactive)	IMAC	daunorubicin	2436
1543_288	irinotecan	DMSO	NA	26912667	9606	PC-3 (Prostate Cancer)	metabolic	SILAC	Orbitrap (Q Exactive)	IMAC	irinotecan_vs_DMSO	2156
1544_288	irinotecan	dexverapamil	NA	26912667	9606	PC-3 (Prostate Cancer)	metabolic	SILAC	Orbitrap (Q Exactive)	IMAC	irinotecan_vs_dexverapamil	2155
1545_288	dexverapamil	DMSO	NA	26912667	9606	PC-3 (Prostate Cancer)	metabolic	SILAC	Orbitrap (Q Exactive)	IMAC	dexverapamil	2157
1546_288	scriptaid	DMSO	NA	26912667	9606	PC-3 (Prostate Cancer)	metabolic	SILAC	Orbitrap (Q Exactive)	IMAC	scriptaid_vs_DMSO	2275
1547_288	scriptaid	mesalazine	NA	26912667	9606	PC-3 (Prostate Cancer)	metabolic	SILAC	Orbitrap (Q Exactive)	IMAC	scriptaid_vs_mesalazine	2275
1548_288	mesalazine	DMSO	NA	26912667	9606	PC-3 (Prostate Cancer)	metabolic	SILAC	Orbitrap (Q Exactive)	IMAC	mesalazine	2276
1549_288	trichostatin A	DMSO	NA	26912667	9606	PC-3 (Prostate Cancer)	metabolic	SILAC	Orbitrap (Q Exactive)	IMAC	trichostatin A_vs_DMSO	2090
1550_288	trichostatin A	anisomycin	NA	26912667	9606	PC-3 (Prostate Cancer)	metabolic	SILAC	Orbitrap (Q Exactive)	IMAC	trichostatin A_vs_anisomycin	2091
1551_288	anisomycin	DMSO	NA	26912667	9606	PC-3 (Prostate Cancer)	metabolic	SILAC	Orbitrap (Q Exactive)	IMAC	anisomycin	2091
1554_288	digitoxigenin	DMSO	NA	26912667	9606	PC-3 (Prostate Cancer)	metabolic	SILAC	Orbitrap (Q Exactive)	IMAC	digitoxigenin	2270
1555_288	valproic acid	DMSO	NA	26912667	9606	PC-3 (Prostate Cancer)	metabolic	SILAC	Orbitrap (Q Exactive)	IMAC	valproic acid_vs_DMSO	2253
1556_288	valproic acid	digoxigenin	NA	26912667	9606	PC-3 (Prostate Cancer)	metabolic	SILAC	Orbitrap (Q Exactive)	IMAC	valproic acid_vs_digoxigenin	2253
1557_288	digoxigenin	DMSO	NA	26912667	9606	PC-3 (Prostate Cancer)	metabolic	SILAC	Orbitrap (Q Exactive)	IMAC	digoxigenin	2254
1560_288	digoxin	DMSO	NA	26912667	9606	PC-3 (Prostate Cancer)	metabolic	SILAC	Orbitrap (Q Exactive)	IMAC	digoxin	2229
1561_288	geldanamycin	DMSO	NA	26912667	9606	PC-3 (Prostate Cancer)	metabolic	SILAC	Orbitrap (Q Exactive)	IMAC	geldanamycin_vs_DMSO	1771
1562_288	geldanamycin	Lanatoside C	NA	26912667	9606	PC-3 (Prostate Cancer)	metabolic	SILAC	Orbitrap (Q Exactive)	IMAC	geldanamycin_vs_Lanatoside C	1771
1563_288	Lanatoside C	DMSO	NA	26912667	9606	PC-3 (Prostate Cancer)	metabolic	SILAC	Orbitrap (Q Exactive)	IMAC	Lanatoside C	1773
1564_288	fulvestrant	DMSO	NA	26912667	9606	PC-3 (Prostate Cancer)	metabolic	SILAC	Orbitrap (Q Exactive)	IMAC	fulvestrant_vs_DMSO	2239
1565_288	fulvestrant	captopril	NA	26912667	9606	PC-3 (Prostate Cancer)	metabolic	SILAC	Orbitrap (Q Exactive)	IMAC	fulvestrant_vs_captopril	2241
1566_288	captopril	DMSO	NA	26912667	9606	PC-3 (Prostate Cancer)	metabolic	SILAC	Orbitrap (Q Exactive)	IMAC	captopril	2240
1567_288	clindamycin	DMSO	NA	26912667	9606	PC-3 (Prostate Cancer)	metabolic	SILAC	Orbitrap (Q Exactive)	IMAC	clindamycin_vs_DMSO	2204
1568_288	clindamycin	ambroxol	NA	26912667	9606	PC-3 (Prostate Cancer)	metabolic	SILAC	Orbitrap (Q Exactive)	IMAC	clindamycin_vs_ambroxol	2204
1569_288	ambroxol	DMSO	NA	26912667	9606	PC-3 (Prostate Cancer)	metabolic	SILAC	Orbitrap (Q Exactive)	IMAC	ambroxol	2200
1570_288	chlortetracycline	DMSO	NA	26912667	9606	PC-3 (Prostate Cancer)	metabolic	SILAC	Orbitrap (Q Exactive)	IMAC	chlortetracycline_vs_DMSO	2392
1571_288	chlortetracycline	paclitaxel	NA	26912667	9606	PC-3 (Prostate Cancer)	metabolic	SILAC	Orbitrap (Q Exactive)	IMAC	chlortetracycline_vs_paclitaxel	2392
1572_288	paclitaxel	DMSO	NA	26912667	9606	PC-3 (Prostate Cancer)	metabolic	SILAC	Orbitrap (Q Exactive)	IMAC	paclitaxel	2392
1573_288	chlorzoxazone	DMSO	NA	26912667	9606	PC-3 (Prostate Cancer)	metabolic	SILAC	Orbitrap (Q Exactive)	IMAC	chlorzoxazone_vs_DMSO	2338
1574_288	chlorzoxazone	carmustine	NA	26912667	9606	PC-3 (Prostate Cancer)	metabolic	SILAC	Orbitrap (Q Exactive)	IMAC	chlorzoxazone_vs_carmustine	2339
1575_288	carmustine	DMSO	NA	26912667	9606	PC-3 (Prostate Cancer)	metabolic	SILAC	Orbitrap (Q Exactive)	IMAC	carmustine	2339
1578_288	doxorubicin	DMSO	NA	26912667	9606	PC-3 (Prostate Cancer)	metabolic	SILAC	Orbitrap (Q Exactive)	IMAC	doxorubicin	2129
1579_288	staurosporine	DMSO	NA	26912667	9606	PC-3 (Prostate Cancer)	metabolic	SILAC	Orbitrap (Q Exactive)	IMAC	staurosporine_vs_DMSO	1729
1580_288	staurosporine	daunorubicin	NA	26912667	9606	PC-3 (Prostate Cancer)	metabolic	SILAC	Orbitrap (Q Exactive)	IMAC	staurosporine_vs_daunorubicin	1730
1581_288	daunorubicin	DMSO	NA	26912667	9606	PC-3 (Prostate Cancer)	metabolic	SILAC	Orbitrap (Q Exactive)	IMAC	daunorubicin	1731
1582_288	irinotecan	DMSO	NA	26912667	9606	PC-3 (Prostate Cancer)	metabolic	SILAC	Orbitrap (Q Exactive)	IMAC	irinotecan_vs_DMSO	2383
1583_288	irinotecan	dexverapamil	NA	26912667	9606	PC-3 (Prostate Cancer)	metabolic	SILAC	Orbitrap (Q Exactive)	IMAC	irinotecan_vs_dexverapamil	2384
1584_288	dexverapamil	DMSO	NA	26912667	9606	PC-3 (Prostate Cancer)	metabolic	SILAC	Orbitrap (Q Exactive)	IMAC	dexverapamil	2383
1585_288	scriptaid	DMSO	NA	26912667	9606	PC-3 (Prostate Cancer)	metabolic	SILAC	Orbitrap (Q Exactive)	IMAC	scriptaid_vs_DMSO	2276
1586_288	scriptaid	mesalazine	NA	26912667	9606	PC-3 (Prostate Cancer)	metabolic	SILAC	Orbitrap (Q Exactive)	IMAC	scriptaid_vs_mesalazine	2276
1587_288	mesalazine	DMSO	NA	26912667	9606	PC-3 (Prostate Cancer)	metabolic	SILAC	Orbitrap (Q Exactive)	IMAC	mesalazine	2275
1588_288	trichostatin A	DMSO	NA	26912667	9606	PC-3 (Prostate Cancer)	metabolic	SILAC	Orbitrap (Q Exactive)	IMAC	trichostatin A_vs_DMSO	2476
1589_288	trichostatin A	anisomycin	NA	26912667	9606	PC-3 (Prostate Cancer)	metabolic	SILAC	Orbitrap (Q Exactive)	IMAC	trichostatin A_vs_anisomycin	2476
1590_288	anisomycin	DMSO	NA	26912667	9606	PC-3 (Prostate Cancer)	metabolic	SILAC	Orbitrap (Q Exactive)	IMAC	anisomycin	2479
1593_288	digitoxigenin	DMSO	NA	26912667	9606	PC-3 (Prostate Cancer)	metabolic	SILAC	Orbitrap (Q Exactive)	IMAC	digitoxigenin	2306
1594_288	valproic acid	DMSO	NA	26912667	9606	PC-3 (Prostate Cancer)	metabolic	SILAC	Orbitrap (Q Exactive)	IMAC	valproic acid_vs_DMSO	2171
1595_288	valproic acid	digoxigenin	NA	26912667	9606	PC-3 (Prostate Cancer)	metabolic	SILAC	Orbitrap (Q Exactive)	IMAC	valproic acid_vs_digoxigenin	2171
1596_288	digoxigenin	DMSO	NA	26912667	9606	PC-3 (Prostate Cancer)	metabolic	SILAC	Orbitrap (Q Exactive)	IMAC	digoxigenin	2171
1599_288	digoxin	DMSO	NA	26912667	9606	PC-3 (Prostate Cancer)	metabolic	SILAC	Orbitrap (Q Exactive)	IMAC	digoxin	1479
1600_288	geldanamycin	DMSO	NA	26912667	9606	PC-3 (Prostate Cancer)	metabolic	SILAC	Orbitrap (Q Exactive)	IMAC	geldanamycin_vs_DMSO	2305
1601_288	geldanamycin	Lanatoside C	NA	26912667	9606	PC-3 (Prostate Cancer)	metabolic	SILAC	Orbitrap (Q Exactive)	IMAC	geldanamycin_vs_Lanatoside C	2305
1602_288	Lanatoside C	DMSO	NA	26912667	9606	PC-3 (Prostate Cancer)	metabolic	SILAC	Orbitrap (Q Exactive)	IMAC	Lanatoside C	2305
