# Supplementary material for: An atlas of human kinase regulation
Source: Mol Syst Biol. 2016 Dec 1;12(12):888. doi: 10.15252/msb.20167295 (PMC5199121; doi:10.15252/msb.20167295)
Supplement: Supplementary file 3 — Table EV1 [file MSB-12-888-s003.zip › EV_Table_1/README.txt]

Table EV1. Publications and perturbations collected in the atlas.
Table contains relevant data about the 41 publications and 435 perturbations including technical and biological differences.
