# Supplementary material for: An atlas of human kinase regulation
Source: Mol Syst Biol. 2016 Dec 1;12(12):888. doi: 10.15252/msb.20167295 (PMC5199121; doi:10.15252/msb.20167295)
Supplement: Supplementary file 4 — Table EV2 [file MSB-12-888-s004.zip › EV_Table_2/EV_Table_2.xlsx]

## Sheet: KSEA activities
	Differentiation (NCM)_1440.00m	Differentiation (PMA)_vs_Undifferentiated (Conditioned medium)_30.00m	Differentiation (PMA)_vs_Undifferentiated (Conditioned medium)_60.00m	Differentiation (PMA)_vs_Undifferentiated (Conditioned medium)_360.00m	Differentiation (PMA)_vs_Undifferentiated (Conditioned medium)_1440.00m	Differentiation (NCM)_30.00m	Differentiation (NCM)_60.00m	Differentiation (NCM)_360.00m	Erlotinib	Gefitinib	BI 4834 (on Mitosis Nocodazole)	Starved	Torin1	Rapamycin	TSC2+/+ + Torin1	TSC2-/-	TSC2-/- + Torin1	Crizotinib	Untreated_vs_Untreated	Untreated_vs_Crizotinib	Crizotinib	Untreated_vs_Untreated	Untreated_vs_Crizotinib	EGF_15.00m	EGF + SB202190_vs_Untreated	EGF + SB202190_vs_EGF	EGF_15.00m	EGF + U0126_vs_Untreated	EGF + U0126_vs_EGF	Mitosis (Nocodazole)	G1_S (Thymidine)	Mitosis (Taxol)	Mitosis (MLN8054 0_25 microM)	Mitosis (MLN8054 1 microM)	Mitosis (MLN8054 5 microM)	Mitosis (AZD1152)	Mitosis (BI2536)	Mitosis (short Taxol + BI2536)	EGF_5.00m	Shigella infection_15.00m	Shigella infection_30.00m	Shigella infection_60.00m	Shigella infection_120.00m	anti-CD3_0.00m	anti-CD3_5.00m	anti-CD3_10.00m	anti-CD3_20.00m	LRRK2-IN-1 (Endogenous LRRK2)	LRRK2-IN-1 (LRRK2 overexpression)
	12_3	15_3	18_3	21_3	24_3	3_3	6_3	9_3	96_36	99_36	111_45	114_48	117_48	120_48	123_51	126_51	129_51	186_57	189_57	192_57	186_60	189_60	192_60	240_63	243_63	246_63	240_66	252_66	255_66	267_72	72_72	270_75	273_75	276_75	279_75	282_75	285_75	288_75	714_78	294_81	297_81	300_81	303_81	318_87	321_87	324_87	327_87	363_105	366_108
AAK1	NA	NA	NA	NA	NA	NA	NA	NA	NA	NA	0.330683	0.707744	0.396856	0.906578	0.449772	0.352617	-1.04576	-1.10791	-2.1549	0.581699	NA	NA	NA	NA	NA	NA	NA	NA	NA	NA	NA	0.545155	NA	-0.493495	NA	NA	NA	NA	NA	NA	NA	NA	NA	NA	NA	NA	NA	NA	NA
ABL1	0.297569	0.488117	-0.226945	-0.473661	-0.563837	0.379864	0.412289	0.419075	-3	-1.67778	NA	NA	NA	NA	NA	NA	NA	-1.60206	-0.519993	1.39794	0.600326	-0.304518	-0.673664	NA	NA	NA	NA	NA	NA	NA	NA	0.405607	NA	0.442493	0.823909	NA	-0.47237	0.9914	3	0.498941	0.844664	0.798603	0.732828	NA	NA	0.478862	0.832683	NA	1.14874
ADRBK1	-0.222573	-0.943095	1.95861	-0.375718	0.424812	-1.16115	-1.13668	-0.249492	-0.821023	-0.464706	NA	NA	NA	NA	-0.603801	0.787812	-0.716699	NA	NA	NA	NA	NA	NA	NA	NA	NA	NA	NA	NA	NA	0.879426	-0.59346	0.485452	1.23657	0.767004	1.21467	NA	NA	1.4318	-0.61261	0.718967	-0.332547	-3	-0.364516	-0.649752	-0.293282	-0.505845	NA	NA
AKT1	0.559091	0.28735	0.55752	1.23657	0.692504	0.218245	1.07058	0.115771	-2.30103	-2.69897	-0.167491	-3	-1.04576	-1.72125	-1.60206	-1.29243	-1.03621	-3	-0.0136762	3	-3	0.0457575	3	3	1.61979	-1.95861	2.30103	2.39794	-1.85387	0.14752	-0.179799	0.244125	-1.08092	-0.474955	-1.3279	-0.198596	1.92082	0.478862	3	1.25964	1.08092	0.829738	1.61979	-0.428291	1.08619	0.950782	0.966576	1.14874	0.521434
AKT2	0.669586	0.331614	-0.238072	0.886057	0.653647	0.149354	0.154902	0.253366	-0.5157	-0.258848	-1.40894	-1.92082	-0.860121	1.0655	-1.01773	-0.210419	-1.3279	-0.518557	-0.0579919	0.565431	-0.950782	0.625252	0.528708	-0.623423	0.429457	0.369572	0.801343	1.0655	-0.585027	0.769551	NA	-0.876148	-1.18709	-0.391474	-1.55284	-1.03621	NA	0.551294	0.521434	1.4318	1.3279	1.61979	1.56864	-0.787812	0.38934	NA	NA	1.07058	0.850781
AKT3	NA	NA	NA	NA	NA	-0.533132	NA	1.21467	NA	NA	-0.476254	-0.721246	-0.705534	-0.341989	NA	NA	NA	0.471083	-0.67162	-0.348722	1.33724	-0.221849	-1.11351	-1.4437	-0.809668	0.619789	-1.69897	-1.49485	-0.50724	-0.352617	-0.863279	-0.714443	-0.642065	-0.677781	-1.18709	1.35655	0.931814	NA	NA	NA	NA	NA	NA	NA	NA	NA	NA	0.610834	NA
ALK	NA	NA	NA	NA	NA	NA	NA	NA	NA	NA	NA	NA	NA	NA	NA	NA	NA	-0.659556	-0.374688	0.403403	-1.02228	-1.09151	0.659556	NA	NA	NA	NA	NA	NA	NA	NA	NA	NA	NA	NA	NA	NA	NA	NA	NA	NA	NA	NA	NA	NA	NA	NA	NA	NA
ARAF	-0.686133	NA	NA	NA	NA	-0.850781	-0.374688	-0.39794	NA	NA	NA	-1.14874	-0.444906	-0.428291	-1.02228	-0.634512	-0.649752	-1.49485	1.08092	0.910095	-1.14267	-0.575118	0.732828	NA	NA	NA	NA	NA	NA	-0.175874	1.12494	0.8041	-0.552842	0.29073	-0.518557	0.121478	0.21254	0.213959	NA	NA	NA	NA	NA	NA	NA	NA	NA	-0.465974	NA
ATM	-0.665546	-0.581699	0.294992	-0.480172	-0.0931265	-0.0400052	-0.568636	0.186419	1.5376	0.228413	NA	0.571865	0.555955	0.444906	-0.621602	-0.490797	-0.596879	0.149967	-0.876148	-0.742321	-0.0846002	-0.987163	-0.195179	NA	NA	NA	NA	NA	NA	0.425969	3	-0.226945	1.67778	1.13077	0.60206	0.966576	0.576754	-0.651695	-0.510042	-0.357535	-0.329754	-0.324222	-1.21467	NA	NA	-0.358526	-0.847712	NA	NA
ATR	-0.958607	-1.14267	0.080399	-0.151811	0.0741724	0.0629839	-0.465974	1.284	0.231362	0.0867161	0.549751	-0.361511	-0.528708	-0.305395	NA	NA	NA	-0.8041	-0.251812	0.505845	-0.661544	-0.229148	0.866461	-0.434152	-0.735182	0.79588	0.565431	0.477556	-1.11351	0.500313	2.30103	-0.241088	0.334419	0.917215	-0.628932	0.130182	1.39794	-0.709965	-0.643974	0.312471	0.368556	0.450997	0.596879	-0.522879	-0.218245	-0.239578	-0.243364	-0.37366	NA
AURKA	0.946922	-0.386158	-0.402305	0.634512	-0.688246	0.545155	0.446117	-0.739929	-0.679854	-0.543634	-0.193142	0.476254	-0.355561	-0.707744	NA	NA	NA	-0.274905	0.163676	0.651695	-1.67778	0.261219	0.356547	NA	NA	NA	NA	NA	NA	-1.13077	0.414539	0.222573	-1.30103	-3	-3	-1.20066	-0.365523	-0.110138	0.8041	NA	NA	NA	NA	NA	NA	NA	NA	0.692504	NA
AURKB	0.627088	-0.388277	0.0741724	0.946922	0.236572	0.359519	0.457175	0.609065	-0.272459	0.107349	0.315155	-0.67162	-0.241088	-0.478862	-0.269218	0.0634863	0.0925886	-1.82391	-0.510042	0.764472	-0.924453	-0.0545314	0.832683	-0.735182	0.616185	0.428291	-0.496209	0.669586	0.421361	0.931814	-2.22185	0.0371573	-1.03621	-3	-3	-2.69897	0.966576	1.69897	0.069051	-0.920819	-0.106238	-0.438899	-0.473661	NA	NA	NA	NA	0.136083	0.688246
BCR	NA	NA	NA	NA	NA	NA	NA	NA	NA	NA	NA	0.313364	0.440093	-0.675718	0.407823	0.383	-0.497573	NA	NA	NA	NA	NA	NA	NA	NA	NA	NA	NA	NA	NA	NA	NA	NA	NA	NA	NA	NA	NA	NA	NA	NA	NA	NA	NA	NA	NA	NA	NA	NA
BLVRA	NA	NA	NA	NA	NA	NA	NA	NA	NA	NA	NA	NA	NA	NA	0.554396	-0.301899	-0.537602	NA	NA	NA	NA	NA	NA	NA	NA	NA	NA	NA	NA	NA	NA	NA	NA	NA	NA	NA	NA	NA	NA	NA	NA	NA	NA	NA	NA	NA	NA	NA	NA
BMX	NA	NA	NA	NA	NA	NA	NA	NA	NA	NA	NA	NA	NA	NA	NA	NA	NA	NA	NA	NA	0.385103	0.946922	-0.906578	NA	NA	NA	NA	NA	NA	NA	NA	NA	NA	NA	NA	NA	NA	NA	NA	NA	NA	NA	NA	NA	NA	NA	NA	NA	NA
BRAF	-0.282329	NA	NA	NA	NA	-0.36251	-0.187755	-0.360514	NA	NA	1.18709	-2.09691	-0.307153	-0.180456	-1.02687	-0.576754	-0.636388	-0.790485	1.55284	0.91364	-0.459671	0.453457	0.943095	NA	NA	NA	NA	NA	NA	-0.241088	2	0.605548	0.823909	1.13668	0.198596	0.075204	0.262807	0.767004	NA	NA	NA	NA	NA	NA	NA	NA	NA	0.533132	NA
BRSK1	NA	NA	NA	NA	NA	0.627088	NA	-1.01773	NA	NA	-1.04576	NA	NA	NA	NA	NA	NA	-0.270026	-0.533132	-0.769551	0.841638	-0.627088	-0.651695	NA	NA	NA	NA	NA	NA	NA	NA	NA	0.383	NA	0.322393	0.675718	NA	NA	NA	NA	NA	NA	NA	NA	NA	NA	NA	NA	NA
BTK	NA	NA	NA	NA	NA	NA	NA	NA	-1.284	-1.38722	NA	NA	NA	NA	NA	NA	NA	NA	NA	NA	NA	NA	NA	NA	NA	NA	NA	NA	NA	NA	NA	NA	NA	NA	NA	NA	NA	NA	NA	NA	NA	NA	NA	NA	NA	NA	NA	NA	NA
BUB1	NA	NA	NA	NA	NA	NA	NA	NA	0.725842	0.277366	0.723538	NA	NA	NA	NA	NA	NA	-0.345823	0.346787	NA	1.23657	-0.826814	-0.391474	NA	NA	NA	NA	NA	NA	0.59176	NA	NA	-0.411168	-0.383	-0.496209	-0.954677	0.360514	0.657577	NA	NA	NA	NA	NA	NA	NA	NA	NA	NA	NA
CAMK1	0.899629	0.659556	0.623423	0.441291	0.978811	0.578396	1.0655	0.326979	NA	NA	-0.790485	0.785156	0.449772	0.476254	0.675718	0.377786	0.703335	0.525784	0.782516	0.555955	0.89279	0.211125	0.575118	NA	NA	NA	NA	NA	NA	-0.395774	-1.12494	0.939302	0.872895	0.405607	0.605548	0.655608	0.366532	0.36251	NA	0.528708	0.777284	0.395774	0.400117	NA	NA	NA	NA	NA	NA
CAMK2A	0.419075	-1.13077	-0.178486	-0.675718	0.524329	-0.166216	-0.486782	-0.155523	-0.829738	-0.198596	0.0856568	-1.88606	-0.399027	-0.853872	1.18046	-1.02228	1.5376	-0.35164	0.0589858	0.138466	-0.204815	-0.549751	1.10791	0.568636	0.585027	-1.35655	0.634512	0.67162	-0.363512	2.52288	0.126679	0.331614	-0.742321	-0.268411	-0.39794	-0.458421	-1.63827	-1.20066	0.208309	0.982967	1.13668	1.1549	1.00436	-0.317855	-0.354578	-0.497573	-0.378824	1.02228	0.686133
CAMK2B	0.563837	1.88606	1.82391	1.10791	0.642065	1.5376	1.82391	0.432974	-0.452225	-0.485452	0.764472	-1.284	-0.614394	1.52288	-0.383	0.484126	-0.669586	-0.761954	1.48149	0.614394	-0.714443	0.329754	0.823909	1.82391	0.906578	0.576754	0.742321	0.777284	0.812479	3	-0.835647	NA	NA	NA	NA	NA	NA	NA	NA	0.91364	1.00877	0.863279	0.614394	NA	NA	NA	NA	0.978811	0.496209
CAMK2D	0.694649	-0.492144	NA	-0.764472	NA	0.782516	0.294992	0.543634	-0.460924	-0.779892	NA	NA	NA	NA	1.25964	0.203426	0.213959	0.455932	0.647817	0.346787	1.33724	0.414539	-0.408935	NA	NA	NA	NA	NA	NA	-0.321482	-1.12494	-0.55752	0.525784	0.39794	1.49485	0.754487	-0.185087	-0.293282	NA	NA	NA	NA	NA	-3	-2.69897	-1.69897	-3	NA	NA
CAMK2G	0.467246	0.322393	0.365523	0.361511	0.496209	0.452225	-0.468521	0.497573	NA	NA	-0.316053	-2.1549	-0.367543	-0.818156	NA	NA	NA	0.262807	1.16115	1.02228	-0.534617	-0.899629	-0.533132	1.20066	0.305395	-1.20066	1.03621	1.60206	0.38934	1.08092	0.607303	0.235077	-0.411168	0.130768	0.906578	0.187755	0.563837	0.420216	0.427128	1.07058	1.25964	0.841638	1.22185	NA	NA	NA	NA	NA	NA
CAMK4	-0.625252	1.92082	2.52288	1.07058	0.318759	1.65758	1.65758	0.441291	-0.431798	-0.496209	0.705534	1.85387	-0.204815	-1.36653	-0.401209	0.474955	-0.68403	-0.199283	-1.88606	0.261219	-0.19382	1.04096	0.419075	0.408935	1.12494	0.334419	0.74958	0.709965	0.793174	3	-1.05552	NA	0.464706	0.310691	0.518557	-1.18046	NA	NA	0.330683	0.958607	1.03621	0.866461	0.59176	1.67778	-2.1549	NA	NA	0.978811	-0.565431
CAMKK1	NA	NA	-2.1549	NA	-0.481486	NA	NA	NA	-1.82391	-0.742321	NA	1.95861	0.47237	-0.657577	NA	NA	NA	0.779892	1.20066	-0.254925	0.378824	0.126679	1.52288	0.477556	1.27572	-0.367543	NA	NA	NA	-0.312471	-0.246417	-0.424812	0.383	0.314258	1.10237	1.72125	0.388277	1.08619	0.354578	NA	NA	NA	NA	1.79588	-2.09691	NA	NA	NA	-0.688246
CCNA2	NA	NA	NA	NA	NA	NA	NA	NA	NA	NA	NA	NA	NA	NA	NA	NA	NA	0.360514	0.352617	-0.37059	-0.377786	-0.982967	0.583359	NA	NA	NA	NA	NA	NA	NA	NA	NA	NA	NA	NA	NA	NA	NA	NA	NA	NA	NA	NA	NA	NA	NA	NA	NA	NA
CDC42BPA	NA	NA	NA	NA	NA	NA	NA	NA	NA	NA	NA	NA	NA	NA	0.667562	0.340084	0.677781	-0.376751	-0.809668	0.628932	NA	NA	NA	NA	NA	NA	NA	NA	NA	NA	NA	0.567031	0.417937	-1.02228	0.950782	0.573489	0.481486	NA	NA	0.563837	0.725842	0.366532	0.383	NA	NA	NA	NA	NA	NA
CDC7	-0.200659	0.161151	-0.605548	-0.195861	-1.16115	-3	1.85387	-1.36653	-2.22185	2.69897	-0.718967	-1.85387	-0.137272	-0.30103	NA	NA	NA	1.23657	-0.303644	-0.301899	0.181774	0.355561	-0.244888	1.06048	0.701147	0.187755	-0.524329	0.306273	0.417937	-0.504456	0.721246	1.04096	0.754487	0.122053	-0.835647	-0.221126	0.793174	0.312471	-1.09151	0.924453	-1.67778	-0.935542	0.213249	-2.04576	-0.497573	-0.728158	-1.25181	NA	0.519993
CDK1	-2.04576	-3	-3	-3	-2.52288	0.793174	-2.04576	-0.906578	-0.000434512	0	0.0649968	-0.00568285	-0.0462403	-0.126098	-0.0985417	-0.164944	-0.107349	-0.00480371	-0.0757207	-0.0452752	0.00130484	0.00217692	-0.224754	0.0231917	-0.0574959	-0.0851282	0.0277972	-0.255707	-0.207608	1.79588	1.03152	-0.00921731	0.000869459	0.00130484	0.0127808	0.00174066	0.00656377	0.114074	0.113509	-0.202732	-0.184422	-0.484126	-0.531653	0.465974	0.313364	0.196543	0.132533	-0.289883	-0.213959
CDK14	NA	NA	NA	NA	NA	NA	NA	NA	0.312471	-0.396856	NA	NA	NA	NA	NA	NA	NA	NA	NA	NA	NA	0.563837	0.497573	NA	NA	NA	NA	NA	NA	-0.464706	-1.33724	NA	NA	NA	NA	NA	NA	NA	-0.314258	NA	NA	NA	NA	NA	NA	NA	NA	NA	NA
CDK19	-1.16749	-0.361511	-0.320572	0.5867	-1.40894	-1	-0.866461	-1.10237	-0.313364	-0.534617	NA	NA	NA	NA	NA	NA	NA	-0.31158	-0.563837	-0.709965	1.03152	-0.609065	-0.377786	NA	NA	NA	NA	NA	NA	NA	NA	NA	NA	NA	NA	NA	NA	NA	-1.13077	NA	NA	NA	NA	NA	NA	NA	NA	NA	NA
CDK2	-0.747147	-0.378824	-1.95861	-3	-0.782516	-1.38722	-0.835647	-0.924453	-0.0101054	0.191114	0.215383	-0.0222764	-0.0352691	-0.0227338	3	-0.00480371	-0.0525663	-0.00174066	0	-0.08302	0.00744648	0.076756	-0.175874	0.00348833	-0.0154727	-0.0619809	0.051587	-0.399027	-0.395774	1.20761	-0.396856	-0.0109954	-0.0329203	-0.0443122	0.00966115	-0.211125	0.00833099	0	-0.0227338	-0.0154727	-0.00656377	-0.107905	-0.0565055	0.205512	0.428291	-0.00130484	0.0883098	-0.610834	-0.093665
CDK20	NA	NA	NA	NA	NA	NA	NA	NA	-0.375718	0.653647	1.0655	NA	NA	NA	1.34679	-1.19382	0.761954	NA	NA	NA	NA	NA	NA	NA	NA	NA	NA	NA	NA	NA	NA	NA	NA	NA	NA	NA	NA	NA	NA	NA	NA	NA	NA	NA	NA	NA	NA	0.401209	0.400117
CDK3	-0.204815	0.261219	1.18709	2.69897	2	1.26761	2.39794	3	0.376751	-0.449772	NA	0.316053	0.826814	-1.56864	3	-1.1549	-0.735182	NA	NA	NA	NA	NA	NA	NA	NA	NA	NA	NA	NA	1.61979	NA	NA	1.16749	0.978811	0.61261	0.821023	-0.474955	-0.886057	NA	NA	NA	NA	NA	0.333482	-0.496209	-0.69037	-0.374688	-0.375718	-0.486782
CDK4	-0.299296	-1.06048	-0.314258	-0.403403	-0.239578	-0.486782	-0.465974	-0.371611	0.0136762	1.69897	0.318759	1.02228	0.412289	1.04576	-0.924453	-1.58503	0.614394	2.39794	-1.50864	-1.46852	0.467246	0.142668	-0.308035	-0.251037	0.621602	1.52288	-0.300162	0.590067	0.68403	0.617983	-1.01323	0.457175	-0.388277	0.135489	0.288193	-0.407823	-0.399027	-0.58838	-0.278189	0.229148	-0.405607	0.232102	0.310691	0.435334	-0.140261	3	-1.35655	-0.335358	-0.230623
CDK5	0.869666	-0.309804	-0.476254	-0.482804	-1.13077	-0.159267	-0.279014	-0.709965	1.72125	-0.0670192	1.34679	0.443697	0.157391	-1.30103	0.326058	0.756962	0.128427	-0.185752	-0.132533	-0.140261	-0.254925	-0.136083	0.0634863	-0.094744	-1.67778	0.378824	-0.371611	-1.46852	-1.02228	0.90309	-0.692504	1.03152	-1.72125	1.79588	0.255707	0.136083	-1.00436	-0.856985	-0.262807	-0.131356	-0.333482	-0.335358	-0.222573	0.14691	-0.347754	-1.85387	-0.835647	0.692504	-0.0438316
CDK6	0.621602	-1.72125	NA	-1.5376	NA	1.06048	0.935542	1.4318	0.0540393	-1.24413	0.326058	NA	NA	NA	NA	NA	NA	-1.30103	-0.245652	-0.517126	0.395774	0.283162	0.570248	0.688246	0.375718	-0.712198	0.542118	-0.437707	-0.917215	NA	NA	NA	-0.847712	-0.457175	-0.59176	-0.74958	0.609065	0.459671	-0.450997	NA	NA	NA	NA	0.545155	0.565431	2.09691	-1.13077	-0.364516	-0.970616
CDK7	-0.688246	-0.275724	-1.61979	-0.192465	-1.26761	-3	2.1549	-0.847712	-1.88606	1.21467	-0.209715	0.114639	-0.094744	-0.183096	0.686133	-0.262013	1.56864	-0.924453	-1.82391	1.14874	0.197226	0.440093	-0.319664	-1.58503	0.906578	0.774691	-0.58838	0.20412	0.326979	0.563837	0.628932	0.651695	-0.275724	-0.356547	-0.970616	-0.247184	0.313364	1	-1.11919	0.372634	1.3098	0.220404	0.327902	-1.56864	-0.375718	-0.928118	-1.74473	0.375718	0.21254
CDK8	NA	NA	NA	NA	NA	NA	NA	NA	NA	NA	NA	NA	NA	NA	NA	NA	NA	NA	1.40894	-0.357535	NA	NA	NA	NA	NA	NA	NA	NA	NA	NA	-1.95861	NA	NA	NA	NA	NA	NA	NA	NA	NA	NA	NA	NA	NA	NA	NA	NA	NA	NA
CDK9	NA	-0.383	-0.345823	-0.560667	-0.737549	NA	NA	NA	0.638272	-0.88941	NA	0.416801	-0.321482	-0.694649	NA	NA	NA	1.0655	0.924453	1.00436	0.642065	0.140862	-0.28735	NA	NA	NA	NA	NA	NA	NA	NA	NA	NA	1.74473	NA	2	NA	NA	NA	NA	NA	NA	NA	0.318759	-0.514279	-0.712198	-0.366532	-0.363512	-0.50724
CHEK1	-0.0570004	0.19044	0.145087	0.19382	-0.252588	-0.0467237	0.511449	-0.116339	0.143876	-0.342944	0.539102	-0.462181	-1.04576	0.194499	-0.500313	-0.428291	-0.982967	-0.299296	-0.069051	0.365523	-0.522879	-0.129011	1.10791	1.13077	-1.18046	-0.705534	0.218963	-2.1549	-0.924453	0.319664	1.72125	0.160522	-1.20761	-0.447332	-0.712198	-1.22185	0.218963	-0.159894	-0.36251	0.694649	0.551294	0.69037	0.61261	-0.372634	0.0599818	0.079355	0.452225	0.59346	0.258061
CHEK2	0.309804	0.649752	0.821023	1.13668	0.653647	0.341035	0.61261	0.69897	0.197911	-0.488117	0.345823	-0.838632	-1.34679	-0.430626	NA	NA	NA	-0.978811	0.185087	-0.124939	1.50864	-1.39794	-0.159267	0.539102	-0.580044	-1.00436	0.790485	0.39794	-0.378824	0.505845	0.767004	0.924453	-0.213959	-0.280669	-0.482804	-0.332547	-0.247952	0.318759	0.348722	-0.493495	0.478862	0.623423	0.761954	-0.617983	-0.375718	0.508638	0.712198	0.345823	NA
CHUK	1.10237	NA	NA	NA	NA	0.539102	0.432974	0.533132	0.460924	-0.411168	NA	NA	NA	NA	-0.91364	-0.413413	0.283997	-0.341035	-0.393619	-0.511449	0.570248	0.464706	0.189096	NA	NA	NA	NA	NA	NA	-0.91364	-2.52288	NA	NA	NA	NA	NA	NA	NA	1.12494	0.481486	0.330683	0.402305	-0.364516	0.484126	-0.89279	-1.20761	-0.297569	NA	-0.581699
CIT	NA	NA	NA	NA	NA	NA	NA	NA	NA	NA	NA	NA	NA	NA	1.03621	0.273273	1.39794	NA	NA	NA	NA	NA	NA	NA	NA	NA	NA	NA	NA	NA	NA	NA	NA	NA	NA	NA	NA	NA	NA	0.540608	0.732828	0.37366	0.402305	NA	NA	NA	NA	NA	NA
CLK2	NA	NA	NA	NA	NA	NA	NA	NA	0.90309	1.10237	NA	NA	NA	NA	NA	NA	NA	1.4437	0.847712	-1.0655	0.735182	-1.50864	-0.372634	NA	NA	NA	NA	NA	NA	NA	NA	NA	NA	NA	NA	NA	NA	NA	NA	NA	NA	NA	NA	NA	NA	NA	NA	NA	NA
CSK	NA	NA	NA	NA	NA	NA	NA	NA	0.477556	0.69037	NA	NA	NA	NA	NA	NA	NA	0.533132	-1.03621	1.24413	0.5867	1.20761	-0.603801	NA	NA	NA	NA	NA	NA	NA	NA	NA	NA	NA	NA	NA	NA	NA	NA	NA	NA	NA	NA	NA	NA	NA	NA	NA	NA
CSNK1A1	1.37675	0.90309	0.208309	1.92082	0.224754	0.31158	0.863279	2	-0.739929	-1.45593	NA	-0.443697	0.19382	0.140261	0.413413	0.379864	-0.484126	-0.0958256	-0.444906	0.154902	-1.14267	-0.619789	2	0.853872	-0.665546	-0.546682	-0.910095	-0.793174	-0.521434	-0.841638	-0.361511	0.896196	1.40894	0.361511	0.962574	0.0835461	0.823909	1.4318	-0.478862	-0.636388	-2.1549	-0.725842	-1.03152	1.06048	1.18709	-1.1549	0.966576	NA	NA
CSNK1D	0.759451	-3	-0.400117	-1.55284	-1.92082	-0.568636	-1.10791	-0.138466	NA	NA	NA	NA	NA	NA	NA	NA	NA	-1.29243	-0.987163	0.974694	-1.24413	0.718967	1.24413	NA	NA	NA	NA	NA	NA	-0.484126	1.02228	-0.548214	NA	0.801343	NA	0.367543	NA	NA	NA	NA	NA	NA	NA	NA	NA	NA	NA	NA	NA
CSNK1E	NA	NA	NA	NA	NA	NA	NA	NA	NA	NA	NA	NA	NA	NA	NA	NA	NA	NA	NA	NA	NA	NA	NA	NA	NA	NA	NA	NA	NA	NA	NA	NA	NA	NA	NA	NA	NA	NA	NA	NA	NA	NA	NA	NA	NA	NA	NA	NA	NA
CSNK2A1	-0.114639	0.032452	0.0920515	0.0132283	0.0660068	1.76955	0.939302	0.0530567	0.0109954	-0.000869459	-0.180456	-0.106238	-0.0150229	-0.145087	-0.0181814	-0.0819697	0.047692	-0.00612309	-3	0	0.216811	-0.231362	0.0277972	-0.159267	0.000869459	0.0486625	-0.0423927	3	0.129011	1.00877	-0.0172766	-0.403403	-0.259637	0.181115	0.195179	-0.0127808	0.180456	0.00392635	-0.00217692	0	0	0.00130484	0.0172766	-0.0428718	-0.175224	-0.0942041	-0.437707	0.130768	-0.0726296
CSNK2A2	0.860121	-0.137272	1.30103	-0.853872	0.832683	1.00436	0.767004	0.90309	0.655608	0.954677	1.18709	1.24413	1.3098	0.121478	-0.607303	-0.528708	1.03152	2.52288	1.25964	-0.74958	1.25964	-0.917215	-0.264401	0.501689	0.428291	-0.386158	0.850781	-0.335358	-0.522879	0.337242	0.581699	-0.549751	-0.289883	-0.450997	-0.815309	-0.394695	-0.488117	-0.473661	-0.338187	0.199971	0.716699	0.879426	0.367543	1.58503	-1.19382	NA	NA	NA	NA
CSNK2B	NA	NA	NA	NA	NA	NA	NA	NA	NA	NA	0.844664	-0.543634	-0.432974	0.519993	NA	NA	NA	NA	NA	NA	0.754487	1.34679	-0.924453	NA	NA	NA	NA	NA	NA	NA	NA	-0.576754	-0.314258	-0.486782	-0.850781	-0.388277	-0.464706	-0.497573	NA	0.653647	0.50724	0.460924	0.394695	NA	NA	NA	NA	NA	NA
DAPK1	NA	NA	NA	NA	NA	NA	NA	NA	NA	NA	NA	NA	NA	NA	-0.462181	-0.514279	0.694649	0.429457	0.442493	-0.421361	NA	0.59346	0.571865	NA	NA	NA	NA	NA	NA	NA	NA	NA	NA	-0.419075	NA	NA	NA	NA	NA	NA	NA	NA	NA	NA	NA	NA	NA	NA	NA
DAPK3	NA	NA	NA	NA	NA	NA	NA	NA	NA	NA	NA	NA	NA	NA	0.441291	0.101275	0.49485	0.777284	-0.465974	0.464706	-1.33724	0.69897	1.31876	NA	NA	NA	NA	NA	NA	NA	NA	NA	NA	NA	NA	NA	NA	NA	NA	0.560667	0.688246	0.37059	0.361511	NA	NA	NA	NA	NA	NA
DYRK1A	NA	NA	NA	NA	NA	NA	NA	NA	0.67162	0.317855	0.970616	0.498941	0.301899	1.19382	NA	NA	NA	0.525784	-0.815309	1.12494	-0.899629	0.723538	-0.496209	NA	NA	NA	NA	NA	NA	-0.860121	-0.610834	-0.565431	-1.4318	-0.205512	-1.05552	-0.344862	-0.296709	-0.928118	NA	NA	NA	NA	NA	0.59346	0.344862	0.402305	0.442493	NA	-0.924453
DYRK1B	NA	NA	NA	NA	NA	NA	NA	NA	0.645892	0.315155	NA	NA	NA	NA	NA	NA	NA	NA	NA	NA	NA	NA	NA	NA	NA	NA	NA	NA	NA	NA	NA	NA	NA	NA	NA	NA	NA	NA	NA	NA	NA	NA	NA	NA	NA	NA	NA	NA	NA
DYRK2	-0.578396	-1.29243	-1.13077	-0.634512	-0.946922	-1.72125	-1.08092	-1.95861	-0.314258	-0.314258	0.90309	-0.331614	-0.522879	1.01323	-0.396856	0.371611	0.500313	-0.581699	-0.821023	0.31158	-1.48149	0.497573	1.16115	-1.24413	-1.1549	1.06048	-0.308919	-0.514279	0.380907	-0.607303	-0.363512	-0.74958	-0.5867	-0.559091	-0.578396	-0.747147	-0.215383	0.480172	-0.359519	-0.625252	-0.595166	-1.5376	-0.55752	NA	NA	NA	NA	0.89279	-0.769551
EEF2K	-0.245652	0.179799	0.434152	1.19382	3	0.133713	0.530178	-0.798603	-0.490797	-2	1.82391	NA	NA	NA	NA	NA	NA	1.85387	0.518557	-1.92082	0.793174	0.419075	-0.856985	-0.489455	1.26761	0.9914	-0.447332	1	1.45593	-0.236572	-0.427128	NA	NA	NA	NA	NA	NA	NA	-1.4437	-0.447332	-0.485452	-0.341035	0.50307	NA	NA	0.850781	0.490797	-0.463442	NA
EGFR	0.935542	1.25181	-0.38934	-0.390406	1.284	NA	-0.962574	NA	-1.33724	-1.95861	NA	NA	NA	NA	0.853872	-1.12494	0.730487	1.00877	1.45593	0.518557	-1.23657	-1.39794	1.69897	3	NA	NA	NA	NA	NA	NA	-0.946922	0.327902	-1.38722	1.60206	0.869666	-0.337242	-1.05552	-0.732828	NA	NA	NA	NA	NA	NA	NA	0.640165	-0.647817	NA	NA
EIF2AK2	NA	NA	NA	NA	NA	NA	NA	NA	NA	NA	NA	NA	NA	NA	NA	NA	NA	NA	NA	NA	NA	NA	NA	NA	NA	NA	NA	NA	NA	NA	NA	NA	NA	NA	NA	NA	NA	NA	NA	NA	NA	NA	NA	NA	NA	NA	NA	NA	NA
ERBB2	1.29243	-1.22915	0.519993	0.841638	0.667562	0.304518	0.334419	0.739929	NA	NA	NA	-0.793174	-0.324222	-0.607303	NA	NA	NA	NA	NA	NA	NA	NA	NA	0.294136	0.69897	-0.712198	0.545155	0.514279	1.39794	NA	NA	NA	NA	-1.06048	NA	0.88941	2.09691	1.38722	NA	NA	NA	NA	NA	-0.37059	0.379864	-1.35655	0.806875	NA	0.723538
FER	NA	NA	NA	NA	NA	NA	NA	NA	NA	NA	NA	NA	NA	NA	NA	NA	NA	-0.939302	0.966576	0.943095	-1.50864	-0.583359	1.16749	NA	NA	NA	NA	NA	NA	NA	NA	NA	NA	NA	NA	NA	NA	NA	NA	NA	NA	NA	NA	NA	NA	NA	NA	NA	NA
FES	NA	NA	NA	NA	NA	NA	NA	NA	-1.18709	-0.38934	NA	NA	NA	NA	NA	NA	NA	-1.5376	-0.482804	1.31876	NA	NA	NA	NA	NA	NA	NA	NA	NA	NA	NA	NA	NA	NA	NA	NA	NA	NA	NA	NA	NA	NA	NA	NA	NA	NA	NA	NA	NA
FGFR3	NA	NA	NA	NA	NA	NA	NA	NA	NA	NA	NA	NA	NA	NA	NA	NA	NA	-0.946922	0.863279	0.876148	-1.34679	-0.630784	1.14267	NA	NA	NA	NA	NA	NA	NA	NA	NA	NA	NA	NA	NA	NA	NA	NA	NA	NA	NA	NA	NA	NA	NA	NA	NA	NA
FGR	NA	NA	NA	NA	NA	NA	NA	NA	NA	NA	NA	NA	NA	NA	NA	NA	NA	-0.484126	-0.735182	0.531653	1.11919	1.82391	-0.453457	NA	NA	NA	NA	NA	NA	NA	NA	NA	NA	NA	NA	NA	NA	NA	NA	NA	NA	NA	NA	NA	NA	NA	NA	NA	NA
FLT3	NA	NA	NA	NA	NA	NA	NA	NA	-2.04576	-0.449772	NA	NA	NA	NA	NA	NA	NA	NA	NA	NA	-1.45593	2.39794	1.16749	1.11351	2.39794	-0.692504	0.950782	1.76955	1.38722	1.69897	-0.360514	NA	NA	NA	NA	NA	NA	NA	3	NA	NA	NA	NA	-2.22185	-1.55284	-2.1549	-1.95861	NA	NA
FLT4	NA	NA	NA	NA	NA	NA	NA	NA	-1.85387	-0.438899	NA	NA	NA	NA	NA	NA	NA	NA	NA	NA	-1.45593	1.95861	1.25964	1.24413	3	-0.705534	1.00436	1.79588	1.33724	1.69897	-0.383	NA	NA	NA	NA	NA	NA	NA	3	NA	NA	NA	NA	-2.04576	-1.4437	-1.92082	-2.04576	NA	NA
FYN	NA	NA	-0.392545	NA	0.380907	0.404504	NA	0.673664	-1.38722	-0.377786	NA	NA	NA	NA	NA	NA	NA	-2.04576	-0.191114	1.56864	0.677781	0.49485	0.728158	NA	NA	NA	NA	NA	NA	NA	NA	NA	NA	NA	NA	NA	NA	NA	0.527244	0.36251	0.417937	0.443697	0.319664	-3	-0.946922	-3	-3	NA	NA
GRK4	NA	NA	NA	NA	NA	NA	NA	NA	NA	NA	NA	NA	NA	NA	NA	NA	NA	NA	NA	NA	NA	NA	NA	NA	NA	NA	NA	NA	NA	NA	NA	NA	NA	NA	NA	NA	NA	NA	NA	NA	NA	NA	NA	NA	NA	NA	NA	NA	NA
GRK5	NA	NA	NA	NA	NA	NA	NA	NA	NA	NA	NA	NA	NA	NA	NA	NA	NA	NA	NA	NA	-0.598599	-0.546682	-0.528708	NA	NA	NA	NA	NA	NA	0.528708	0.323306	NA	NA	NA	NA	-0.580044	NA	NA	-0.340084	NA	NA	NA	NA	NA	NA	NA	NA	NA	NA
GRK6	-1.55284	0.430626	-0.860121	0.531653	-1.13668	-1.08092	-0.815309	-0.669586	NA	NA	0.954677	NA	NA	NA	NA	NA	NA	NA	1.48149	-0.349692	0.823909	-0.326058	0.504456	NA	NA	NA	NA	NA	NA	NA	0.309804	NA	NA	NA	NA	NA	NA	NA	NA	NA	NA	NA	NA	NA	NA	NA	NA	NA	NA
GSK3A	-1.52288	-0.568636	-1.07058	0.869666	0.756962	0.306273	-0.90309	0.369572	NA	NA	NA	NA	NA	NA	NA	NA	NA	1.11919	-0.559091	-1.20066	NA	NA	NA	NA	NA	NA	NA	NA	NA	0.537602	NA	NA	NA	NA	NA	NA	NA	NA	-2.22185	NA	NA	NA	NA	NA	NA	NA	NA	NA	NA
GSK3B	-1.17393	-0.375718	-0.463442	-1.17393	1.13668	-0.511449	-0.126098	-0.67162	-0.0329203	-0.262013	0.346787	-0.320572	0.144481	-0.269218	0.464706	-0.490797	0.653647	0.275724	-1.63827	-0.344862	0.679854	0.111259	-0.559091	-0.20412	-0.327902	0.137869	-0.0942041	-0.89279	0.576754	-0.106238	0.477556	-0.939302	0.0555173	0.132533	-0.950782	-1.79588	0.350665	0.240332	-1.5376	-0.978811	-0.801343	-0.863279	-0.754487	-1.01773	-0.136083	-0.747147	-0.419075	0.366532	0.304518
HCK	NA	NA	NA	NA	NA	NA	NA	NA	-1.65758	-0.712198	NA	NA	NA	NA	NA	NA	NA	-1.56864	-0.50724	1.3279	NA	NA	NA	3	NA	NA	NA	NA	NA	NA	NA	NA	NA	NA	NA	NA	NA	NA	NA	NA	NA	NA	NA	NA	NA	NA	NA	NA	NA
HIPK3	NA	NA	NA	NA	NA	NA	NA	NA	NA	NA	NA	NA	NA	NA	NA	NA	NA	NA	NA	NA	NA	NA	NA	NA	NA	NA	NA	NA	NA	NA	NA	NA	NA	NA	NA	NA	NA	NA	NA	NA	NA	NA	NA	NA	NA	NA	NA	NA	NA
ICK	NA	NA	NA	NA	NA	NA	NA	NA	NA	NA	NA	NA	NA	NA	NA	NA	NA	-0.844664	0.735182	NA	0.446117	0.422508	-0.554396	NA	NA	NA	NA	NA	NA	NA	NA	0.424812	0.371611	0.886057	-1.284	-0.438899	0.449772	-0.58838	NA	NA	NA	NA	NA	NA	NA	NA	NA	NA	NA
IKBKB	NA	NA	NA	NA	NA	NA	NA	NA	NA	NA	0.8041	NA	NA	NA	NA	NA	NA	-2.39794	0.139063	1.85387	-0.548214	-0.497573	-1.52288	NA	NA	NA	1.04096	1.04576	-1.12494	NA	NA	NA	NA	NA	NA	NA	NA	NA	NA	NA	NA	NA	NA	NA	NA	NA	NA	0.679854	NA
ILK	NA	NA	NA	NA	NA	NA	NA	NA	NA	NA	NA	NA	NA	NA	-0.486782	-1.03152	0.787812	0.392545	0.452225	-0.910095	NA	NA	NA	NA	NA	NA	NA	NA	NA	NA	NA	NA	NA	NA	NA	NA	NA	NA	NA	NA	NA	NA	NA	NA	NA	NA	NA	NA	NA
INSR	NA	NA	NA	NA	NA	NA	NA	NA	-1.4437	-0.850781	NA	NA	NA	NA	NA	NA	NA	NA	NA	NA	-0.756962	-0.498941	-1.42022	NA	NA	NA	NA	NA	NA	NA	-0.924453	NA	NA	NA	NA	NA	NA	NA	NA	NA	NA	NA	NA	NA	NA	NA	NA	NA	NA
IRAK1	NA	-0.598599	NA	-0.489455	NA	NA	NA	NA	-0.590067	-0.375718	NA	NA	NA	NA	NA	NA	NA	NA	NA	NA	-0.754487	-1.46852	-0.316053	NA	NA	NA	NA	NA	NA	-1.61979	0.50307	-1.04096	-0.527244	-0.534617	0.356547	0.61261	-0.419075	-0.465974	NA	NA	NA	NA	NA	NA	NA	NA	NA	NA	NA
ITK	NA	NA	NA	NA	NA	NA	NA	NA	-1.07572	-1.3279	NA	NA	NA	NA	NA	NA	NA	NA	NA	NA	NA	NA	NA	NA	NA	NA	NA	NA	NA	NA	NA	NA	NA	NA	NA	NA	NA	NA	NA	NA	NA	NA	NA	NA	NA	NA	NA	NA	NA
JAK2	NA	NA	NA	NA	NA	NA	NA	NA	NA	NA	NA	NA	NA	NA	1.95861	-0.55752	2.39794	-1.03621	0.860121	0.943095	-2.04576	-0.928118	1.76955	1.19382	2.1549	0.782516	2.69897	-1.50864	NA	NA	0.966576	NA	1.01323	NA	NA	0.490797	0.899629	NA	-1.72125	0.477556	0.442493	-1.5376	-1.4318	3	-1.02228	NA	NA	0.863279	1.38722
LATS1	-0.29243	-0.89279	-1.18709	-0.431798	1.14874	-0.169411	-0.254145	-0.694649	NA	NA	NA	0.305395	-0.21467	-0.259637	0.860121	2.69897	-0.338187	0.342944	0.490797	-0.493495	0.232844	0.274088	-0.473661	-0.573489	-0.308035	1.13668	-0.401209	-0.728158	0.823909	-0.815309	-0.189767	0.342944	0.383	-0.628932	-0.359519	-0.218963	-0.423659	-0.455932	1.26761	-0.342944	-0.742321	-1.02228	-0.511449	NA	NA	NA	NA	NA	NA
LATS2	-0.709965	-0.764472	-1.01773	-1.23657	1.24413	-0.59346	-0.856985	-0.348722	NA	NA	NA	NA	NA	NA	NA	NA	NA	0.356547	0.49485	-0.510042	NA	NA	NA	-0.826814	-0.821023	0.359519	-0.69897	-0.869666	0.829738	NA	-0.337242	NA	NA	NA	NA	NA	NA	NA	NA	NA	NA	NA	NA	NA	NA	NA	NA	NA	NA
LCK	NA	NA	NA	NA	NA	NA	NA	NA	-3	-3	NA	NA	NA	NA	NA	NA	NA	NA	NA	NA	NA	NA	NA	NA	NA	NA	NA	NA	NA	NA	NA	NA	NA	NA	NA	NA	NA	NA	NA	NA	NA	NA	NA	-2.69897	-0.826814	-3	-3	NA	NA
LIMK1	-0.552842	-0.90309	-0.498941	-0.309804	-0.560667	0.338187	1.67778	3	-0.391474	-0.621602	NA	NA	NA	NA	NA	NA	NA	-0.528708	-0.647817	0.876148	-0.368556	0.308919	1.0655	1.00877	-0.291579	-0.227678	0.853872	0.119186	0.962574	-1.3098	0.450997	NA	NA	NA	NA	NA	NA	NA	0.215383	0.714443	0.272459	0.197911	1.07058	NA	NA	-0.643974	-1.07572	-0.737549	0.481486
LMTK2	NA	NA	NA	NA	NA	NA	NA	NA	NA	NA	NA	NA	NA	NA	NA	NA	NA	NA	NA	NA	NA	NA	NA	NA	NA	NA	NA	NA	NA	NA	NA	NA	NA	NA	0.303644	0.528708	NA	NA	NA	NA	NA	NA	NA	NA	NA	NA	NA	NA	NA
LRRK2	NA	NA	NA	NA	NA	NA	NA	NA	NA	NA	NA	NA	NA	NA	NA	NA	NA	NA	NA	NA	NA	NA	NA	NA	NA	NA	NA	NA	NA	NA	NA	NA	NA	NA	NA	NA	NA	NA	NA	NA	NA	NA	NA	NA	NA	NA	NA	NA	NA
LYN	1.30103	-1.1549	0.508638	0.832683	0.625252	0.296709	0.316053	0.681937	-3	-2.39794	NA	-0.863279	-0.308919	-0.616185	NA	NA	NA	-1.65758	-0.47237	1.36653	NA	NA	NA	0.289883	0.686133	-0.655608	0.560667	0.527244	1.36653	NA	NA	NA	NA	-1.06048	NA	0.812479	2.09691	1.48149	NA	NA	NA	NA	NA	-0.363512	0.403403	-1.42022	0.759451	NA	0.707744
MAP2K1	0.545155	-0.721246	-0.545155	-0.793174	0.596879	-0.480172	-0.490797	-0.462181	-0.946922	-0.459671	NA	1.23657	-1.04096	-0.316053	3	1	3	0.931814	0.823909	-1.09691	-2.22185	-0.486782	2.04576	1.61979	3	-0.924453	2.69897	-2.04576	NA	0.350665	1.4437	NA	1.11351	NA	NA	0.505845	0.832683	NA	-0.774691	0.327902	0.863279	-1.69897	-1.45593	2.04576	-1.14874	-0.627088	-0.358526	0.876148	1.38722
MAP2K2	NA	NA	NA	NA	NA	NA	NA	NA	NA	NA	NA	NA	NA	NA	NA	NA	NA	NA	NA	NA	-2.22185	-0.486782	2.39794	NA	NA	NA	NA	NA	NA	NA	0.829738	NA	0.847712	NA	NA	0.764472	NA	NA	NA	NA	NA	NA	NA	NA	NA	NA	NA	-0.946922	1.02228
MAP2K3	NA	NA	NA	NA	NA	NA	NA	NA	0.79588	0.744727	NA	NA	NA	NA	NA	NA	NA	-0.939302	0.79588	0.348722	-0.501689	0.563837	0.486782	0.718967	-0.815309	-1.4437	1.04096	1.30103	-0.497573	-2.1549	0.425969	NA	NA	-3	0.548214	0.785156	NA	NA	NA	NA	NA	NA	NA	NA	NA	NA	NA	NA	NA
MAP2K4	NA	NA	NA	NA	NA	NA	NA	NA	0.823909	0.723538	NA	NA	NA	NA	NA	NA	NA	-0.978811	0.882729	0.294992	-0.501689	0.551294	0.485452	0.732828	-0.860121	-1.38722	1.07058	1.45593	-0.476254	-1.92082	0.414539	NA	NA	-3	0.511449	0.823909	NA	NA	NA	NA	NA	NA	NA	NA	NA	NA	NA	NA	NA
MAP2K6	NA	NA	NA	NA	NA	NA	NA	NA	0.841638	0.669586	NA	NA	NA	NA	NA	NA	NA	-0.910095	0.8041	0.315155	-0.560667	0.562249	0.510042	0.701147	-0.844664	-1.34679	1.16115	1.37675	-0.534617	-1.82391	0.441291	NA	NA	-2.69897	0.510042	0.779892	NA	NA	NA	NA	NA	NA	NA	NA	NA	NA	NA	NA	NA
MAP2K7	NA	NA	NA	NA	NA	NA	NA	NA	NA	NA	NA	NA	NA	NA	NA	NA	NA	NA	NA	NA	NA	NA	NA	NA	NA	NA	NA	NA	NA	NA	NA	NA	NA	NA	NA	NA	NA	NA	NA	NA	NA	NA	NA	NA	NA	NA	NA	NA	NA
MAP3K1	NA	NA	NA	NA	NA	NA	NA	NA	NA	NA	NA	NA	NA	NA	NA	NA	NA	NA	NA	NA	NA	NA	NA	NA	NA	NA	NA	NA	NA	NA	NA	NA	NA	NA	NA	NA	NA	NA	NA	NA	NA	NA	NA	NA	NA	NA	NA	NA	NA
MAP3K10	1.01773	-0.974694	-0.744727	-0.480172	-1.284	0.798603	0.471083	-1.60206	-0.785156	-0.441291	NA	0.696804	-0.737549	0.355561	NA	NA	NA	-0.340084	-0.665546	-0.383	-0.302771	-1.13077	-0.429457	0.528708	-0.703335	-0.730487	NA	NA	NA	NA	0.380907	NA	NA	NA	NA	NA	NA	NA	0.545155	NA	NA	NA	NA	NA	NA	NA	NA	NA	NA
MAP3K11	NA	NA	NA	NA	NA	NA	NA	NA	NA	NA	NA	NA	NA	NA	0.454693	0.917215	-0.511449	NA	NA	NA	-1.01323	-2.69897	NA	NA	NA	NA	NA	NA	NA	NA	NA	NA	NA	NA	NA	NA	NA	NA	NA	NA	NA	NA	NA	NA	NA	NA	NA	NA	NA
MAP3K12	NA	NA	NA	NA	NA	NA	NA	NA	NA	NA	NA	NA	NA	NA	-0.4698	-1.06048	0.759451	0.393619	0.437707	-0.853872	NA	NA	NA	NA	NA	NA	NA	NA	NA	NA	NA	NA	NA	NA	NA	NA	NA	NA	NA	NA	NA	NA	NA	NA	NA	NA	NA	NA	NA
MAP3K3	NA	NA	NA	NA	NA	NA	NA	NA	NA	NA	NA	NA	NA	NA	NA	NA	NA	NA	NA	NA	NA	NA	NA	NA	NA	NA	NA	NA	NA	NA	NA	NA	NA	NA	NA	NA	NA	NA	NA	NA	NA	NA	NA	NA	NA	NA	NA	NA	NA
MAP3K5	NA	NA	NA	NA	NA	NA	NA	NA	0.316953	0.640165	NA	NA	NA	NA	NA	NA	NA	-0.995679	0.882729	0.336299	-0.251037	-1.4318	0.500313	0.701147	-0.917215	-1.40894	1.00877	1.3098	-0.50724	-1.95861	0.414539	-0.524329	-0.856985	-1.16749	-0.549751	-0.931814	NA	NA	0.392545	NA	NA	NA	NA	NA	NA	NA	NA	NA	NA
MAP3K6	NA	NA	NA	NA	NA	NA	NA	NA	0.324222	0.607303	NA	NA	NA	NA	NA	NA	NA	-0.906578	0.869666	0.299296	-0.5157	0.603801	0.5157	0.723538	-0.838632	-1.3098	1.01323	1.31876	-0.504456	-1.95861	0.413413	NA	NA	-3	0.514279	0.841638	NA	NA	NA	NA	NA	NA	NA	NA	NA	NA	NA	NA	NA
MAP3K7	0.477556	NA	NA	NA	NA	NA	1.08092	NA	NA	NA	NA	NA	NA	NA	NA	NA	NA	NA	NA	NA	NA	NA	NA	NA	NA	NA	NA	NA	NA	0.50307	0.536107	NA	NA	NA	NA	NA	NA	NA	NA	NA	NA	NA	NA	NA	NA	NA	NA	NA	NA
MAP3K8	-0.737549	-0.835647	-1.07058	-0.565431	-0.481486	-0.199283	-0.421361	-0.442493	-0.229885	0.651695	-0.521434	0.530178	-0.481486	0.718967	-0.400117	-0.394695	-1.25964	-1.01323	-0.114639	-0.928118	-0.422508	-0.872895	-0.928118	-0.628932	0.380907	0.450997	-0.468521	0.58838	0.66354	-1.37675	0.59176	0.488117	0.347754	0.211832	0.742321	0.244125	0.521434	0.359519	NA	NA	NA	NA	NA	NA	NA	NA	NA	-0.718967	0.886057
MAP4K3	NA	NA	NA	NA	NA	NA	NA	NA	NA	NA	NA	NA	NA	NA	NA	NA	NA	NA	NA	NA	NA	NA	NA	NA	NA	NA	NA	NA	NA	NA	NA	NA	NA	NA	NA	NA	NA	NA	NA	NA	NA	NA	NA	NA	NA	NA	NA	NA	NA
MAPK1	-1.92082	-3	2.39794	-0.935542	-2	0.835647	0.269218	-1.63827	-0.221849	0.543634	0.345823	-0.474955	-0.522879	0.354578	0.50307	-0.818156	0.205512	-0.59346	-0.408935	0.28567	-1.25181	0.248721	0.605548	-0.735182	0.151195	0.0979971	-0.59176	-2.30103	-1.16749	-2.04576	0.134896	-0.158641	-0.00788851	-0.0145735	0.00261362	-0.504456	-0.140261	-0.211125	-1.36653	1.14874	1.16749	0.259637	-0.353596	-1.76955	2.52288	1.30103	1.03152	0.248721	-0.331614
MAPK10	0.337242	-1.85387	-0.202732	-0.489455	-0.548214	-1.82391	-1.55284	-0.787812	2.69897	2.30103	-1.37675	-0.347754	-0.812479	-0.554396	-0.712198	-0.419075	0.356547	-0.826814	-0.337242	-0.44855	0.536107	0.467246	-0.735182	0.669586	0.531653	-1.37675	0.677781	-0.258061	-0.262013	1.37675	-0.872895	-0.616185	0.467246	0.270026	-1.69897	1.02687	0.478862	-1.74473	-2.1549	-0.714443	-0.301899	-0.330683	-0.215383	0.443697	0.970616	NA	NA	NA	0.309804
MAPK11	-1.19382	-0.619789	-0.393619	0.779892	-0.396856	-0.47237	-0.273273	-0.262013	-0.321482	-0.623423	0.910095	-1.35655	-1.55284	-1.00877	NA	NA	NA	-0.856985	-0.714443	0.712198	-1.00436	0.457175	0.832683	0.341035	0.519993	0.39794	0.69037	0.548214	0.395774	-1.07058	0.41005	-0.338187	-0.307153	0.383	0.632644	-0.946922	1.16749	1.52288	0.435334	0.536107	0.621602	0.716699	0.812479	0.841638	0.718967	0.388277	0.463442	NA	NA
MAPK12	NA	NA	NA	NA	NA	NA	NA	NA	NA	NA	NA	NA	NA	NA	NA	NA	NA	NA	NA	NA	NA	NA	NA	NA	NA	NA	NA	NA	NA	NA	NA	-1.46852	0.609065	0.488117	NA	1.22915	0.334419	NA	NA	NA	NA	NA	NA	NA	NA	NA	NA	NA	NA
MAPK13	0.530178	1.10791	0.962574	0.441291	0.555955	1.92082	1.85387	-0.723538	-0.298432	1.4318	0.821023	-0.9914	1.5376	-1.49485	0.489455	-0.365523	0.404504	-0.696804	-0.570248	1.25181	-1.11919	2.04576	0.958607	0.504456	0.701147	-0.327902	0.536107	0.567031	-1.07058	0.718967	-1.39794	-0.346787	0.489455	0.463442	0.68403	0.47237	0.254925	-0.327902	0.954677	0.293282	0.417937	0.518557	0.835647	NA	NA	NA	NA	-0.299296	-1.33724
MAPK14	-1.63827	0.343902	0.452225	0.66354	0.728158	0.531653	0.454693	-0.595166	-0.432974	-0.421361	-0.571865	-0.341989	-0.610834	0.385103	NA	NA	NA	-0.742321	-0.048177	-0.856985	0.863279	0.910095	0.47237	0.224026	-0.638272	-0.531653	0.388277	0.199971	-0.551294	-1.82391	0.312471	-1.85387	-0.636388	-0.376751	0.514279	-0.576754	-0.777284	-0.405607	-0.20621	0.430626	-0.605548	-0.559091	-0.459671	0.681937	0.647817	0.350665	-2	-0.510042	-0.806875
MAPK15	-0.216811	0.262807	1.20761	2.52288	2.09691	1.23657	3	3	NA	NA	NA	0.301899	0.809668	-1.60206	3	-1.26761	-0.725842	NA	NA	NA	NA	NA	NA	NA	NA	NA	NA	NA	NA	1.45593	NA	NA	1.20066	1.01773	0.628932	0.856985	-0.438899	-0.847712	NA	NA	NA	NA	NA	NA	NA	NA	NA	NA	NA
MAPK3	-1.31876	2.52288	-3	-0.978811	-1.29243	1.21467	1.34679	3	-0.0867161	0.440093	0.211832	-0.0362122	-0.162412	-0.346787	-0.787812	-1.40894	2.52288	-0.464706	-0.21254	0.226214	-1.55284	0.310691	0.8041	0.55752	0.148742	-0.155523	0.186419	-0.978811	-1.88606	0.413413	0.437707	-0.174574	-0.00130484	0.00217692	0.0123337	0.474955	0.00744648	-0.0846002	1.55284	0.732828	0.421361	0.490797	0.0277972	0.798603	1.67778	0.974694	-2.04576	-1.46852	-0.533132
MAPK6	NA	NA	NA	NA	NA	NA	NA	NA	0.427128	-0.377786	NA	NA	NA	NA	NA	NA	NA	NA	NA	NA	-0.5157	-0.414539	0.404504	NA	NA	NA	NA	NA	NA	NA	-1.45593	NA	NA	NA	NA	NA	NA	NA	1.08092	NA	NA	NA	NA	0.498941	-0.974694	-1.22915	-0.308919	NA	-0.649752
MAPK7	NA	NA	NA	NA	NA	NA	NA	NA	-0.943095	-0.9914	-0.392545	-0.634512	-0.401209	0.605548	-0.928118	0.471083	0.430626	0.578396	-1.36653	-0.464706	0.560667	-0.876148	-0.277366	0.440093	0.578396	-0.500313	NA	NA	NA	0.896196	-0.962574	-0.471083	NA	NA	NA	-0.38405	NA	NA	-0.578396	-0.484126	-0.692504	-0.359519	-0.308919	1.16749	0.372634	0.377786	0.565431	1.17393	-0.966576
MAPK8	-0.838632	0.514279	1.20066	1.4318	-1.4437	0.68403	1.61979	1.85387	-0.628932	-0.899629	-1.72125	-0.703335	-0.623423	-0.379864	3	-1.26761	-0.669586	-1.38722	-1.4437	0.209715	-0.352617	0.323306	0.137272	0.779892	1.05061	0.90309	2.22185	-0.395774	-0.305395	2.30103	0.213959	-0.294992	-0.546682	-0.0310503	0.0584886	-0.0291884	0.182435	-0.404504	-0.614394	0.66354	1.3279	1.88606	1.1549	-0.742321	-0.235077	-0.44855	-0.401209	-0.36251	-1.30103
MAPK9	-0.60206	0.372634	1.52288	2.22185	1.26761	1.3098	1.34679	3	NA	NA	0.44855	0.303644	0.823909	-1.72125	2.69897	-1.24413	-0.728158	NA	NA	NA	-0.966576	-0.835647	-0.747147	NA	NA	NA	NA	NA	NA	0.517126	0.696804	0.505845	0.289037	1.67778	0.255707	-0.809668	-0.436519	-0.853872	NA	NA	NA	NA	NA	NA	NA	NA	NA	NA	NA
MAPKAPK2	1.35655	0.247952	0.0867161	0.282329	0.498941	0.080399	0.37059	0.89279	0.821023	-0.568636	-0.863279	0.498941	-3	0.665546	-0.185752	1.01773	0.156767	-0.19044	-0.679854	-0.844664	-1.38722	-0.0447935	0.177178	1.07058	-3	-3	1.26761	1.74473	1.16749	1.10791	-0.801343	1.25964	-1.17393	-0.950782	-0.570248	-0.782516	-0.364516	0.712198	0.68403	1.16749	1.0655	1.18709	0.59176	-1.25964	-1.63827	NA	NA	-0.375718	0.673664
MARK1	-1.27572	-0.621602	-0.716699	-0.417937	0.30103	-0.533132	-0.61261	0.508638	0.394695	0.374688	0.453457	-0.300162	-0.530178	-0.634512	NA	NA	NA	-0.449772	0.390406	-1.1549	1.79588	0.777284	-1.38722	-0.60206	-1.00436	0.605548	-0.634512	-0.364516	0.434152	-1.3098	0.628932	-0.528708	-0.527244	-0.294992	-0.718967	-0.308035	0.444906	-0.330683	NA	-0.640165	-0.928118	-0.958607	-0.627088	NA	NA	NA	NA	-0.195179	0.978811
MARK2	0.739929	-0.462181	-0.554396	0.37059	-0.570248	-0.581699	-1.82391	-0.829738	0.129596	-0.281498	0.607303	1.04576	0.614394	-0.453457	NA	NA	NA	0.327902	0.486782	-1.02228	1.30103	-1.95861	-0.325139	0.478862	-0.396856	1.29243	NA	NA	NA	-0.896196	NA	0.403403	0.879426	0.302771	0.707744	0.310691	0.962574	0.455932	-0.928118	-1.09691	-1.01323	-0.910095	-1.50864	NA	NA	NA	NA	1.24413	NA
MARK3	NA	NA	NA	NA	NA	NA	NA	NA	NA	NA	NA	NA	NA	NA	NA	NA	NA	-0.302771	0.521434	-0.74958	0.408935	1.08619	0.675718	NA	NA	NA	NA	NA	NA	-0.319664	-0.450997	NA	NA	NA	NA	NA	NA	NA	NA	NA	NA	NA	NA	NA	NA	NA	NA	NA	NA
MATK	NA	NA	NA	NA	NA	NA	NA	NA	0.484126	0.638272	NA	NA	NA	NA	NA	NA	NA	NA	NA	NA	0.429457	-0.518557	-1.10237	NA	NA	NA	NA	NA	NA	NA	NA	NA	NA	NA	NA	NA	NA	NA	NA	NA	NA	NA	NA	NA	NA	NA	NA	NA	NA
MELK	NA	NA	NA	NA	NA	NA	NA	NA	NA	NA	NA	NA	NA	NA	NA	NA	NA	-0.482804	-0.896196	-0.492144	0.886057	0.421361	-0.211832	NA	NA	NA	NA	NA	NA	NA	NA	NA	NA	NA	NA	0.61261	NA	NA	NA	NA	NA	NA	NA	NA	NA	NA	NA	NA	NA
MET	NA	NA	NA	NA	NA	NA	NA	NA	NA	NA	NA	NA	NA	NA	0.89279	-1.13668	0.69037	-0.528708	-0.769551	0.519993	-0.505845	0.935542	2.04576	NA	NA	NA	NA	NA	NA	NA	NA	NA	NA	NA	NA	NA	NA	NA	NA	NA	NA	NA	NA	NA	NA	NA	NA	NA	NA
MKNK1	-0.576754	1.92082	0.826814	-1.76955	0.360514	1.85387	0.200659	1.50864	-1.85387	-0.578396	NA	0.252588	-0.244888	0.512862	NA	NA	NA	0.497573	0.341989	0.437707	0.793174	0.74958	NA	NA	NA	NA	NA	NA	NA	0.21467	0.44855	0.886057	0.332547	0.363512	0.924453	0.304518	0.38934	0.924453	-0.531653	NA	NA	NA	NA	NA	NA	NA	NA	NA	NA
MKNK2	-1.10791	NA	NA	NA	NA	0.473661	-0.5157	1.25181	NA	NA	NA	NA	NA	NA	NA	NA	NA	NA	NA	NA	NA	NA	NA	NA	NA	NA	NA	NA	NA	0.485452	NA	NA	NA	NA	NA	NA	NA	NA	NA	NA	NA	NA	NA	NA	NA	NA	NA	NA	NA
MOS	2.39794	NA	NA	NA	NA	-0.920819	-0.474955	1.16749	NA	NA	NA	-1.88606	-0.88941	0.504456	-0.642065	0.492144	-0.480172	NA	NA	NA	NA	NA	NA	NA	NA	NA	NA	NA	NA	0.482804	NA	-0.581699	-0.374688	-0.548214	-0.679854	0.347754	-1.50864	-1.5376	NA	NA	NA	NA	NA	NA	NA	NA	NA	NA	NA
MST4	NA	NA	NA	NA	NA	NA	NA	NA	NA	NA	NA	NA	NA	NA	NA	NA	NA	NA	NA	NA	NA	NA	NA	NA	NA	NA	NA	NA	NA	NA	NA	NA	NA	NA	NA	NA	NA	NA	NA	NA	NA	NA	NA	NA	NA	NA	NA	NA	NA
MTOR	-0.381952	-0.943095	-1.02687	-0.310691	-1.4437	-0.142668	-0.474955	-0.227678	-0.0599818	-0.277366	-1.18046	-2.69897	-3	-1.10237	-2.39794	0.636388	-0.546682	-0.122629	-0.076756	0.199971	-1.3279	2.39794	1.88606	-0.0574959	0.0788339	0.280669	3	-0.406714	0.617983	-0.524329	0.0414361	0.136677	0.143271	0.435334	0.417937	0.051587	1.45593	0.543634	-0.31158	0.387216	0.343902	0.185752	0.123205	-1.31876	1.11351	-0.175874	0.102373	-0.634512	-0.199971
MYLK	NA	NA	NA	NA	NA	NA	NA	NA	NA	NA	NA	NA	NA	NA	0.412289	0.101824	0.458421	0.421361	0.424812	-0.872895	NA	NA	NA	NA	NA	NA	NA	NA	NA	NA	NA	NA	NA	NA	NA	NA	NA	NA	NA	0.50307	0.737549	0.372634	0.387216	NA	NA	NA	NA	NA	NA
MYT1	0.447332	-0.90309	-0.392545	0.414539	0.621602	0.307153	0.316053	0.709965	NA	NA	NA	-0.754487	-0.712198	0.614394	NA	NA	NA	NA	NA	NA	NA	NA	NA	-0.744727	0.333482	-0.634512	0.721246	0.501689	1.40894	NA	NA	NA	NA	NA	NA	NA	NA	NA	NA	NA	NA	NA	NA	-0.774691	-0.866461	-0.459671	-0.844664	NA	0.493495
NEK2	NA	NA	NA	NA	NA	NA	NA	NA	NA	NA	NA	NA	NA	NA	NA	NA	NA	0.429457	-0.575118	-0.628932	NA	NA	NA	NA	NA	NA	NA	NA	NA	NA	NA	NA	NA	NA	NA	NA	NA	NA	NA	NA	NA	NA	NA	NA	NA	NA	NA	NA	NA
NEK6	-0.195179	1.34679	0.55752	-0.769551	-0.712198	-0.446117	-0.764472	-0.518557	1.13668	-1.36653	0.79588	NA	NA	NA	NA	NA	NA	-0.823909	1.01323	1.85387	-1.74473	-1.72125	-0.416801	1.03621	-0.332547	-0.378824	0.703335	-0.399027	-0.718967	0.739929	-0.331614	0.380907	-1.82391	0.324222	0.394695	0.342944	0.392545	0.525784	NA	NA	NA	NA	NA	NA	NA	NA	NA	NA	NA
NEK9	NA	NA	NA	NA	NA	NA	NA	NA	0.653647	0.4698	NA	NA	NA	NA	NA	NA	NA	0.309804	1.18046	0.675718	-0.504456	0.492144	NA	NA	NA	NA	NA	NA	NA	NA	NA	NA	NA	NA	NA	NA	NA	NA	NA	NA	NA	NA	NA	NA	NA	NA	NA	NA	NA
NME1-NME2	NA	NA	NA	NA	NA	NA	NA	NA	NA	NA	NA	NA	NA	NA	NA	NA	NA	0.67162	0.539102	0.321482	NA	NA	NA	NA	NA	NA	NA	NA	NA	NA	NA	NA	NA	NA	NA	NA	NA	NA	NA	NA	NA	NA	NA	NA	NA	NA	NA	NA	NA
NME2	NA	NA	NA	NA	NA	NA	NA	NA	NA	NA	NA	NA	NA	NA	NA	NA	NA	0.642065	-0.186419	1.1549	0.645892	1.06048	-0.161781	NA	NA	NA	NA	NA	NA	NA	NA	NA	0.477556	0.307153	-0.443697	0.501689	NA	NA	-0.728158	NA	NA	NA	NA	NA	NA	NA	NA	0.336299	NA
NUAK1	0.764472	-0.330683	-0.74958	-0.787812	-0.779892	0.315155	0.310691	0.477556	-2.52288	-0.519993	NA	0.872895	-0.203426	-1.39794	NA	NA	NA	0.360514	-0.694649	-0.249492	0.517126	0.197226	-0.140261	0.457175	0.323306	-0.645892	0.754487	0.459671	2.52288	-0.257275	0.274905	-0.74958	-0.291579	-0.782516	-1.31876	-0.440093	-0.395774	-0.823909	0.565431	0.517126	0.600326	0.605548	0.625252	NA	NA	NA	NA	0.396856	NA
NUAK2	NA	NA	NA	NA	NA	NA	NA	NA	1.63827	-0.583359	NA	0.5157	0.350665	0.943095	NA	NA	NA	NA	NA	NA	0.910095	-0.458421	-0.67162	0.407823	0.320572	-0.661544	0.832683	0.440093	2.04576	0.536107	0.324222	NA	-0.823909	-0.987163	-1.46852	-0.946922	-0.694649	-1.284	0.308035	NA	NA	NA	NA	NA	NA	NA	NA	0.385103	NA
OXSR1	NA	NA	NA	NA	NA	NA	NA	NA	NA	NA	NA	NA	NA	NA	NA	NA	NA	-0.542118	-0.423659	-0.935542	0.412289	-0.462181	0.995679	NA	NA	NA	NA	NA	NA	NA	NA	NA	-2.69897	NA	NA	NA	NA	NA	NA	NA	NA	NA	NA	NA	NA	NA	NA	NA	NA
PAK1	1.00436	0.818156	0.408935	0.262013	0.172631	-1.4318	-0.982967	-0.282329	-0.247952	-0.200659	-0.730487	-0.316953	-0.226945	1.40894	-0.160522	0.167491	-0.0535477	-0.404504	2.09691	0.29243	-0.0467237	0.130768	0.0574959	0.449772	0.325139	-0.145087	0.266803	0.752027	0.590067	2.04576	-1.1549	0.222573	-0.266001	-0.235077	-0.235077	-0.270026	-0.229885	-0.269218	0.665546	0.21467	0.29073	0.421361	0.235824	NA	NA	NA	NA	0.241088	-0.327902
PAK2	1.63827	1.22915	1.36653	3	0.115771	3	3	0.823909	-3	-3	1.31876	NA	NA	NA	0.627088	0.394695	0.69037	0.226945	0.254925	0.677781	-0.590067	-0.403403	-0.735182	1.03621	0.517126	-1.65758	0.966576	1.08092	1.39794	1.65758	0.149967	0.442493	-1.25181	-1.04576	-0.665546	-0.339135	1.08092	0.393619	-2	0.539102	0.512862	-0.319664	-0.348722	NA	NA	0.954677	1.25181	NA	0.299296
PAK3	NA	NA	NA	NA	NA	NA	NA	NA	NA	NA	NA	NA	NA	NA	NA	NA	NA	-0.338187	1.00436	0.355561	0.619789	-0.361511	-0.742321	NA	NA	NA	NA	NA	NA	NA	NA	NA	NA	NA	NA	NA	NA	NA	NA	NA	NA	NA	NA	NA	NA	NA	NA	NA	NA
PAK4	1.36653	1.20761	1.95861	1.92082	1.67778	1.74473	1.95861	1.3279	NA	NA	-0.946922	NA	NA	NA	NA	NA	NA	0.560667	0.457175	0.659556	-0.812479	0.694649	-0.630784	NA	NA	NA	NA	NA	NA	NA	NA	0.91364	0.392545	0.651695	NA	1.14874	-0.716699	NA	NA	NA	NA	NA	NA	NA	NA	NA	NA	0.869666	0.511449
PBK	NA	NA	NA	NA	NA	NA	NA	NA	NA	NA	-0.441291	NA	NA	NA	NA	NA	NA	NA	NA	NA	0.531653	0.39794	-0.772113	NA	NA	NA	NA	NA	NA	NA	NA	-0.380907	1.05552	-1.72125	0.829738	-0.504456	0.581699	-0.703335	NA	NA	NA	NA	NA	NA	NA	NA	NA	NA	NA
PDGFRA	NA	NA	NA	NA	NA	NA	NA	NA	NA	NA	NA	NA	NA	NA	NA	NA	NA	NA	NA	NA	NA	NA	NA	NA	NA	NA	NA	NA	NA	NA	NA	NA	NA	NA	NA	NA	NA	NA	NA	NA	NA	NA	NA	NA	NA	NA	NA	NA	NA
PDGFRB	NA	NA	NA	NA	NA	NA	NA	NA	NA	NA	NA	NA	NA	NA	NA	NA	NA	NA	NA	NA	-2.04576	-0.694649	1.5376	NA	NA	NA	NA	NA	NA	NA	NA	NA	NA	NA	NA	NA	NA	NA	NA	NA	NA	NA	NA	NA	NA	NA	NA	NA	NA
PDK1	0.61261	0.707744	0.576754	0.649752	0.428291	1.72125	-0.910095	-1.95861	-0.812479	1.25964	-0.605548	0.417937	0.580044	0.378824	-0.148742	0.294992	-0.244125	-1.92082	0.707744	0.882729	-1.26761	0.310691	1.92082	-0.369572	0.563837	1.09691	-0.605548	0.300162	0.428291	-0.16877	-0.0710923	0.782516	-1.74473	0.89279	1.14267	0.109579	0.838632	-1.74473	-0.473661	0.777284	0.450997	0.331614	0.308035	-0.375718	-1.38722	-0.386158	-0.49485	0.739929	0.735182
PDK2	NA	NA	NA	NA	NA	NA	NA	NA	NA	NA	NA	NA	NA	NA	NA	NA	NA	NA	NA	NA	NA	NA	NA	NA	NA	NA	NA	NA	NA	-0.560667	-0.645892	NA	NA	NA	NA	NA	NA	NA	NA	0.754487	0.464706	0.341035	0.324222	NA	NA	NA	NA	NA	NA
PDK3	NA	NA	NA	NA	NA	NA	NA	NA	NA	NA	NA	NA	NA	NA	NA	NA	NA	NA	NA	NA	NA	NA	NA	NA	NA	NA	NA	NA	NA	-0.524329	-0.688246	NA	NA	NA	NA	NA	NA	NA	NA	0.739929	0.5157	0.333482	0.306273	NA	NA	NA	NA	NA	NA
PDK4	NA	NA	NA	NA	NA	NA	NA	NA	NA	NA	NA	NA	NA	NA	NA	NA	NA	NA	NA	NA	NA	NA	NA	NA	NA	NA	NA	NA	NA	-0.540608	-0.651695	NA	NA	NA	NA	NA	NA	NA	NA	0.732828	0.482804	0.348722	0.31158	NA	NA	NA	NA	NA	NA
PDPK1	NA	NA	NA	NA	NA	NA	NA	NA	-0.393619	0.866461	-0.289037	NA	NA	NA	-0.315155	0.401209	-0.508638	-2.1549	0.50307	0.863279	0.489455	0.673664	0.673664	NA	NA	NA	NA	NA	NA	-0.174574	-1.11351	0.61261	-0.571865	0.247184	-1.07572	0.283162	1.25181	-0.866461	NA	NA	NA	NA	NA	NA	NA	NA	NA	0.806875	NA
PIM1	-0.632644	NA	NA	NA	NA	-0.812479	-0.38934	-0.39794	NA	NA	NA	0.649752	0.412289	0.35164	NA	NA	NA	-1.42022	0.358526	1.04576	-1.35655	-0.539102	1.04576	NA	NA	NA	NA	NA	NA	NA	NA	-0.307153	-0.616185	-0.334419	-0.4698	-0.712198	NA	NA	NA	-0.365523	-0.39794	-0.714443	-0.559091	NA	NA	NA	NA	NA	NA
PIM3	-0.642065	NA	NA	NA	NA	-0.896196	-0.400117	-0.366532	NA	NA	NA	NA	NA	NA	NA	NA	NA	-1.05061	0.442493	1.23657	NA	NA	NA	NA	NA	NA	NA	NA	NA	NA	NA	NA	NA	NA	NA	NA	NA	NA	NA	NA	NA	NA	NA	NA	NA	NA	NA	NA	NA
PKD2	NA	NA	NA	NA	NA	NA	NA	NA	NA	NA	NA	NA	NA	NA	NA	NA	NA	NA	NA	NA	NA	NA	NA	NA	NA	NA	NA	NA	NA	NA	NA	-0.638272	-0.681937	NA	1.30103	0.596879	NA	NA	NA	NA	NA	NA	NA	NA	NA	NA	NA	NA	-0.480172
PKM	NA	NA	NA	NA	NA	NA	NA	NA	NA	NA	NA	NA	NA	NA	NA	NA	NA	-1.00877	0.91364	0.995679	-1.50864	-0.627088	1.24413	NA	NA	NA	NA	NA	NA	NA	NA	NA	NA	NA	NA	NA	NA	NA	NA	NA	NA	NA	NA	NA	NA	NA	NA	NA	NA
PKMYT1	0.352617	-1.74473	-0.701147	0.485452	0.68403	0.625252	0.297569	0.832683	NA	NA	NA	-1.49485	-0.254145	-0.37366	NA	NA	NA	NA	NA	NA	NA	NA	NA	0.657577	0.303644	-1.38722	0.616185	0.59346	3	NA	NA	NA	NA	-1.03152	NA	0.841638	2.04576	1.49485	NA	NA	NA	NA	NA	-0.754487	0.818156	-0.928118	1.72125	NA	0.500313
PLK1	0.343902	1.00436	-2.39794	1.29243	-1.52288	0.899629	0.935542	0.669586	-1.38722	0.0867161	-0.551294	1.17393	-1.85387	0.595166	0.581699	-0.349692	0.703335	0.129596	-0.169411	-0.213959	0.195861	0.091515	-0.0675262	0.194499	1.24413	0.225483	0.737549	-0.721246	-0.320572	0.962574	0.129011	0.307153	-0.462181	1.13077	0.645892	0.349692	2	1.76955	-1.02228	0.552842	0.399027	0.447332	0.365523	1.38722	0.552842	0.309804	0.5867	NA	-0.50307
PLK2	1.56864	1.01323	0.603801	0.385103	0.47237	-0.924453	-0.578396	0.605548	-0.812479	-1.79588	NA	NA	NA	NA	NA	NA	NA	NA	NA	NA	NA	NA	NA	NA	NA	NA	NA	NA	NA	NA	NA	NA	NA	NA	NA	NA	NA	NA	NA	NA	NA	NA	NA	NA	NA	NA	NA	NA	NA
PLK3	-0.41005	0.490797	0.91364	0.774691	1.02228	1.92082	1.14874	2.30103	-1.08092	-1.52288	NA	0.325139	0.850781	-1.67778	3	-1.13077	-0.688246	-0.321482	0.68403	NA	0.946922	-1.29243	-0.987163	0.946922	0.478862	0.917215	0.634512	-1.22185	0.844664	1.60206	NA	0.372634	0.512862	0.232102	1.26761	0.55752	-0.441291	-0.853872	NA	NA	NA	NA	NA	NA	NA	NA	NA	NA	NA
PRKAA1	0.175874	0.247952	-0.145694	1.39794	0.882729	0.987163	0.187087	0.069051	-0.305395	0.585027	1.65758	-0.122629	0.14691	1.49485	-0.369572	1.14874	1.16749	-0.402305	-0.462181	0.240332	-0.194499	-0.480172	0.754487	0.987163	2.52288	-1.21467	0.653647	1.4437	1.31876	-1.74473	1.36653	-0.471083	-0.673664	-1.76955	0.712198	2	1.00436	0.866461	0.610834	0.420216	0.197911	0.316053	0.404504	-0.876148	-0.36251	-1.4437	0.703335	0.309804	0.0974532
PRKAA2	0.562249	0.308919	0.640165	0.580044	0.431798	0.400117	0.455932	0.331614	0.521434	0.634512	-0.657577	NA	NA	NA	NA	NA	NA	-0.625252	-0.376751	1.09691	-0.614394	-2.09691	1.42022	0.645892	1.79588	-0.962574	0.511449	1.37675	1.36653	-0.605548	0.224754	0.581699	0.471083	0.322393	0.365523	0.486782	1.29243	-1.11919	1.26761	-0.486782	-0.441291	-0.392545	-0.575118	-0.274088	0.966576	-0.527244	0.334419	NA	0.405607
PRKACA	0.735182	0.69037	1.14874	0.416801	0.143271	0.160522	0.0619809	0.0604807	-0.744727	-0.844664	0.790485	-2.52288	-1.40894	0.308919	-1.25181	0.477556	-0.358526	-1.60206	-0.115771	2.30103	-1.95861	0.580044	1.95861	0.752027	0.815309	-0.562249	0.545155	0.787812	0.5867	1.63827	-0.342944	0.0788339	-0.754487	-2.69897	-1.18709	-1.05552	0.0305841	0.0736576	1.67778	0.974694	0.978811	1.00877	2.1549	-0.218963	0.485452	-0.560667	-0.252588	0.213249	0.339135
PRKAR1A	NA	NA	NA	NA	NA	NA	NA	NA	NA	NA	NA	NA	NA	NA	NA	NA	NA	NA	NA	NA	NA	NA	NA	NA	NA	NA	NA	NA	NA	NA	NA	NA	NA	NA	NA	NA	NA	NA	NA	NA	NA	NA	NA	NA	NA	NA	NA	NA	NA
PRKAR2B	NA	0.600326	-1.49485	-0.59346	1.00877	NA	NA	NA	NA	NA	-0.598599	NA	NA	NA	NA	NA	NA	-0.537602	-0.329754	0.321482	0.301899	0.737549	0.350665	NA	NA	NA	NA	NA	NA	NA	-0.653647	0.856985	-0.879426	-1.14874	-0.9914	-0.655608	-0.424812	-0.628932	0.395774	1.05552	1.18709	0.974694	0.815309	NA	NA	NA	NA	NA	NA
PRKCA	3	1.82391	2.52288	0.995679	1.45593	2.22185	2.22185	0.954677	-0.325139	-0.463442	0.404504	-0.103474	0.113509	-0.158015	-0.735182	0.340084	0.782516	-0.8041	-0.0783135	0.512862	-1.4318	-0.159267	1.14874	0.482804	-0.335358	-1.09151	0.452225	0.277366	-0.939302	0.303644	-1.08619	0.0376307	0.271646	0.406714	0.785156	1.04576	0.376751	0.428291	1.35655	0.752027	0.623423	0.651695	-0.412289	-0.213959	0.248721	-0.153045	-0.390406	0.122629	-1.34679
PRKCB	0.525784	0.603801	1.284	0.551294	0.289037	2.09691	0.987163	0.424812	-0.347754	-0.44855	0.853872	-1.06048	1.55284	-1.58503	0.455932	-0.391474	0.343902	-1.92082	-0.158015	2.52288	-1.00877	0.88941	1.30103	0.505845	0.630784	-0.355561	0.508638	0.546682	-1.08619	0.575118	-0.647817	-0.352617	0.481486	0.452225	0.649752	0.4698	0.247952	-0.333482	1.45593	0.297569	0.450997	0.496209	0.826814	NA	NA	NA	NA	-0.143271	-1.4318
PRKCD	2.39794	-1.03152	1.02228	1.05552	0.910095	1.69897	1.52288	0.701147	-1.92082	-1.34679	-1.14267	-0.291579	0.879426	-0.405607	-0.279841	0.705534	1.00436	-1.48149	0.16877	1.31876	-0.920819	-0.110698	1.07572	0.714443	0.519993	0.250264	0.754487	-2.69897	-0.562249	-0.812479	-0.645892	0.0400052	-0.204815	0.0867161	0.133122	0.0757207	-1.88606	-0.137869	1.42022	-0.334419	-0.415669	-0.920819	-0.458421	0.47237	0.844664	0.458421	-1.55284	0.728158	0.647817
PRKCE	-0.761954	0.655608	0.570248	-0.420216	0.9914	0.777284	-0.375718	-0.917215	-0.580044	-0.390406	-0.732828	-0.435334	-0.88941	-0.416801	-0.437707	-0.517126	-0.735182	-2.04576	1.85387	1.37675	-1.56864	-0.178486	0.943095	NA	NA	NA	NA	NA	NA	-0.950782	-0.392545	0.575118	-0.166216	-1.22185	0.260428	0.0840728	1.08092	-0.141463	-0.747147	-1.22185	-1.3098	-1.09151	-0.950782	NA	NA	NA	NA	0.210419	0.530178
PRKCG	NA	NA	NA	NA	NA	NA	NA	NA	-1.3098	-0.856985	NA	-1.61979	-0.467246	1.25181	0.497573	0.462181	-0.480172	-2.04576	0.560667	2.69897	-1.67778	0.392545	1.56864	-0.371611	-1.26761	0.442493	-0.327902	0.742321	0.440093	-0.29073	-0.420216	NA	NA	NA	NA	NA	0.542118	NA	0.596879	-0.329754	0.88941	-0.36251	-0.61261	NA	NA	NA	NA	0.651695	0.754487
PRKCH	-1.38722	0.540608	0.318759	-1.63827	-0.640165	0.55752	-0.504456	0.978811	-1.14267	-0.725842	NA	-0.468521	-0.924453	-0.432974	-0.452225	0.90309	1.39794	-2.52288	0.530178	2.39794	-0.761954	-0.493495	1.07572	NA	NA	NA	NA	NA	NA	-0.328827	-0.187755	-1.16115	-0.473661	-0.202732	0.756962	0.221126	-0.879426	-0.995679	1.31876	NA	NA	NA	NA	NA	NA	NA	NA	0.679854	-1
PRKCI	-0.549751	-0.441291	NA	0.306273	NA	-1.08092	0.642065	0.375718	NA	NA	NA	-1.01323	-0.420216	-0.416801	-1.02687	-0.642065	-0.642065	-1.56864	0.113509	0.619789	-0.519993	-1.40894	-1.79588	NA	NA	NA	NA	NA	NA	-0.16877	1.05552	0.806875	-0.536107	0.29243	-0.501689	0.140862	0.170053	0.209012	NA	-0.38934	-0.317855	-0.474955	-0.36251	NA	NA	NA	NA	-0.458421	NA
PRKCQ	-0.692504	NA	NA	NA	NA	-0.850781	-0.37366	-0.380907	NA	NA	NA	-1.04096	-0.408935	-0.437707	-1.05061	-0.640165	-0.67162	-0.835647	1.46852	1.1549	-1.58503	-0.920819	-1.42022	0.530178	-0.295849	-0.533132	NA	NA	NA	-0.464706	-0.694649	-0.68403	-0.331614	2.69897	-0.394695	-0.408935	0.326058	-0.777284	NA	NA	NA	NA	NA	NA	NA	NA	NA	0.500313	NA
PRKCZ	0.527244	-0.444906	NA	0.305395	NA	0.835647	0.474955	0.58838	0.447332	-0.496209	NA	NA	NA	NA	NA	NA	NA	-0.978811	-0.657577	-0.447332	0.416801	0.978811	-1.39794	NA	NA	NA	NA	NA	NA	-0.396856	NA	-0.21254	0.430626	0.273273	0.67162	0.344862	-0.338187	0.512862	NA	NA	NA	NA	NA	NA	NA	NA	NA	NA	NA
PRKD1	-0.850781	0.127261	0.402305	0.320572	0.455932	0.906578	0.818156	1.16115	1.25964	-0.248721	NA	0.928118	-0.598599	-0.882729	-0.338187	0.739929	0.183096	-1.00436	0.119758	0.632644	-0.0746879	0.0209071	0.0254883	0.498941	-0.609065	-1.4437	0.512862	1.00877	0.879426	0.707744	1.36653	0.872895	-0.164309	1.60206	-0.100179	0.119758	0.169411	0.421361	0.387216	0.355561	0.270026	0.422508	0.486782	-0.511449	1.92082	-0.69037	1.04576	0.368556	0.246417
PRKD2	NA	NA	NA	NA	NA	NA	NA	NA	0.703335	1.40894	NA	NA	NA	NA	NA	NA	NA	0.326058	0.331614	1.13668	-0.761954	0.628932	-0.213959	NA	NA	NA	NA	NA	NA	NA	NA	NA	NA	NA	NA	NA	NA	NA	0.372634	NA	NA	NA	NA	NA	NA	NA	NA	NA	NA
PRKD3	0.555955	0.571865	0.395774	0.931814	2	0.910095	-0.521434	0.492144	NA	NA	NA	-0.434152	-0.879426	-0.374688	-0.431798	0.869666	1.49485	NA	NA	NA	NA	NA	NA	NA	NA	NA	NA	NA	NA	NA	NA	0.423659	-1.01773	-0.429457	-0.581699	0.476254	-0.442493	-0.482804	NA	NA	NA	NA	NA	NA	NA	NA	NA	NA	NA
PRKG1	0.928118	0.8041	0.90309	0.341989	0.815309	2.30103	0.651695	0.681937	-0.342944	-0.777284	-0.559091	NA	NA	NA	0.809668	2.22185	0.723538	-0.638272	1.45593	0.112946	0.272459	0.935542	0.154282	0.982967	-2.04576	-3	1.07058	3	0.879426	0.920819	-0.100179	0.723538	-0.703335	-1.08619	-0.408935	-0.510042	-0.154902	-0.742321	0.357535	2.39794	1.50864	1.22185	1.00436	NA	NA	NA	NA	-0.460924	0.527244
PRKG2	NA	0.59346	-1.50864	-0.58838	1.07572	NA	NA	NA	NA	NA	-0.581699	NA	NA	NA	NA	NA	NA	-0.519993	-0.653647	0.565431	0.609065	0.333482	0.723538	NA	NA	NA	NA	NA	NA	-0.407823	-0.497573	0.863279	-0.882729	-1.23657	-1.06048	-0.640165	-0.497573	-0.653647	0.339135	1.11351	1.18709	0.935542	0.841638	NA	NA	NA	NA	NA	0.675718
PTK2	NA	NA	NA	NA	NA	NA	NA	NA	NA	NA	NA	NA	NA	NA	NA	NA	NA	-1.37675	0.519993	-1.26761	0.643974	0.450997	0.747147	NA	NA	NA	NA	NA	NA	NA	NA	NA	NA	NA	NA	NA	NA	NA	0.419075	0.363512	0.37059	0.440093	0.322393	NA	NA	NA	NA	NA	NA
PTK6	NA	0.962574	-1.284	-0.322393	-0.346787	NA	NA	NA	NA	NA	NA	NA	NA	NA	NA	NA	NA	-1.37675	0.519993	-1.20066	0.661544	0.468521	0.692504	3	NA	NA	NA	NA	NA	NA	NA	-0.321482	NA	-0.436519	NA	-0.661544	-0.443697	-0.756962	0.488117	0.374688	0.416801	0.386158	0.318759	1.0655	-0.349692	NA	NA	NA	NA
RAF1	-0.66354	-0.344862	NA	0.642065	NA	-0.850781	-0.392545	-0.366532	NA	NA	1.34679	-1.10237	-0.429457	-0.424812	-0.681937	-0.297569	-0.703335	-0.806875	-0.177178	0.385103	-0.954677	-0.562249	0.752027	NA	NA	NA	NA	NA	NA	-0.301899	-1.23657	0.869666	-0.785156	0.316953	-0.170053	0.412289	0.172631	0.317855	-0.315155	NA	NA	NA	NA	NA	NA	NA	NA	-0.467246	NA
RET	NA	NA	NA	NA	NA	NA	NA	NA	-0.508638	-0.703335	NA	NA	NA	NA	2.04576	-0.518557	2.39794	-0.832683	-0.696804	0.312471	-1.25964	0.879426	1.85387	0.844664	1.01323	-1.60206	1.4318	-1.82391	-0.486782	NA	0.812479	NA	1.03152	-3	0.536107	0.598599	0.88941	NA	-1.63827	0.465974	0.434152	-1.48149	-1.36653	3	-1.10791	NA	NA	0.847712	1.33724
ROCK1	0.425969	-0.196543	0.504456	0.782516	1.12494	0.449772	0.427128	0.779892	-1.39794	0.30103	1.01323	NA	NA	NA	-0.954677	-1.25181	0.427128	-0.701147	-0.238072	0.310691	-0.447332	0.136083	0.982967	NA	NA	NA	NA	NA	NA	-0.623423	-0.79588	0.207608	-1.85387	-0.192465	-0.954677	1.24413	-0.696804	-0.627088	-0.59176	0.575118	0.434152	0.49485	0.517126	NA	NA	-0.667562	2.52288	0.449772	1.22185
ROCK2	NA	-0.338187	NA	0.669586	NA	NA	NA	NA	NA	NA	1.29243	NA	NA	NA	0.395774	-0.326979	-0.712198	-0.444906	-1.10791	0.489455	NA	NA	NA	NA	NA	NA	NA	NA	NA	-0.585027	-0.386158	1.20066	0.705534	-0.344862	0.525784	1.60206	0.340084	0.474955	-0.30103	NA	NA	NA	NA	NA	NA	NA	NA	NA	NA
RPS6KA1	0.677781	1.18046	1.85387	1	0.195179	2.52288	2.39794	0.505845	-3	-1.48149	-0.114074	-0.643974	-0.37366	0.341989	0.35164	-0.250264	-0.616185	-3	2.30103	2.69897	-2.52288	-0.14813	1.79588	0.220404	0.314258	0.787812	0.452225	0.531653	-0.595166	-1.95861	-0.0675262	0.176526	-0.453457	-0.0996329	-0.318759	-0.573489	-0.29243	0.79588	0.950782	0.213249	0.161151	-0.68403	-0.31158	-0.274905	0.493495	0.853872	0.756962	0.787812	0.129011
RPS6KA3	1.49485	1.88606	1.79588	1.4437	0.224754	1.45593	2.22185	0.446117	-1.11351	-0.844664	NA	-1.09151	-0.468521	0.500313	-0.363512	-0.270026	-0.545155	-2.39794	2.04576	2.69897	-1.21467	-0.732828	-2.69897	0.342944	0.838632	1.38722	0.441291	NA	-0.747147	-0.0925886	-0.974694	0.829738	-0.377786	-0.10902	-0.243364	1.34679	-1.58503	-0.723538	0.856985	0.801343	-0.403403	-0.692504	-0.450997	-0.305395	0.659556	0.716699	0.787812	-0.234331	0.625252
RPS6KA5	0.442493	NA	NA	NA	NA	NA	0.302771	NA	NA	NA	0.89279	NA	NA	NA	NA	NA	NA	-1.30103	0.275724	1.03621	-0.987163	0.718967	0.88941	NA	NA	NA	NA	NA	NA	NA	-0.600326	NA	-0.571865	-0.829738	-2.09691	-2.09691	NA	0.548214	1.01773	NA	NA	NA	NA	NA	NA	NA	NA	NA	NA
RPS6KB1	0.886057	1.56864	3	1.79588	0.281498	2.52288	2.52288	0.815309	-3	-3	1.39794	-1.3279	-1.79588	-0.966576	0.406714	-0.206908	0.299296	-2.30103	1.63827	2.69897	-3	0.0282604	2.52288	1.05552	0.482804	-1.05061	1.21467	2.52288	-1.14874	-0.560667	0.219683	0.321482	-0.434152	0.568636	-0.688246	-0.369572	-0.444906	-0.917215	1.09691	0.185087	0.568636	0.860121	0.322393	NA	NA	0.906578	1.33724	-0.694649	0.621602
RPS6KB2	0.640165	0.391474	0.28567	0.314258	0.55752	0.478862	0.570248	0.258061	-2.04576	-0.647817	-0.790485	NA	NA	NA	0.826814	2.52288	0.793174	-1.85387	-0.847712	1.31876	-0.9914	0.14691	0.69037	1.11919	-1.38722	-2.30103	1.13668	1.60206	0.8041	0.966576	-0.935542	0.954677	0.950782	0.390406	0.623423	0.69037	0.364516	0.411168	0.712198	0.5867	0.467246	0.539102	0.598599	NA	NA	NA	NA	NA	0.428291
SGK1	0.49485	-0.199971	-0.493495	0.570248	0.211832	0.517126	0.725842	0.316953	-0.910095	-0.425969	-0.517126	-1.25181	-1.12494	0.533132	-0.505845	0.296709	-0.696804	-2.22185	0.0974532	1.60206	-2.1549	-0.136677	0.806875	-0.737549	-0.730487	-0.323306	-0.610834	-1.72125	0.415669	-0.152427	-0.829738	NA	NA	NA	NA	NA	NA	NA	0.793174	0.162412	0.151195	0.155523	1.46852	NA	NA	NA	NA	0.692504	-0.573489
SGK3	NA	0.326058	-0.316053	0.380907	0.90309	NA	NA	NA	NA	NA	NA	NA	NA	NA	NA	NA	NA	NA	NA	NA	NA	NA	NA	0.812479	0.342944	-0.853872	0.772113	0.319664	-0.950782	NA	NA	NA	NA	NA	NA	NA	NA	-0.552842	NA	NA	NA	NA	NA	NA	NA	NA	NA	NA	NA
SRC	0.378824	1.11919	1.08092	0.262013	0.139662	-0.510042	-0.289883	0.308919	-2.69897	-2.52288	-0.482804	0.283997	-0.571865	-0.747147	-0.595166	0.772113	-1.63827	-0.677781	-0.669586	0.314258	0.175224	0.314258	-1.14267	1.13077	0.701147	-0.88941	0.560667	0.590067	1.45593	0.218245	0.530178	0.995679	0.454693	0.429457	0.866461	0.510042	2.09691	1.37675	NA	0.571865	0.498941	0.330683	0.375718	-0.552842	0.815309	-1.21467	-0.667562	NA	0.692504
SRPK1	1.17393	0.413413	1.55284	0.342944	0.368556	1.03621	0.716699	0.774691	0.801343	1.16749	NA	NA	NA	NA	NA	NA	NA	NA	NA	NA	NA	NA	NA	NA	NA	NA	NA	NA	NA	NA	NA	NA	NA	NA	NA	NA	NA	NA	NA	NA	NA	NA	NA	NA	NA	NA	NA	NA	NA
STK10	NA	NA	NA	NA	NA	0.318759	NA	-1.04096	-0.559091	0.505845	-0.573489	NA	NA	NA	NA	NA	NA	-0.327902	-0.422508	0.356547	0.360514	0.568636	-0.79588	NA	NA	NA	NA	NA	NA	-0.756962	NA	NA	NA	NA	NA	NA	NA	NA	NA	NA	NA	NA	NA	NA	NA	NA	NA	NA	NA
STK11	-0.296709	-0.607303	NA	0.314258	NA	-0.5867	-0.489455	-0.431798	NA	NA	NA	0.718967	1.72125	0.728158	0.701147	0.401209	-0.471083	NA	NA	NA	NA	0.723538	-0.567031	NA	NA	NA	NA	NA	NA	NA	NA	NA	NA	0.931814	NA	-0.37366	NA	NA	NA	NA	NA	NA	NA	NA	NA	NA	NA	NA	-0.545155
STK38	NA	-0.910095	-0.512862	0.841638	0.501689	NA	NA	NA	NA	NA	-0.392545	NA	NA	NA	NA	NA	NA	0.309804	0.407823	1.04096	NA	NA	NA	NA	NA	NA	NA	NA	NA	NA	NA	NA	NA	NA	NA	1.01323	NA	1.79588	0.567031	NA	NA	NA	NA	NA	NA	NA	NA	NA	NA
STK38L	NA	-0.978811	-0.555955	0.821023	0.519993	NA	NA	NA	NA	NA	-0.393619	NA	NA	NA	NA	NA	NA	0.289883	0.435334	1	NA	NA	NA	NA	NA	NA	NA	NA	NA	NA	NA	NA	NA	NA	NA	1.00436	NA	1.82391	0.562249	NA	NA	NA	NA	NA	NA	NA	NA	NA	NA
STK4	0.565431	0.295849	0.575118	1.37675	0.525784	0.401209	1.20761	0.737549	0.712198	-0.946922	0.876148	NA	NA	NA	NA	NA	NA	NA	NA	NA	NA	NA	NA	NA	NA	NA	NA	NA	NA	NA	NA	NA	NA	NA	NA	NA	NA	NA	NA	NA	NA	NA	NA	NA	NA	NA	NA	NA	NA
SYK	NA	NA	NA	NA	NA	NA	NA	NA	-2.52288	-1.92082	NA	NA	NA	NA	NA	NA	NA	NA	NA	NA	-1.50864	1.72125	0.537602	1.20761	2.30103	-0.701147	0.9914	1.63827	1.55284	1.76955	-0.392545	NA	NA	NA	NA	NA	NA	NA	2.52288	NA	NA	NA	NA	-2.30103	-1.55284	-1.85387	-2.22185	NA	NA
TBK1	NA	NA	NA	NA	NA	NA	NA	NA	NA	NA	-1.13077	NA	NA	NA	NA	NA	NA	NA	NA	NA	NA	NA	NA	NA	NA	NA	NA	NA	NA	NA	NA	NA	NA	NA	NA	NA	1.33724	0.958607	NA	NA	NA	NA	NA	NA	NA	NA	NA	NA	NA
TESK1	-0.539102	-0.443697	-0.38934	-0.390406	-0.50307	0.317855	1.60206	3	-0.621602	-0.319664	NA	NA	NA	NA	NA	NA	NA	-0.59176	0.404504	0.379864	-0.334419	0.325139	1.01773	0.50307	-1.88606	-0.304518	1.92082	0.716699	1.79588	-1.55284	0.484126	NA	NA	NA	NA	NA	NA	NA	0.306273	0.399027	0.317855	0.378824	-0.815309	NA	NA	NA	NA	-1.14874	0.540608
TGM2	0.444906	NA	NA	NA	NA	NA	0.316053	NA	NA	NA	NA	NA	NA	NA	NA	NA	NA	NA	NA	NA	NA	NA	NA	NA	NA	NA	NA	NA	NA	NA	NA	NA	-0.585027	-0.835647	-2.09691	NA	NA	0.476254	NA	NA	NA	NA	NA	NA	NA	NA	NA	NA	NA
TLK1	NA	NA	NA	NA	NA	NA	NA	NA	NA	NA	NA	NA	NA	NA	NA	NA	NA	NA	NA	NA	NA	NA	NA	NA	NA	NA	NA	NA	NA	NA	NA	NA	NA	NA	NA	NA	NA	NA	NA	NA	NA	NA	NA	NA	NA	NA	NA	NA	NA
TLK2	NA	NA	NA	NA	NA	NA	NA	NA	NA	NA	NA	NA	NA	NA	NA	NA	NA	NA	NA	NA	NA	NA	NA	NA	NA	NA	NA	NA	NA	NA	NA	NA	NA	NA	NA	NA	NA	NA	NA	NA	NA	NA	NA	NA	NA	NA	NA	NA	NA
TNK2	NA	NA	NA	NA	NA	NA	NA	NA	-1.48149	-1.36653	NA	NA	NA	NA	NA	NA	NA	NA	NA	NA	NA	NA	NA	NA	NA	NA	NA	NA	NA	NA	NA	NA	NA	NA	NA	NA	NA	NA	NA	NA	NA	NA	NA	NA	NA	NA	NA	NA	NA
TRPM7	NA	NA	-0.610834	NA	0.636388	NA	NA	NA	NA	NA	NA	NA	NA	NA	NA	NA	NA	1.69897	2.52288	1.61979	NA	NA	NA	NA	NA	NA	NA	NA	NA	NA	NA	NA	NA	0.610834	NA	NA	NA	NA	NA	1.11919	1.1549	1.05061	1.08619	NA	NA	NA	NA	NA	NA
TTK	NA	0.931814	0.187755	0.300162	-0.325139	-0.703335	NA	-0.645892	0.139662	0.240332	0.546682	NA	NA	NA	NA	NA	NA	-1.37675	-0.737549	-0.764472	0.505845	0.240332	-1.0655	-1.88606	-1.08619	0.939302	-0.896196	-0.688246	-0.354578	0.869666	0.835647	0.488117	0.139063	0.510042	0.474955	0.419075	0.860121	0.583359	0.412289	0.651695	-2.69897	0.396856	0.517126	NA	NA	NA	NA	NA	NA
UHMK1	-0.232844	-0.21254	0.355561	0.464706	1.31876	1.1549	-0.931814	0.484126	-0.355561	0.876148	0.444906	-0.484126	1.35655	-1.12494	NA	NA	NA	-0.492144	-0.531653	-0.850781	-1.07058	2.1549	0.931814	0.489455	0.322393	-0.353596	0.531653	0.542118	-0.759451	2	-0.721246	-0.519993	-0.460924	-0.341035	-0.329754	-0.464706	-0.30103	-0.457175	0.365523	0.399027	0.450997	0.692504	0.459671	NA	NA	NA	NA	-1.11919	-1.03152
ULK1	NA	NA	NA	NA	NA	NA	NA	NA	NA	NA	NA	NA	NA	NA	NA	NA	NA	-0.482804	-0.89279	0.337242	NA	NA	NA	NA	NA	NA	NA	NA	NA	NA	NA	NA	NA	NA	NA	NA	NA	NA	NA	NA	NA	NA	NA	NA	NA	NA	NA	NA	NA
VRK1	-0.124939	0.542118	0.651695	1.46852	1.18046	1.5376	1.58503	2.22185	NA	NA	NA	0.325139	0.761954	-1.76955	2.39794	-1.24413	-0.703335	NA	NA	NA	NA	NA	NA	NA	NA	NA	NA	NA	NA	1.42022	NA	NA	1.23657	0.995679	0.627088	0.823909	-0.457175	-0.853872	NA	NA	NA	NA	NA	NA	NA	NA	NA	NA	NA
VRK2	0.440093	1.05552	0.375718	0.508638	0.486782	1.02687	0.886057	0.318759	NA	NA	NA	NA	NA	NA	NA	NA	NA	NA	NA	NA	NA	NA	NA	NA	NA	NA	NA	NA	NA	NA	NA	NA	NA	NA	NA	NA	NA	NA	NA	NA	NA	NA	NA	NA	NA	NA	NA	NA	NA
WEE1	1.26761	-1.22185	0.528708	0.785156	0.643974	0.300162	0.328827	0.661544	NA	NA	NA	-0.806875	-0.303644	-0.617983	-0.454693	-1.20761	1.24413	NA	NA	NA	NA	NA	NA	0.334419	0.69037	-0.667562	0.519993	0.552842	1.56864	NA	NA	NA	NA	-1.06048	NA	0.869666	2.09691	1.5376	NA	-1.26761	0.554396	0.394695	0.744727	-0.393619	0.414539	-1.30103	0.8041	NA	0.705534
WNK1	NA	NA	NA	NA	NA	NA	NA	NA	NA	NA	NA	NA	NA	NA	NA	NA	NA	0.334419	0.331614	-1.18046	0.474955	-0.686133	-0.436519	-0.376751	-1.04576	1.10791	-0.497573	-0.681937	-1.02228	NA	NA	NA	NA	NA	NA	NA	NA	NA	0.643974	2.09691	1.65758	1.72125	0.496209	NA	NA	NA	NA	-0.441291	NA
ZAP70	NA	NA	NA	NA	NA	NA	NA	NA	-1.65758	-0.436519	NA	NA	NA	NA	NA	NA	NA	NA	NA	NA	-1.3098	2.04576	1.16749	1.22185	3	-0.645892	0.982967	1.74473	1.36653	1.63827	-0.378824	NA	NA	NA	NA	NA	NA	NA	2.69897	NA	NA	NA	NA	-1.92082	-1.4437	-2.09691	-2.1549	NA	NA
[truncated: 350 more columns]

## Sheet: Conditions
Condition ID	Description	Control	Time (min)	PMID	Organism	Biological Sample	Labelling Type	Labelling Method	Condition label
12_3	Differentiation (NCM)	Undifferentiated (Conditioned medium)	1440	21406692	9606	hESC (Odense-3 and HUES9)	metabolic	SILAC	Differentiation (NCM)_1440.00m
15_3	Differentiation (PMA)	Undifferentiated (Conditioned medium)	30	21406692	9606	hESC (Odense-3 and HUES9)	metabolic	SILAC	Differentiation (PMA)_vs_Undifferentiated (Conditioned medium)_30.00m
18_3	Differentiation (PMA)	Undifferentiated (Conditioned medium)	60	21406692	9606	hESC (Odense-3 and HUES9)	metabolic	SILAC	Differentiation (PMA)_vs_Undifferentiated (Conditioned medium)_60.00m
21_3	Differentiation (PMA)	Undifferentiated (Conditioned medium)	360	21406692	9606	hESC (Odense-3 and HUES9)	metabolic	SILAC	Differentiation (PMA)_vs_Undifferentiated (Conditioned medium)_360.00m
24_3	Differentiation (PMA)	Undifferentiated (Conditioned medium)	1440	21406692	9606	hESC (Odense-3 and HUES9)	metabolic	SILAC	Differentiation (PMA)_vs_Undifferentiated (Conditioned medium)_1440.00m
3_3	Differentiation (NCM)	Undifferentiated (Conditioned medium)	30	21406692	9606	hESC (Odense-3 and HUES9)	metabolic	SILAC	Differentiation (NCM)_30.00m
6_3	Differentiation (NCM)	Undifferentiated (Conditioned medium)	60	21406692	9606	hESC (Odense-3 and HUES9)	metabolic	SILAC	Differentiation (NCM)_60.00m
9_3	Differentiation (NCM)	Undifferentiated (Conditioned medium)	360	21406692	9606	hESC (Odense-3 and HUES9)	metabolic	SILAC	Differentiation (NCM)_360.00m
96_36	Erlotinib	Untreated	0	22115753	9606	AML KG-1	metabolic	SILAC	Erlotinib
99_36	Gefitinib	Untreated	0	22115753	9606	AML KG-1	metabolic	SILAC	Gefitinib
111_45	BI 4834 (on Mitosis Nocodazole)	Mitosis (Nocodazole)	15	21857030	9606	HeLa	chemical	Methyl esterification	BI 4834 (on Mitosis Nocodazole)
114_48	Starved	Insulin	NA	21659604	9606	HEK-293	chemical	iTRAQ	Starved
117_48	Torin1	Insulin	NA	21659604	9606	HEK-293	chemical	iTRAQ	Torin1
120_48	Rapamycin	Insulin	NA	21659604	9606	HEK-293	chemical	iTRAQ	Rapamycin
123_51	TSC2+/+ + Torin1	Vehicle	NA	21659604	9606	MEF	chemical	iTRAQ	TSC2+/+ + Torin1
126_51	TSC2-/-	Vehicle	NA	21659604	9606	MEF	chemical	iTRAQ	TSC2-/-
129_51	TSC2-/- + Torin1	Vehicle	NA	21659604	9606	MEF	chemical	iTRAQ	TSC2-/- + Torin1
186_57	Crizotinib	Untreated	NA	23898821	9606	NSCLC	metabolic	SILAC	Crizotinib
189_57	Untreated	Untreated	NA	23898821	9606	NSCLC	metabolic	SILAC	Untreated_vs_Untreated
192_57	Untreated	Crizotinib	NA	23898821	9606	NSCLC	metabolic	SILAC	Untreated_vs_Crizotinib
186_60	Crizotinib	Untreated	NA	23898821	9606	NSCLC	chemical	mTRAQ	Crizotinib
189_60	Untreated	Untreated	NA	23898821	9606	NSCLC	chemical	mTRAQ	Untreated_vs_Untreated
192_60	Untreated	Crizotinib	NA	23898821	9606	NSCLC	chemical	mTRAQ	Untreated_vs_Crizotinib
240_63	EGF	Untreated	15	19651622	9606	HeLa	metabolic	SILAC	EGF_15.00m
243_63	EGF + SB202190	Untreated	15	19651622	9606	HeLa	metabolic	SILAC	EGF + SB202190_vs_Untreated
246_63	EGF + SB202190	EGF	15	19651622	9606	HeLa	metabolic	SILAC	EGF + SB202190_vs_EGF
240_66	EGF	Untreated	15	19651622	9606	HeLa	metabolic	SILAC	EGF_15.00m
252_66	EGF + U0126	Untreated	15	19651622	9606	HeLa	metabolic	SILAC	EGF + U0126_vs_Untreated
255_66	EGF + U0126	EGF	15	19651622	9606	HeLa	metabolic	SILAC	EGF + U0126_vs_EGF
267_72	Mitosis (Nocodazole)	Async cells	NA	18669648	9606	HeLa	metabolic	SILAC	Mitosis (Nocodazole)
72_72	G1_S (Thymidine)	Async cells	0	18669648	9606	HeLa	metabolic	SILAC	G1_S (Thymidine)
270_75	Mitosis (Taxol)	Untreated	NA	21712546	9606	HeLa	metabolic	SILAC	Mitosis (Taxol)
273_75	Mitosis (MLN8054 0_25 microM)	Untreated	NA	21712546	9606	HeLa	metabolic	SILAC	Mitosis (MLN8054 0_25 microM)
276_75	Mitosis (MLN8054 1 microM)	Untreated	NA	21712546	9606	HeLa	metabolic	SILAC	Mitosis (MLN8054 1 microM)
279_75	Mitosis (MLN8054 5 microM)	Untreated	NA	21712546	9606	HeLa	metabolic	SILAC	Mitosis (MLN8054 5 microM)
282_75	Mitosis (AZD1152)	Untreated	NA	21712546	9606	HeLa	metabolic	SILAC	Mitosis (AZD1152)
285_75	Mitosis (BI2536)	Untreated	NA	21712546	9606	HeLa	metabolic	SILAC	Mitosis (BI2536)
288_75	Mitosis (short Taxol + BI2536)	Untreated	NA	21712546	9606	HeLa	metabolic	SILAC	Mitosis (short Taxol + BI2536)
714_78	EGF	Untreated	5	21955146	9606	HeLa	metabolic	SILAC	EGF_5.00m
294_81	Shigella infection	Uninfected	15	23828894	9606	HeLa	free	NA	Shigella infection_15.00m
297_81	Shigella infection	Uninfected	30	23828894	9606	HeLa	free	NA	Shigella infection_30.00m
300_81	Shigella infection	Uninfected	60	23828894	9606	HeLa	free	NA	Shigella infection_60.00m
303_81	Shigella infection	Uninfected	120	23828894	9606	HeLa	free	NA	Shigella infection_120.00m
318_87	anti-CD3	Time 0_5	0	24204825	9606	Jurkat	metabolic	SILAC	anti-CD3_0.00m
321_87	anti-CD3	Time 0_5	5	24204825	9606	Jurkat	metabolic	SILAC	anti-CD3_5.00m
324_87	anti-CD3	Time 0_5	10	24204825	9606	Jurkat	metabolic	SILAC	anti-CD3_10.00m
327_87	anti-CD3	Time 0_5	20	24204825	9606	Jurkat	metabolic	SILAC	anti-CD3_20.00m
318_93	anti-CD3	Time 0_5	0	24204825	9606	Jurkat	metabolic	SILAC	anti-CD3_0.00m
321_93	anti-CD3	Time 0_5	5	24204825	9606	Jurkat	metabolic	SILAC	anti-CD3_5.00m
324_93	anti-CD3	Time 0_5	10	24204825	9606	Jurkat	metabolic	SILAC	anti-CD3_10.00m
327_93	anti-CD3	Time 0_5	20	24204825	9606	Jurkat	metabolic	SILAC	anti-CD3_20.00m
318_96	anti-CD3	Time 0_5	0	24204825	9606	JCaM2.5	metabolic	SILAC	anti-CD3_0.00m
321_96	anti-CD3	Time 0_5	5	24204825	9606	JCaM2.5	metabolic	SILAC	anti-CD3_5.00m
324_96	anti-CD3	Time 0_5	10	24204825	9606	JCaM2.5	metabolic	SILAC	anti-CD3_10.00m
327_96	anti-CD3	Time 0_5	20	24204825	9606	JCaM2.5	metabolic	SILAC	anti-CD3_20.00m
330_99	Cell death (PKCdelta induced - Cytoplasm)	PKCdelta induced (day 0)	0	23879269	9606	AML U937	metabolic	SILAC	Cell death (PKCdelta induced - Cytoplasm)_0.00m
333_99	Cell death (PKCdelta induced - Cytoplasm)	PKCdelta induced (day 0)	2880	23879269	9606	AML U937	metabolic	SILAC	Cell death (PKCdelta induced - Cytoplasm)_2880.00m
336_99	Cell death (PKCdelta induced - Cytoplasm)	PKCdelta induced (day 0)	4320	23879269	9606	AML U937	metabolic	SILAC	Cell death (PKCdelta induced - Cytoplasm)_4320.00m
339_99	Cell death (PKCdelta induced - Cytoplasm)	PKCdelta induced (day 0)	5760	23879269	9606	AML U937	metabolic	SILAC	Cell death (PKCdelta induced - Cytoplasm)_5760.00m
342_99	Cell death (PKCdelta induced - Cytoplasm)	PKCdelta induced (day 0)	7200	23879269	9606	AML U937	metabolic	SILAC	Cell death (PKCdelta induced - Cytoplasm)_7200.00m
345_99	Cell death (PKCdelta induced - Nucleus)	PKCdelta induced (day 0)	0	23879269	9606	AML U937	metabolic	SILAC	Cell death (PKCdelta induced - Nucleus)_0.00m
348_99	Cell death (PKCdelta induced - Nucleus)	PKCdelta induced (day 0)	2880	23879269	9606	AML U937	metabolic	SILAC	Cell death (PKCdelta induced - Nucleus)_2880.00m
351_99	Cell death (PKCdelta induced - Nucleus)	PKCdelta induced (day 0)	4320	23879269	9606	AML U937	metabolic	SILAC	Cell death (PKCdelta induced - Nucleus)_4320.00m
354_99	Cell death (PKCdelta induced - Nucleus)	PKCdelta induced (day 0)	5760	23879269	9606	AML U937	metabolic	SILAC	Cell death (PKCdelta induced - Nucleus)_5760.00m
357_99	Cell death (PKCdelta induced - Nucleus)	PKCdelta induced (day 0)	7200	23879269	9606	AML U937	metabolic	SILAC	Cell death (PKCdelta induced - Nucleus)_7200.00m
363_105	LRRK2-IN-1 (Endogenous LRRK2)	Untreated	NA	24117733	9606	SH-SY5Y neuroblastoma cells	metabolic	SILAC	LRRK2-IN-1 (Endogenous LRRK2)
366_108	LRRK2-IN-1 (LRRK2 overexpression)	Untreated	NA	24117733	9606	SH-SY5Y neuroblastoma cells	metabolic	SILAC	LRRK2-IN-1 (LRRK2 overexpression)
369_111	PLK1 Inhibitor (G2r - BI2536 - 30m)	Untreated	NA	23612710	9606	U2OS osteosarcoma cells	metabolic	SILAC	PLK1 Inhibitor (G2r - BI2536 - 30m)
372_111	PLK1 Inhibitor (G2r - BI2536 - 120m)	Untreated	NA	23612710	9606	U2OS osteosarcoma cells	metabolic	SILAC	PLK1 Inhibitor (G2r - BI2536 - 120m)
375_111	PLK1 Inhibitor (G2r - BI2536 - 240m)	Untreated	NA	23612710	9606	U2OS osteosarcoma cells	metabolic	SILAC	PLK1 Inhibitor (G2r - BI2536 - 240m)
378_111	PLK1 Inhibitor (G2nr - BI2536 - 360m)	Untreated	NA	23612710	9606	U2OS osteosarcoma cells	metabolic	SILAC	PLK1 Inhibitor (G2nr - BI2536 - 360m)
102_117	RG7356	Vehicle	30	22777824	9606	MDA-MB-231 (Breast Cancer Cell Line)	metabolic	SILAC	RG7356_30.00m
105_117	RG7356	Vehicle	90	22777824	9606	MDA-MB-231 (Breast Cancer Cell Line)	metabolic	SILAC	RG7356_90.00m
387_117	RG7356	Vehicle	270	22777824	9606	MDA-MB-231 (Breast Cancer Cell Line)	metabolic	SILAC	RG7356_270.00m
390_120	DNA damage (Etoposide)	Untreated	NA	22424773	9606	U2OS osteosarcoma cells	metabolic	SILAC	DNA damage (Etoposide)
399_129	DNA damage (Ionizing radiation)	Untreated	NA	22424773	9606	U2OS osteosarcoma cells	metabolic	SILAC	DNA damage (Ionizing radiation)
402_132	Dasatinib (5 nM)	Untreated	NA	19651622	9606	CML K-562	metabolic	SILAC	Dasatinib (5 nM)
405_132	Dasatinib (50 nM)	Untreated	NA	19651622	9606	CML K-562	metabolic	SILAC	Dasatinib (50 nM)_vs_Untreated
408_132	Dasatinib (50 nM)	Dasatinib (5 nM)	NA	19651622	9606	CML K-562	metabolic	SILAC	Dasatinib (50 nM)_vs_Dasatinib (5 nM)
132_135	Salmonella infection (Nucleus)	Uninfected	2	21934108	9606	HeLa	metabolic	SILAC	Salmonella infection (Nucleus)_2.00m
135_135	Salmonella infection (Nucleus)	Uninfected	5	21934108	9606	HeLa	metabolic	SILAC	Salmonella infection (Nucleus)_5.00m
138_135	Salmonella infection (Nucleus)	Uninfected	10	21934108	9606	HeLa	metabolic	SILAC	Salmonella infection (Nucleus)_10.00m
141_135	Salmonella infection (Nucleus)	Uninfected	20	21934108	9606	HeLa	metabolic	SILAC	Salmonella infection (Nucleus)_20.00m
144_135	Salmonella infection + dSopB (Nucleus)	Uninfected	5	21934108	9606	HeLa	metabolic	SILAC	Salmonella infection + dSopB (Nucleus)_5.00m
147_135	Salmonella infection + dSopB (Nucleus)	Uninfected	20	21934108	9606	HeLa	metabolic	SILAC	Salmonella infection + dSopB (Nucleus)_20.00m
150_135	Salmonella infection (Membrane)	Uninfected	2	21934108	9606	HeLa	metabolic	SILAC	Salmonella infection (Membrane)_2.00m
153_135	Salmonella infection (Membrane)	Uninfected	5	21934108	9606	HeLa	metabolic	SILAC	Salmonella infection (Membrane)_5.00m
156_135	Salmonella infection (Membrane)	Uninfected	10	21934108	9606	HeLa	metabolic	SILAC	Salmonella infection (Membrane)_10.00m
159_135	Salmonella infection (Membrane)	Uninfected	20	21934108	9606	HeLa	metabolic	SILAC	Salmonella infection (Membrane)_20.00m
162_135	Salmonella infection + dSopB (Membrane)	Uninfected	5	21934108	9606	HeLa	metabolic	SILAC	Salmonella infection + dSopB (Membrane)_5.00m
165_135	Salmonella infection + dSopB (Membrane)	Uninfected	20	21934108	9606	HeLa	metabolic	SILAC	Salmonella infection + dSopB (Membrane)_20.00m
168_135	Salmonella infection (Cytoplasm)	Uninfected	2	21934108	9606	HeLa	metabolic	SILAC	Salmonella infection (Cytoplasm)_2.00m
171_135	Salmonella infection (Cytoplasm)	Uninfected	5	21934108	9606	HeLa	metabolic	SILAC	Salmonella infection (Cytoplasm)_5.00m
174_135	Salmonella infection (Cytoplasm)	Uninfected	10	21934108	9606	HeLa	metabolic	SILAC	Salmonella infection (Cytoplasm)_10.00m
177_135	Salmonella infection (Cytoplasm)	Uninfected	20	21934108	9606	HeLa	metabolic	SILAC	Salmonella infection (Cytoplasm)_20.00m
180_135	Salmonella infection + dSopB (Cytoplasm)	Uninfected	5	21934108	9606	HeLa	metabolic	SILAC	Salmonella infection + dSopB (Cytoplasm)_5.00m
183_135	Salmonella infection + dSopB (Cytoplasm)	Uninfected	20	21934108	9606	HeLa	metabolic	SILAC	Salmonella infection + dSopB (Cytoplasm)_20.00m
66_138	Mitosis (Nocodazole)	Async cells	30	20068231	9606	HeLa S3	metabolic	SILAC	Mitosis (Nocodazole)
69_138	G1 (Nocodazole)	Async cells	180	20068231	9606	HeLa S3	metabolic	SILAC	G1 (Nocodazole)
72_138	G1_S (Thymidine)	Async cells	0	20068231	9606	HeLa S3	metabolic	SILAC	G1_S (Thymidine)
75_138	G1_S (Aphidicolin)	Async cells	0	20068231	9606	HeLa S3	metabolic	SILAC	G1_S (Aphidicolin)_vs_Async cells
78_138	G1_S (Aphidicolin)	G1_S (Thymidine)	0	20068231	9606	HeLa S3	metabolic	SILAC	G1_S (Aphidicolin)_vs_G1_S (Thymidine)
81_138	Early S (Thymidine)	Async cells	150	20068231	9606	HeLa S3	metabolic	SILAC	Early S (Thymidine)
84_138	Late S (Thymidine)	Async cells	330	20068231	9606	HeLa S3	metabolic	SILAC	Late S (Thymidine)
87_138	S_G2 (Thymidine)	Async cells	450	20068231	9606	HeLa S3	metabolic	SILAC	S_G2 (Thymidine)
411_141	VEGF	Untreated	10	23592840	9606	HUVEC	chemical	TMT	VEGF_10.00m
414_141	VEGF	Untreated	20	23592840	9606	HUVEC	chemical	TMT	VEGF_20.00m
417_141	VEGF	Untreated	30	23592840	9606	HUVEC	chemical	TMT	VEGF_30.00m
420_141	VEGF	Untreated	60	23592840	9606	HUVEC	chemical	TMT	VEGF_60.00m
423_141	Sorafinib	Untreated	NA	23592840	9606	HUVEC	chemical	TMT	Sorafinib
426_144	EGF	Untreated	10	22210691	9606	HeLa	chemical	mTRAQ	EGF_10.00m
429_144	EGF	Untreated	1440	22210691	9606	HeLa	chemical	mTRAQ	EGF_1440.00m
426_153	EGF	Untreated	10	22210691	9606	HeLa	chemical	iTRAQ	EGF_10.00m
429_153	EGF	Untreated	1440	22210691	9606	HeLa	chemical	iTRAQ	EGF_1440.00m
432_156	Bortezomib	Untreated	NA	23749302	9606	Jurkat	metabolic	SILAC	Bortezomib
432_159	Bortezomib	Untreated	NA	23749302	9606	Jurkat	metabolic	SILAC	Bortezomib
432_162	Bortezomib	Untreated	NA	23749302	9606	Jurkat	metabolic	SILAC	Bortezomib
447_168	nonTargeted_siRNA	PINK1_siRNA	NA	24626860	9606	HEK-293	metabolic	SILAC	nonTargeted_siRNA
453_168	PINK1_siRNA	nonTargeted_siRNA	NA	24626860	9606	HEK-293	metabolic	SILAC	PINK1_siRNA
465_174	Iloprost (2 nM)	Vehicle	0.16	24324209	9606	Platelet-rich plasma	chemical	iTRAQ	Iloprost (2 nM)_0.16m
468_174	Iloprost (2 nM)	Vehicle	0.5	24324209	9606	Platelet-rich plasma	chemical	iTRAQ	Iloprost (2 nM)_0.50m
471_174	Iloprost (2 nM)	Vehicle	1	24324209	9606	Platelet-rich plasma	chemical	iTRAQ	Iloprost (2 nM)_1.00m
474_177	Iloprost (5 nM)	Vehicle	0.16	24324209	9606	Platelet-rich plasma	chemical	iTRAQ	Iloprost (5 nM)_0.16m
477_177	Iloprost (5 nM)	Vehicle	0.5	24324209	9606	Platelet-rich plasma	chemical	iTRAQ	Iloprost (5 nM)_0.50m
480_177	Iloprost (5 nM)	Vehicle	1	24324209	9606	Platelet-rich plasma	chemical	iTRAQ	Iloprost (5 nM)_1.00m
483_180	Quizartinib	AML cell lines	NA	24247654	9606	AML Bone Marrow aspirate	metabolic	Super-SILAC	Quizartinib
483_183	Quizartinib	AML cell lines	NA	24247654	9606	AML Bone Marrow aspirate	metabolic	Super-SILAC	Quizartinib
549_186	Differentiation (Serum free medium)	Control	1440	24706070	9606	Dental Follicle Cells	chemical	iTRAQ	Differentiation (Serum free medium)_1440.00m
552_186	Differentiation (Serum free medium)	Control	2880	24706070	9606	Dental Follicle Cells	chemical	iTRAQ	Differentiation (Serum free medium)_2880.00m
573_192	Ischemia	Control	5	24719451	9606	Ovarian Carcinoma	chemical	iTRAQ	Ischemia_5.00m
576_192	Ischemia	Control	30	24719451	9606	Ovarian Carcinoma	chemical	iTRAQ	Ischemia_30.00m
579_192	Ischemia	Control	60	24719451	9606	Ovarian Carcinoma	chemical	iTRAQ	Ischemia_60.00m
573_195	Ischemia	Control	5	24719451	9606	Basal Breast Cancer Tumor (WHIM6)	chemical	iTRAQ	Ischemia_5.00m
576_195	Ischemia	Control	30	24719451	9606	Basal Breast Cancer Tumor (WHIM6)	chemical	iTRAQ	Ischemia_30.00m
579_195	Ischemia	Control	60	24719451	9606	Basal Breast Cancer Tumor (WHIM6)	chemical	iTRAQ	Ischemia_60.00m
573_198	Ischemia	Control	5	24719451	9606	Luminal Breast Cancer Tumor (WHIM20)	chemical	iTRAQ	Ischemia_5.00m
576_198	Ischemia	Control	30	24719451	9606	Luminal Breast Cancer Tumor (WHIM20)	chemical	iTRAQ	Ischemia_30.00m
579_198	Ischemia	Control	60	24719451	9606	Luminal Breast Cancer Tumor (WHIM20)	chemical	iTRAQ	Ischemia_60.00m
582_201	PGE2	Control	0	24850871	9606	Jurkat	free	NA	PGE2_0.00m
585_201	PGE2	Control	10	24850871	9606	Jurkat	free	NA	PGE2_10.00m
588_201	PGE2	Control	20	24850871	9606	Jurkat	free	NA	PGE2_20.00m
591_201	PGE2	Control	30	24850871	9606	Jurkat	free	NA	PGE2_30.00m
594_201	PGE2	Control	5	24850871	9606	Jurkat	free	NA	PGE2_5.00m
597_201	PGE2	Control	60	24850871	9606	Jurkat	free	NA	PGE2_60.00m
582_204	PGE2	Control	0	24850871	9606	Jurkat	free	NA	PGE2_0.00m
585_204	PGE2	Control	10	24850871	9606	Jurkat	free	NA	PGE2_10.00m
588_204	PGE2	Control	20	24850871	9606	Jurkat	free	NA	PGE2_20.00m
591_204	PGE2	Control	30	24850871	9606	Jurkat	free	NA	PGE2_30.00m
594_204	PGE2	Control	5	24850871	9606	Jurkat	free	NA	PGE2_5.00m
597_204	PGE2	Control	60	24850871	9606	Jurkat	free	NA	PGE2_60.00m
648_216	preOIS	preOIS (sh-C/EBPbeta)	NA	24961811	9606	Fibroblast (Tig3)	chemical	Multiplex peptide stable isotope dimethyl labeling	preOIS_vs_preOIS (sh-C/EBPbeta)
651_216	preOIS	preOIS (sh-C/EBPbeta)	NA	24961811	9606	Fibroblast (Tig3)	chemical	Multiplex peptide stable isotope dimethyl labeling	preOIS_vs_preOIS (sh-C/EBPbeta)
654_216	preOIS (sh-C/EBPbeta)	cycling	NA	24961811	9606	Fibroblast (Tig3)	chemical	Multiplex peptide stable isotope dimethyl labeling	preOIS (sh-C/EBPbeta)
657_216	preOIS (sh-C/EBPbeta)	cycling	NA	24961811	9606	Fibroblast (Tig3)	chemical	Multiplex peptide stable isotope dimethyl labeling	preOIS (sh-C/EBPbeta)
660_216	preOIS	cycling	NA	24961811	9606	Fibroblast (Tig3)	chemical	Multiplex peptide stable isotope dimethyl labeling	preOIS_vs_cycling
663_216	preOIS	cycling	NA	24961811	9606	Fibroblast (Tig3)	chemical	Multiplex peptide stable isotope dimethyl labeling	preOIS_vs_cycling
666_216	OIS	OIS (sh-C/EBPbeta)	NA	24961811	9606	Fibroblast (Tig3)	chemical	Multiplex peptide stable isotope dimethyl labeling	OIS_vs_OIS (sh-C/EBPbeta)
669_216	OIS	OIS (sh-C/EBPbeta)	NA	24961811	9606	Fibroblast (Tig3)	chemical	Multiplex peptide stable isotope dimethyl labeling	OIS_vs_OIS (sh-C/EBPbeta)
672_216	OIS (sh-C/EBPbeta)	cycling	NA	24961811	9606	Fibroblast (Tig3)	chemical	Multiplex peptide stable isotope dimethyl labeling	OIS (sh-C/EBPbeta)
675_216	OIS (sh-C/EBPbeta)	cycling	NA	24961811	9606	Fibroblast (Tig3)	chemical	Multiplex peptide stable isotope dimethyl labeling	OIS (sh-C/EBPbeta)
678_216	OIS	cycling	NA	24961811	9606	Fibroblast (Tig3)	chemical	Multiplex peptide stable isotope dimethyl labeling	OIS_vs_cycling
681_216	OIS	cycling	NA	24961811	9606	Fibroblast (Tig3)	chemical	Multiplex peptide stable isotope dimethyl labeling	OIS_vs_cycling
684_219	TGF-beta	Control	5	25056879	9606	Keratinocytes (HaCaT)	metabolic	SILAC	TGF-beta_5.00m
687_219	TGF-beta	Control	10	25056879	9606	Keratinocytes (HaCaT)	metabolic	SILAC	TGF-beta_10.00m
690_219	TGF-beta	Control	15	25056879	9606	Keratinocytes (HaCaT)	metabolic	SILAC	TGF-beta_15.00m
693_219	TGF-beta	Control	20	25056879	9606	Keratinocytes (HaCaT)	metabolic	SILAC	TGF-beta_20.00m
696_222	ATR inhibitor (VE-821)	Control	NA	25003641	9606	AML HL-60	metabolic	SILAC	ATR inhibitor (VE-821)
699_225	PIK3CA activation (H1047R)	Control	NA	25247763	9606	MCF10A (Breast epithelia)	metabolic	SILAC	PIK3CA activation (H1047R)
702_225	PIK3CA activation (H1047R) + inhibitor	Control	NA	25247763	9606	MCF10A (Breast epithelia)	metabolic	SILAC	PIK3CA activation (H1047R) + inhibitor
705_225	PIK3CA activation (E545K)	Control	NA	25247763	9606	MCF10A (Breast epithelia)	metabolic	SILAC	PIK3CA activation (E545K)
711_228	Quinalizarin	Control	NA	25278378	9606	HEK-293	metabolic	SILAC	Quinalizarin
1203_245	KRAS (G12D)	Wild type	NA	25599653	9606	SW48	metabolic	SILAC	KRAS (G12D)_vs_Wild type
1204_245	KRAS (G13D)	Wild type	NA	25599653	9606	SW48	metabolic	SILAC	KRAS (G13D)_vs_Wild type
1205_245	KRAS (G13D)	KRAS (G12D)	NA	25599653	9606	SW48	metabolic	SILAC	KRAS (G13D)_vs_KRAS (G12D)
1206_245	KRAS (G12V)	Wild type	NA	25599653	9606	SW48	metabolic	SILAC	KRAS (G12V)
1207_245	KRAS (G12D)	Wild type	NA	25599653	9606	SW48	metabolic	SILAC	KRAS (G12D)_vs_Wild type
1208_245	KRAS (G12D)	KRAS (G12V)	NA	25599653	9606	SW48	metabolic	SILAC	KRAS (G12D)_vs_KRAS (G12V)
1209_245	KRAS (G12V)	Wild type	NA	25599653	9606	SW48	metabolic	SILAC	KRAS (G12V)
1210_245	KRAS (G13D)	Wild type	NA	25599653	9606	SW48	metabolic	SILAC	KRAS (G13D)_vs_Wild type
1211_245	KRAS (G13D)	KRAS (G12V)	NA	25599653	9606	SW48	metabolic	SILAC	KRAS (G13D)_vs_KRAS (G12V)
1278_271	Citreoviridin	Control	0.16	26503892	9606	CL1â€“ 0 (Lung adenocarcinoma)	chemical	Methyl esterification	Citreoviridin_0.16m
1279_271	Citreoviridin	Control	1	26503892	9606	CL1â€“ 0 (Lung adenocarcinoma)	chemical	Methyl esterification	Citreoviridin_1.00m
1280_271	Citreoviridin	Control	5	26503892	9606	CL1â€“ 0 (Lung adenocarcinoma)	chemical	Methyl esterification	Citreoviridin_5.00m
1281_271	Citreoviridin	Control	10	26503892	9606	CL1â€“ 0 (Lung adenocarcinoma)	chemical	Methyl esterification	Citreoviridin_10.00m
1282_271	Citreoviridin	Control	60	26503892	9606	CL1â€“ 0 (Lung adenocarcinoma)	chemical	Methyl esterification	Citreoviridin_60.00m
1283_271	Citreoviridin	Control	120	26503892	9606	CL1â€“ 0 (Lung adenocarcinoma)	chemical	Methyl esterification	Citreoviridin_120.00m
1284_271	Citreoviridin	Control	720	26503892	9606	CL1â€“ 0 (Lung adenocarcinoma)	chemical	Methyl esterification	Citreoviridin_720.00m
1285_271	Citreoviridin	Control	1440	26503892	9606	CL1â€“ 0 (Lung adenocarcinoma)	chemical	Methyl esterification	Citreoviridin_1440.00m
1286_271	Citreoviridin	Control	2160	26503892	9606	CL1â€“ 0 (Lung adenocarcinoma)	chemical	Methyl esterification	Citreoviridin_2160.00m
1287_271	Citreoviridin	Control	2880	26503892	9606	CL1â€“ 0 (Lung adenocarcinoma)	chemical	Methyl esterification	Citreoviridin_2880.00m
1288_272	AKTi (Akt inhibitor VIII)	Control	NA	26060313	9606	MCF7	free	NA	AKTi (Akt inhibitor VIII)
1289_272	AKTi (MK-2206)	Control	NA	26060313	9606	MCF7	free	NA	AKTi (MK-2206)
1290_272	CAMK2i (KN-93)	Control	NA	26060313	9606	MCF7	free	NA	CAMK2i (KN-93)
1291_272	CAMK2i (KN-62)	Control	NA	26060313	9606	MCF7	free	NA	CAMK2i (KN-62)
1292_272	EGFRi (PD-168393)	Control	NA	26060313	9606	MCF7	free	NA	EGFRi (PD-168393)
1293_272	EGFRi (PD-153035)	Control	NA	26060313	9606	MCF7	free	NA	EGFRi (PD-153035)
1294_272	ERKi (ERK inhibitor)	Control	NA	26060313	9606	MCF7	free	NA	ERKi (ERK inhibitor)
1295_272	ERKi (ERK inhibitor II)	Control	NA	26060313	9606	MCF7	free	NA	ERKi (ERK inhibitor II)
1296_272	MEKi (GSK-1120212)	Control	NA	26060313	9606	MCF7	free	NA	MEKi (GSK-1120212)
1297_272	MEKi (U0126)	Control	NA	26060313	9606	MCF7	free	NA	MEKi (U0126)
1298_272	mTORi (KU-0063794)	Control	NA	26060313	9606	MCF7	free	NA	mTORi (KU-0063794)
1299_272	mTORi (Torin-1)	Control	NA	26060313	9606	MCF7	free	NA	mTORi (Torin-1)
1300_272	P70S6K1i (PF-4708671)	Control	NA	26060313	9606	MCF7	free	NA	P70S6K1i (PF-4708671)
1301_272	P70S6K1i (DG2)	Control	NA	26060313	9606	MCF7	free	NA	P70S6K1i (DG2)
1302_272	PI3Ki (GDC-0941)	Control	NA	26060313	9606	MCF7	free	NA	PI3Ki (GDC-0941)
1303_272	PI3Ki (PI-103)	Control	NA	26060313	9606	MCF7	free	NA	PI3Ki (PI-103)
1304_272	PKCi (GÃ¶-6976)	Control	NA	26060313	9606	MCF7	free	NA	PKCi (GÃ¶-6976)
1305_272	PKCi (BIM-1)	Control	NA	26060313	9606	MCF7	free	NA	PKCi (BIM-1)
1306_272	PP2Ai (Okadaic acid)	Control	NA	26060313	9606	MCF7	free	NA	PP2Ai (Okadaic acid)
1307_272	PP2Ai (Cantharidic acid)	Control	NA	26060313	9606	MCF7	free	NA	PP2Ai (Cantharidic acid)
1308_272	ROCKi (H-1152)	Control	NA	26060313	9606	MCF7	free	NA	ROCKi (H-1152)
1309_272	ROCKi (Y-27632)	Control	NA	26060313	9606	MCF7	free	NA	ROCKi (Y-27632)
1310_273	Differentiation (PMA)	Control	5	26307563	9606	THP-1	metabolic	SILAC	Differentiation (PMA)_vs_Control_5.00m
1311_273	Differentiation (PMA)	Control	15	26307563	9606	THP-1	metabolic	SILAC	Differentiation (PMA)_vs_Control_15.00m
1312_273	Differentiation (PMA)	Control	30	26307563	9606	THP-1	metabolic	SILAC	Differentiation (PMA)_vs_Control_30.00m
1313_273	Differentiation (PMA)	Control	60	26307563	9606	THP-1	metabolic	SILAC	Differentiation (PMA)_vs_Control_60.00m
1314_274	shPP6c (Taxol)	Control	NA	26462736	9606	HeLa	chemical	Methyl esterification	shPP6c (Taxol)
1315_275	NGF (TrkA overexpression)	Control	10	25921289	9606	SH-SY5Y neuroblastoma cells	metabolic	SILAC	NGF (TrkA overexpression)_10.00m
1316_275	NGF (TrkA overexpression)	Control	45	25921289	9606	SH-SY5Y neuroblastoma cells	metabolic	SILAC	NGF (TrkA overexpression)_45.00m
1317_275	NGF (TrkA overexpression)	Control	120	25921289	9606	SH-SY5Y neuroblastoma cells	metabolic	SILAC	NGF (TrkA overexpression)_120.00m
1320_277	Selumetinib (AZD6244)	Control	NA	25850435	9606	WM239A	metabolic	SILAC	Selumetinib (AZD6244)
1321_277	Selumetinib (AZD6244)	Control	NA	25850435	9606	WM239A	metabolic	SILAC	Selumetinib (AZD6244)
1322_277	Selumetinib (AZD6244)	Control	NA	25850435	9606	WM239A	metabolic	SILAC	Selumetinib (AZD6244)
1323_277	Vemurafenib (PLX4032)	Control	NA	25850435	9606	WM239A	metabolic	SILAC	Vemurafenib (PLX4032)_vs_Control
1324_277	Vemurafenib (PLX4032)	Control	NA	25850435	9606	WM239A	metabolic	SILAC	Vemurafenib (PLX4032)_vs_Control
1325_277	Vemurafenib (PLX4032)	Control	NA	25850435	9606	WM239A	metabolic	SILAC	Vemurafenib (PLX4032)_vs_Control
1326_277	Vemurafenib (PLX4032)	Selumetinib (AZD6244)	NA	25850435	9606	WM239A	metabolic	SILAC	Vemurafenib (PLX4032)_vs_Selumetinib (AZD6244)
1327_277	Vemurafenib (PLX4032)	Selumetinib (AZD6244)	NA	25850435	9606	WM239A	metabolic	SILAC	Vemurafenib (PLX4032)_vs_Selumetinib (AZD6244)
1328_277	Vemurafenib (PLX4032)	Selumetinib (AZD6244)	NA	25850435	9606	WM239A	metabolic	SILAC	Vemurafenib (PLX4032)_vs_Selumetinib (AZD6244)
1329_278	anti-CD3 + anti-CD28	Control	15	26546556	9606	JE6.1	chemical	TMT	anti-CD3 + anti-CD28_15.00m
1330_278	anti-CD3 + anti-CD28	Control	30	26546556	9606	JE6.1	chemical	TMT	anti-CD3 + anti-CD28_30.00m
1331_278	anti-CD3 + anti-CD28	Control	60	26546556	9606	JE6.1	chemical	TMT	anti-CD3 + anti-CD28_60.00m
1332_278	anti-CD3 + anti-CD28	Control	120	26546556	9606	JE6.1	chemical	TMT	anti-CD3 + anti-CD28_120.00m
1329_279	anti-CD3 + anti-CD28	Control	15	26546556	9606	Jgamma1	chemical	TMT	anti-CD3 + anti-CD28_15.00m
1330_279	anti-CD3 + anti-CD28	Control	30	26546556	9606	Jgamma1	chemical	TMT	anti-CD3 + anti-CD28_30.00m
1331_279	anti-CD3 + anti-CD28	Control	60	26546556	9606	Jgamma1	chemical	TMT	anti-CD3 + anti-CD28_60.00m
1332_279	anti-CD3 + anti-CD28	Control	120	26546556	9606	Jgamma1	chemical	TMT	anti-CD3 + anti-CD28_120.00m
1369_286	fulvestrant	DMSO	NA	26912667	9606	AML HL-60	metabolic	SILAC	fulvestrant_vs_DMSO
1370_286	fulvestrant	captopril	NA	26912667	9606	AML HL-60	metabolic	SILAC	fulvestrant_vs_captopril
1371_286	captopril	DMSO	NA	26912667	9606	AML HL-60	metabolic	SILAC	captopril
1372_286	clindamycin	DMSO	NA	26912667	9606	AML HL-60	metabolic	SILAC	clindamycin_vs_DMSO
1373_286	clindamycin	ambroxol	NA	26912667	9606	AML HL-60	metabolic	SILAC	clindamycin_vs_ambroxol
1374_286	ambroxol	DMSO	NA	26912667	9606	AML HL-60	metabolic	SILAC	ambroxol
1375_286	chlortetracycline	DMSO	NA	26912667	9606	AML HL-60	metabolic	SILAC	chlortetracycline_vs_DMSO
1376_286	chlortetracycline	paclitaxel	NA	26912667	9606	AML HL-60	metabolic	SILAC	chlortetracycline_vs_paclitaxel
1377_286	paclitaxel	DMSO	NA	26912667	9606	AML HL-60	metabolic	SILAC	paclitaxel
1378_286	chlorzoxazone	DMSO	NA	26912667	9606	AML HL-60	metabolic	SILAC	chlorzoxazone_vs_DMSO
1379_286	chlorzoxazone	carmustine	NA	26912667	9606	AML HL-60	metabolic	SILAC	chlorzoxazone_vs_carmustine
1380_286	carmustine	DMSO	NA	26912667	9606	AML HL-60	metabolic	SILAC	carmustine
1383_286	doxorubicin	DMSO	NA	26912667	9606	AML HL-60	metabolic	SILAC	doxorubicin
1384_286	staurosporine	DMSO	NA	26912667	9606	AML HL-60	metabolic	SILAC	staurosporine_vs_DMSO
1385_286	staurosporine	daunorubicin	NA	26912667	9606	AML HL-60	metabolic	SILAC	staurosporine_vs_daunorubicin
1386_286	daunorubicin	DMSO	NA	26912667	9606	AML HL-60	metabolic	SILAC	daunorubicin
1387_286	irinotecan	DMSO	NA	26912667	9606	AML HL-60	metabolic	SILAC	irinotecan_vs_DMSO
1388_286	irinotecan	dexverapamil	NA	26912667	9606	AML HL-60	metabolic	SILAC	irinotecan_vs_dexverapamil
1389_286	dexverapamil	DMSO	NA	26912667	9606	AML HL-60	metabolic	SILAC	dexverapamil
1390_286	scriptaid	DMSO	NA	26912667	9606	AML HL-60	metabolic	SILAC	scriptaid_vs_DMSO
1391_286	scriptaid	mesalazine	NA	26912667	9606	AML HL-60	metabolic	SILAC	scriptaid_vs_mesalazine
1392_286	mesalazine	DMSO	NA	26912667	9606	AML HL-60	metabolic	SILAC	mesalazine
1393_286	trichostatin A	DMSO	NA	26912667	9606	AML HL-60	metabolic	SILAC	trichostatin A_vs_DMSO
1394_286	trichostatin A	anisomycin	NA	26912667	9606	AML HL-60	metabolic	SILAC	trichostatin A_vs_anisomycin
1395_286	anisomycin	DMSO	NA	26912667	9606	AML HL-60	metabolic	SILAC	anisomycin
1398_286	digitoxigenin	DMSO	NA	26912667	9606	AML HL-60	metabolic	SILAC	digitoxigenin
1399_286	valproic acid	DMSO	NA	26912667	9606	AML HL-60	metabolic	SILAC	valproic acid_vs_DMSO
1400_286	valproic acid	digoxigenin	NA	26912667	9606	AML HL-60	metabolic	SILAC	valproic acid_vs_digoxigenin
1401_286	digoxigenin	DMSO	NA	26912667	9606	AML HL-60	metabolic	SILAC	digoxigenin
1404_286	digoxin	DMSO	NA	26912667	9606	AML HL-60	metabolic	SILAC	digoxin
1405_286	geldanamycin	DMSO	NA	26912667	9606	AML HL-60	metabolic	SILAC	geldanamycin_vs_DMSO
1406_286	geldanamycin	Lanatoside C	NA	26912667	9606	AML HL-60	metabolic	SILAC	geldanamycin_vs_Lanatoside C
1407_286	Lanatoside C	DMSO	NA	26912667	9606	AML HL-60	metabolic	SILAC	Lanatoside C
1408_286	fulvestrant	DMSO	NA	26912667	9606	AML HL-60	metabolic	SILAC	fulvestrant_vs_DMSO
1409_286	fulvestrant	captopril	NA	26912667	9606	AML HL-60	metabolic	SILAC	fulvestrant_vs_captopril
1410_286	captopril	DMSO	NA	26912667	9606	AML HL-60	metabolic	SILAC	captopril
1411_286	clindamycin	DMSO	NA	26912667	9606	AML HL-60	metabolic	SILAC	clindamycin_vs_DMSO
1412_286	clindamycin	ambroxol	NA	26912667	9606	AML HL-60	metabolic	SILAC	clindamycin_vs_ambroxol
1413_286	ambroxol	DMSO	NA	26912667	9606	AML HL-60	metabolic	SILAC	ambroxol
1414_286	chlortetracycline	DMSO	NA	26912667	9606	AML HL-60	metabolic	SILAC	chlortetracycline_vs_DMSO
1415_286	chlortetracycline	paclitaxel	NA	26912667	9606	AML HL-60	metabolic	SILAC	chlortetracycline_vs_paclitaxel
1416_286	paclitaxel	DMSO	NA	26912667	9606	AML HL-60	metabolic	SILAC	paclitaxel
1417_286	chlorzoxazone	DMSO	NA	26912667	9606	AML HL-60	metabolic	SILAC	chlorzoxazone_vs_DMSO
1418_286	chlorzoxazone	carmustine	NA	26912667	9606	AML HL-60	metabolic	SILAC	chlorzoxazone_vs_carmustine
1419_286	carmustine	DMSO	NA	26912667	9606	AML HL-60	metabolic	SILAC	carmustine
1422_286	doxorubicin	DMSO	NA	26912667	9606	AML HL-60	metabolic	SILAC	doxorubicin
1423_286	staurosporine	DMSO	NA	26912667	9606	AML HL-60	metabolic	SILAC	staurosporine_vs_DMSO
1424_286	staurosporine	daunorubicin	NA	26912667	9606	AML HL-60	metabolic	SILAC	staurosporine_vs_daunorubicin
1425_286	daunorubicin	DMSO	NA	26912667	9606	AML HL-60	metabolic	SILAC	daunorubicin
1426_286	irinotecan	DMSO	NA	26912667	9606	AML HL-60	metabolic	SILAC	irinotecan_vs_DMSO
1427_286	irinotecan	dexverapamil	NA	26912667	9606	AML HL-60	metabolic	SILAC	irinotecan_vs_dexverapamil
1428_286	dexverapamil	DMSO	NA	26912667	9606	AML HL-60	metabolic	SILAC	dexverapamil
1429_286	scriptaid	DMSO	NA	26912667	9606	AML HL-60	metabolic	SILAC	scriptaid_vs_DMSO
1430_286	scriptaid	mesalazine	NA	26912667	9606	AML HL-60	metabolic	SILAC	scriptaid_vs_mesalazine
1431_286	mesalazine	DMSO	NA	26912667	9606	AML HL-60	metabolic	SILAC	mesalazine
1432_286	trichostatin A	DMSO	NA	26912667	9606	AML HL-60	metabolic	SILAC	trichostatin A_vs_DMSO
1433_286	trichostatin A	anisomycin	NA	26912667	9606	AML HL-60	metabolic	SILAC	trichostatin A_vs_anisomycin
1434_286	anisomycin	DMSO	NA	26912667	9606	AML HL-60	metabolic	SILAC	anisomycin
1437_286	digitoxigenin	DMSO	NA	26912667	9606	AML HL-60	metabolic	SILAC	digitoxigenin
1438_286	valproic acid	DMSO	NA	26912667	9606	AML HL-60	metabolic	SILAC	valproic acid_vs_DMSO
1439_286	valproic acid	digoxigenin	NA	26912667	9606	AML HL-60	metabolic	SILAC	valproic acid_vs_digoxigenin
1440_286	digoxigenin	DMSO	NA	26912667	9606	AML HL-60	metabolic	SILAC	digoxigenin
1443_286	digoxin	DMSO	NA	26912667	9606	AML HL-60	metabolic	SILAC	digoxin
1444_286	geldanamycin	DMSO	NA	26912667	9606	AML HL-60	metabolic	SILAC	geldanamycin_vs_DMSO
1445_286	geldanamycin	Lanatoside C	NA	26912667	9606	AML HL-60	metabolic	SILAC	geldanamycin_vs_Lanatoside C
1446_286	Lanatoside C	DMSO	NA	26912667	9606	AML HL-60	metabolic	SILAC	Lanatoside C
1447_287	fulvestrant	DMSO	NA	26912667	9606	MCF7	metabolic	SILAC	fulvestrant_vs_DMSO
1448_287	fulvestrant	captopril	NA	26912667	9606	MCF7	metabolic	SILAC	fulvestrant_vs_captopril
1449_287	captopril	DMSO	NA	26912667	9606	MCF7	metabolic	SILAC	captopril
1450_287	clindamycin	DMSO	NA	26912667	9606	MCF7	metabolic	SILAC	clindamycin_vs_DMSO
1451_287	clindamycin	ambroxol	NA	26912667	9606	MCF7	metabolic	SILAC	clindamycin_vs_ambroxol
1452_287	ambroxol	DMSO	NA	26912667	9606	MCF7	metabolic	SILAC	ambroxol
1453_287	chlortetracycline	DMSO	NA	26912667	9606	MCF7	metabolic	SILAC	chlortetracycline_vs_DMSO
1454_287	chlortetracycline	paclitaxel	NA	26912667	9606	MCF7	metabolic	SILAC	chlortetracycline_vs_paclitaxel
1455_287	paclitaxel	DMSO	NA	26912667	9606	MCF7	metabolic	SILAC	paclitaxel
1456_287	chlorzoxazone	DMSO	NA	26912667	9606	MCF7	metabolic	SILAC	chlorzoxazone_vs_DMSO
1457_287	chlorzoxazone	carmustine	NA	26912667	9606	MCF7	metabolic	SILAC	chlorzoxazone_vs_carmustine
1458_287	carmustine	DMSO	NA	26912667	9606	MCF7	metabolic	SILAC	carmustine
1461_287	doxorubicin	DMSO	NA	26912667	9606	MCF7	metabolic	SILAC	doxorubicin
1462_287	staurosporine	DMSO	NA	26912667	9606	MCF7	metabolic	SILAC	staurosporine_vs_DMSO
1463_287	staurosporine	daunorubicin	NA	26912667	9606	MCF7	metabolic	SILAC	staurosporine_vs_daunorubicin
1464_287	daunorubicin	DMSO	NA	26912667	9606	MCF7	metabolic	SILAC	daunorubicin
1465_287	irinotecan	DMSO	NA	26912667	9606	MCF7	metabolic	SILAC	irinotecan_vs_DMSO
1466_287	irinotecan	dexverapamil	NA	26912667	9606	MCF7	metabolic	SILAC	irinotecan_vs_dexverapamil
1467_287	dexverapamil	DMSO	NA	26912667	9606	MCF7	metabolic	SILAC	dexverapamil
1468_287	scriptaid	DMSO	NA	26912667	9606	MCF7	metabolic	SILAC	scriptaid_vs_DMSO
1469_287	scriptaid	mesalazine	NA	26912667	9606	MCF7	metabolic	SILAC	scriptaid_vs_mesalazine
1470_287	mesalazine	DMSO	NA	26912667	9606	MCF7	metabolic	SILAC	mesalazine
1471_287	trichostatin A	DMSO	NA	26912667	9606	MCF7	metabolic	SILAC	trichostatin A_vs_DMSO
1472_287	trichostatin A	anisomycin	NA	26912667	9606	MCF7	metabolic	SILAC	trichostatin A_vs_anisomycin
1473_287	anisomycin	DMSO	NA	26912667	9606	MCF7	metabolic	SILAC	anisomycin
1476_287	digitoxigenin	DMSO	NA	26912667	9606	MCF7	metabolic	SILAC	digitoxigenin
1477_287	valproic acid	DMSO	NA	26912667	9606	MCF7	metabolic	SILAC	valproic acid_vs_DMSO
1478_287	valproic acid	digoxigenin	NA	26912667	9606	MCF7	metabolic	SILAC	valproic acid_vs_digoxigenin
1479_287	digoxigenin	DMSO	NA	26912667	9606	MCF7	metabolic	SILAC	digoxigenin
1482_287	digoxin	DMSO	NA	26912667	9606	MCF7	metabolic	SILAC	digoxin
1483_287	geldanamycin	DMSO	NA	26912667	9606	MCF7	metabolic	SILAC	geldanamycin_vs_DMSO
1484_287	geldanamycin	Lanatoside C	NA	26912667	9606	MCF7	metabolic	SILAC	geldanamycin_vs_Lanatoside C
1485_287	Lanatoside C	DMSO	NA	26912667	9606	MCF7	metabolic	SILAC	Lanatoside C
1486_287	fulvestrant	DMSO	NA	26912667	9606	MCF7	metabolic	SILAC	fulvestrant_vs_DMSO
1487_287	fulvestrant	captopril	NA	26912667	9606	MCF7	metabolic	SILAC	fulvestrant_vs_captopril
1488_287	captopril	DMSO	NA	26912667	9606	MCF7	metabolic	SILAC	captopril
1489_287	clindamycin	DMSO	NA	26912667	9606	MCF7	metabolic	SILAC	clindamycin_vs_DMSO
1490_287	clindamycin	ambroxol	NA	26912667	9606	MCF7	metabolic	SILAC	clindamycin_vs_ambroxol
1491_287	ambroxol	DMSO	NA	26912667	9606	MCF7	metabolic	SILAC	ambroxol
1492_287	chlortetracycline	DMSO	NA	26912667	9606	MCF7	metabolic	SILAC	chlortetracycline_vs_DMSO
1493_287	chlortetracycline	paclitaxel	NA	26912667	9606	MCF7	metabolic	SILAC	chlortetracycline_vs_paclitaxel
1494_287	paclitaxel	DMSO	NA	26912667	9606	MCF7	metabolic	SILAC	paclitaxel
1495_287	chlorzoxazone	DMSO	NA	26912667	9606	MCF7	metabolic	SILAC	chlorzoxazone_vs_DMSO
1496_287	chlorzoxazone	carmustine	NA	26912667	9606	MCF7	metabolic	SILAC	chlorzoxazone_vs_carmustine
1497_287	carmustine	DMSO	NA	26912667	9606	MCF7	metabolic	SILAC	carmustine
1500_287	doxorubicin	DMSO	NA	26912667	9606	MCF7	metabolic	SILAC	doxorubicin
1501_287	staurosporine	DMSO	NA	26912667	9606	MCF7	metabolic	SILAC	staurosporine_vs_DMSO
1502_287	staurosporine	daunorubicin	NA	26912667	9606	MCF7	metabolic	SILAC	staurosporine_vs_daunorubicin
1503_287	daunorubicin	DMSO	NA	26912667	9606	MCF7	metabolic	SILAC	daunorubicin
1504_287	irinotecan	DMSO	NA	26912667	9606	MCF7	metabolic	SILAC	irinotecan_vs_DMSO
1505_287	irinotecan	dexverapamil	NA	26912667	9606	MCF7	metabolic	SILAC	irinotecan_vs_dexverapamil
1506_287	dexverapamil	DMSO	NA	26912667	9606	MCF7	metabolic	SILAC	dexverapamil
1507_287	scriptaid	DMSO	NA	26912667	9606	MCF7	metabolic	SILAC	scriptaid_vs_DMSO
1508_287	scriptaid	mesalazine	NA	26912667	9606	MCF7	metabolic	SILAC	scriptaid_vs_mesalazine
1509_287	mesalazine	DMSO	NA	26912667	9606	MCF7	metabolic	SILAC	mesalazine
1510_287	trichostatin A	DMSO	NA	26912667	9606	MCF7	metabolic	SILAC	trichostatin A_vs_DMSO
1511_287	trichostatin A	anisomycin	NA	26912667	9606	MCF7	metabolic	SILAC	trichostatin A_vs_anisomycin
1512_287	anisomycin	DMSO	NA	26912667	9606	MCF7	metabolic	SILAC	anisomycin
1515_287	digitoxigenin	DMSO	NA	26912667	9606	MCF7	metabolic	SILAC	digitoxigenin
1516_287	valproic acid	DMSO	NA	26912667	9606	MCF7	metabolic	SILAC	valproic acid_vs_DMSO
1517_287	valproic acid	digoxigenin	NA	26912667	9606	MCF7	metabolic	SILAC	valproic acid_vs_digoxigenin
1518_287	digoxigenin	DMSO	NA	26912667	9606	MCF7	metabolic	SILAC	digoxigenin
1521_287	digoxin	DMSO	NA	26912667	9606	MCF7	metabolic	SILAC	digoxin
1522_287	geldanamycin	DMSO	NA	26912667	9606	MCF7	metabolic	SILAC	geldanamycin_vs_DMSO
1523_287	geldanamycin	Lanatoside C	NA	26912667	9606	MCF7	metabolic	SILAC	geldanamycin_vs_Lanatoside C
1524_287	Lanatoside C	DMSO	NA	26912667	9606	MCF7	metabolic	SILAC	Lanatoside C
1525_288	fulvestrant	DMSO	NA	26912667	9606	PC-3 (Prostate Cancer)	metabolic	SILAC	fulvestrant_vs_DMSO
1526_288	fulvestrant	captopril	NA	26912667	9606	PC-3 (Prostate Cancer)	metabolic	SILAC	fulvestrant_vs_captopril
1527_288	captopril	DMSO	NA	26912667	9606	PC-3 (Prostate Cancer)	metabolic	SILAC	captopril
1528_288	clindamycin	DMSO	NA	26912667	9606	PC-3 (Prostate Cancer)	metabolic	SILAC	clindamycin_vs_DMSO
1529_288	clindamycin	ambroxol	NA	26912667	9606	PC-3 (Prostate Cancer)	metabolic	SILAC	clindamycin_vs_ambroxol
1530_288	ambroxol	DMSO	NA	26912667	9606	PC-3 (Prostate Cancer)	metabolic	SILAC	ambroxol
1531_288	chlortetracycline	DMSO	NA	26912667	9606	PC-3 (Prostate Cancer)	metabolic	SILAC	chlortetracycline_vs_DMSO
1532_288	chlortetracycline	paclitaxel	NA	26912667	9606	PC-3 (Prostate Cancer)	metabolic	SILAC	chlortetracycline_vs_paclitaxel
1533_288	paclitaxel	DMSO	NA	26912667	9606	PC-3 (Prostate Cancer)	metabolic	SILAC	paclitaxel
1534_288	chlorzoxazone	DMSO	NA	26912667	9606	PC-3 (Prostate Cancer)	metabolic	SILAC	chlorzoxazone_vs_DMSO
1535_288	chlorzoxazone	carmustine	NA	26912667	9606	PC-3 (Prostate Cancer)	metabolic	SILAC	chlorzoxazone_vs_carmustine
1536_288	carmustine	DMSO	NA	26912667	9606	PC-3 (Prostate Cancer)	metabolic	SILAC	carmustine
1539_288	doxorubicin	DMSO	NA	26912667	9606	PC-3 (Prostate Cancer)	metabolic	SILAC	doxorubicin
1540_288	staurosporine	DMSO	NA	26912667	9606	PC-3 (Prostate Cancer)	metabolic	SILAC	staurosporine_vs_DMSO
1541_288	staurosporine	daunorubicin	NA	26912667	9606	PC-3 (Prostate Cancer)	metabolic	SILAC	staurosporine_vs_daunorubicin
1542_288	daunorubicin	DMSO	NA	26912667	9606	PC-3 (Prostate Cancer)	metabolic	SILAC	daunorubicin
1543_288	irinotecan	DMSO	NA	26912667	9606	PC-3 (Prostate Cancer)	metabolic	SILAC	irinotecan_vs_DMSO
1544_288	irinotecan	dexverapamil	NA	26912667	9606	PC-3 (Prostate Cancer)	metabolic	SILAC	irinotecan_vs_dexverapamil
1545_288	dexverapamil	DMSO	NA	26912667	9606	PC-3 (Prostate Cancer)	metabolic	SILAC	dexverapamil
1546_288	scriptaid	DMSO	NA	26912667	9606	PC-3 (Prostate Cancer)	metabolic	SILAC	scriptaid_vs_DMSO
1547_288	scriptaid	mesalazine	NA	26912667	9606	PC-3 (Prostate Cancer)	metabolic	SILAC	scriptaid_vs_mesalazine
1548_288	mesalazine	DMSO	NA	26912667	9606	PC-3 (Prostate Cancer)	metabolic	SILAC	mesalazine
1549_288	trichostatin A	DMSO	NA	26912667	9606	PC-3 (Prostate Cancer)	metabolic	SILAC	trichostatin A_vs_DMSO
1550_288	trichostatin A	anisomycin	NA	26912667	9606	PC-3 (Prostate Cancer)	metabolic	SILAC	trichostatin A_vs_anisomycin
1551_288	anisomycin	DMSO	NA	26912667	9606	PC-3 (Prostate Cancer)	metabolic	SILAC	anisomycin
1554_288	digitoxigenin	DMSO	NA	26912667	9606	PC-3 (Prostate Cancer)	metabolic	SILAC	digitoxigenin
1555_288	valproic acid	DMSO	NA	26912667	9606	PC-3 (Prostate Cancer)	metabolic	SILAC	valproic acid_vs_DMSO
1556_288	valproic acid	digoxigenin	NA	26912667	9606	PC-3 (Prostate Cancer)	metabolic	SILAC	valproic acid_vs_digoxigenin
1557_288	digoxigenin	DMSO	NA	26912667	9606	PC-3 (Prostate Cancer)	metabolic	SILAC	digoxigenin
1560_288	digoxin	DMSO	NA	26912667	9606	PC-3 (Prostate Cancer)	metabolic	SILAC	digoxin
1561_288	geldanamycin	DMSO	NA	26912667	9606	PC-3 (Prostate Cancer)	metabolic	SILAC	geldanamycin_vs_DMSO
1562_288	geldanamycin	Lanatoside C	NA	26912667	9606	PC-3 (Prostate Cancer)	metabolic	SILAC	geldanamycin_vs_Lanatoside C
1563_288	Lanatoside C	DMSO	NA	26912667	9606	PC-3 (Prostate Cancer)	metabolic	SILAC	Lanatoside C
1564_288	fulvestrant	DMSO	NA	26912667	9606	PC-3 (Prostate Cancer)	metabolic	SILAC	fulvestrant_vs_DMSO
1565_288	fulvestrant	captopril	NA	26912667	9606	PC-3 (Prostate Cancer)	metabolic	SILAC	fulvestrant_vs_captopril
1566_288	captopril	DMSO	NA	26912667	9606	PC-3 (Prostate Cancer)	metabolic	SILAC	captopril
1567_288	clindamycin	DMSO	NA	26912667	9606	PC-3 (Prostate Cancer)	metabolic	SILAC	clindamycin_vs_DMSO
1568_288	clindamycin	ambroxol	NA	26912667	9606	PC-3 (Prostate Cancer)	metabolic	SILAC	clindamycin_vs_ambroxol
1569_288	ambroxol	DMSO	NA	26912667	9606	PC-3 (Prostate Cancer)	metabolic	SILAC	ambroxol
1570_288	chlortetracycline	DMSO	NA	26912667	9606	PC-3 (Prostate Cancer)	metabolic	SILAC	chlortetracycline_vs_DMSO
1571_288	chlortetracycline	paclitaxel	NA	26912667	9606	PC-3 (Prostate Cancer)	metabolic	SILAC	chlortetracycline_vs_paclitaxel
1572_288	paclitaxel	DMSO	NA	26912667	9606	PC-3 (Prostate Cancer)	metabolic	SILAC	paclitaxel
1573_288	chlorzoxazone	DMSO	NA	26912667	9606	PC-3 (Prostate Cancer)	metabolic	SILAC	chlorzoxazone_vs_DMSO
1574_288	chlorzoxazone	carmustine	NA	26912667	9606	PC-3 (Prostate Cancer)	metabolic	SILAC	chlorzoxazone_vs_carmustine
1575_288	carmustine	DMSO	NA	26912667	9606	PC-3 (Prostate Cancer)	metabolic	SILAC	carmustine
1578_288	doxorubicin	DMSO	NA	26912667	9606	PC-3 (Prostate Cancer)	metabolic	SILAC	doxorubicin
1579_288	staurosporine	DMSO	NA	26912667	9606	PC-3 (Prostate Cancer)	metabolic	SILAC	staurosporine_vs_DMSO
1580_288	staurosporine	daunorubicin	NA	26912667	9606	PC-3 (Prostate Cancer)	metabolic	SILAC	staurosporine_vs_daunorubicin
1581_288	daunorubicin	DMSO	NA	26912667	9606	PC-3 (Prostate Cancer)	metabolic	SILAC	daunorubicin
1582_288	irinotecan	DMSO	NA	26912667	9606	PC-3 (Prostate Cancer)	metabolic	SILAC	irinotecan_vs_DMSO
1583_288	irinotecan	dexverapamil	NA	26912667	9606	PC-3 (Prostate Cancer)	metabolic	SILAC	irinotecan_vs_dexverapamil
1584_288	dexverapamil	DMSO	NA	26912667	9606	PC-3 (Prostate Cancer)	metabolic	SILAC	dexverapamil
1585_288	scriptaid	DMSO	NA	26912667	9606	PC-3 (Prostate Cancer)	metabolic	SILAC	scriptaid_vs_DMSO
1586_288	scriptaid	mesalazine	NA	26912667	9606	PC-3 (Prostate Cancer)	metabolic	SILAC	scriptaid_vs_mesalazine
1587_288	mesalazine	DMSO	NA	26912667	9606	PC-3 (Prostate Cancer)	metabolic	SILAC	mesalazine
1588_288	trichostatin A	DMSO	NA	26912667	9606	PC-3 (Prostate Cancer)	metabolic	SILAC	trichostatin A_vs_DMSO
1589_288	trichostatin A	anisomycin	NA	26912667	9606	PC-3 (Prostate Cancer)	metabolic	SILAC	trichostatin A_vs_anisomycin
1590_288	anisomycin	DMSO	NA	26912667	9606	PC-3 (Prostate Cancer)	metabolic	SILAC	anisomycin
1593_288	digitoxigenin	DMSO	NA	26912667	9606	PC-3 (Prostate Cancer)	metabolic	SILAC	digitoxigenin
1594_288	valproic acid	DMSO	NA	26912667	9606	PC-3 (Prostate Cancer)	metabolic	SILAC	valproic acid_vs_DMSO
1595_288	valproic acid	digoxigenin	NA	26912667	9606	PC-3 (Prostate Cancer)	metabolic	SILAC	valproic acid_vs_digoxigenin
1596_288	digoxigenin	DMSO	NA	26912667	9606	PC-3 (Prostate Cancer)	metabolic	SILAC	digoxigenin
1599_288	digoxin	DMSO	NA	26912667	9606	PC-3 (Prostate Cancer)	metabolic	SILAC	digoxin
1600_288	geldanamycin	DMSO	NA	26912667	9606	PC-3 (Prostate Cancer)	metabolic	SILAC	geldanamycin_vs_DMSO
1601_288	geldanamycin	Lanatoside C	NA	26912667	9606	PC-3 (Prostate Cancer)	metabolic	SILAC	geldanamycin_vs_Lanatoside C
1602_288	Lanatoside C	DMSO	NA	26912667	9606	PC-3 (Prostate Cancer)	metabolic	SILAC	Lanatoside C
