# Supplementary material for: An atlas of human kinase regulation
Source: Mol Syst Biol. 2016 Dec 1;12(12):888. doi: 10.15252/msb.20167295 (PMC5199121; doi:10.15252/msb.20167295)
Supplement: Supplementary file 4 — Table EV2 [file MSB-12-888-s004.zip › EV_Table_2/README.txt]

Table EV2. KSEA kinase activities across conditions.
Estimated kinase activities for 215 kinases and 399 conditions.
