# Supplementary material for: An atlas of human kinase regulation
Source: Mol Syst Biol. 2016 Dec 1;12(12):888. doi: 10.15252/msb.20167295 (PMC5199121; doi:10.15252/msb.20167295)
Supplement: Supplementary file 5 — Table EV3 [file MSB-12-888-s005.zip]

Archive with 7 entries (4 files):
- EV_Table_3/
- EV_Table_3/EV_Table_3.xlsx
- __MACOSX/
- __MACOSX/EV_Table_3/
- __MACOSX/EV_Table_3/._EV_Table_3.xlsx
- EV_Table_3/README.txt
- __MACOSX/EV_Table_3/._README.txt
