# Supplementary material for: An atlas of human kinase regulation
Source: Mol Syst Biol. 2016 Dec 1;12(12):888. doi: 10.15252/msb.20167295 (PMC5199121; doi:10.15252/msb.20167295)
Supplement: Supplementary file 5 — Table EV3 [file MSB-12-888-s005.zip › EV_Table_3/EV_Table_3.xlsx]

## Sheet: Sheet1
Condition ID	Condition	Kinase	Directionality	Pubmed	Time (min)
1288_272	AKTi (Akt inhibitor VIII)	AKT1	down	26060313	NA
1289_272	AKTi (MK-2206)	AKT1	down	26060313	NA
318_87	anti-CD3	PRKCA	up	10733597	0
321_87	anti-CD3	PRKCA	up	10733597	5
327_87	anti-CD3	PRKCA	up	10733597	20
324_87	anti-CD3	PRKCA	up	10733597	10
1329_278	anti-CD3 + anti-CD28	PRKCA	up	10733597	15
1330_278	anti-CD3 + anti-CD28	PRKCA	up	10733597	30
1332_278	anti-CD3 + anti-CD28	PRKCA	up	10733597	120
1329_279	anti-CD3 + anti-CD28	PRKCA	up	10733597	15
1330_279	anti-CD3 + anti-CD28	PRKCA	up	10733597	30
1331_278	anti-CD3 + anti-CD28	PRKCA	up	10733597	60
1332_279	anti-CD3 + anti-CD28	PRKCA	up	10733597	120
1331_279	anti-CD3 + anti-CD28	PRKCA	up	10733597	60
696_222	ATR inhibitor (VE-821)	ATR	down	25003641	NA
111_45	BI 4834 (on Mitosis Nocodazole)	PLK1	down	21857030	15
1291_272	CAMK2i (KN-62)	CAMK2A	down	26060313	NA
1290_272	CAMK2i (KN-93)	CAMK2A	down	26060313	NA
186_57	Crizotinib	ALK	down	23898821	NA
186_60	Crizotinib	ALK	down	23898821	NA
408_132	Dasatinib (50 nM)	MAPK1	down	19651622	NA
405_132	Dasatinib (50 nM)	MAPK1	down	19651622	NA
408_132	Dasatinib (50 nM)	MAPK3	down	19651622	NA
405_132	Dasatinib (50 nM)	MAPK3	down	19651622	NA
408_132	Dasatinib (50 nM)	LCK	down	17962511	NA
405_132	Dasatinib (50 nM)	LCK	down	17962511	NA
408_132	Dasatinib (50 nM)	ABL	down	17962511	NA
405_132	Dasatinib (50 nM)	ABL	down	17962511	NA
24_3	Differentiation (PMA)	PRKCA	up	21406692	1440
21_3	Differentiation (PMA)	PRKCA	up	21406692	360
18_3	Differentiation (PMA)	PRKCA	up	21406692	60
15_3	Differentiation (PMA)	PRKCA	up	21406692	30
390_120	DNA damage (Etoposide)	ATR	up	22424773	NA
390_120	DNA damage (Etoposide)	ATM	up	22424773	NA
399_129	DNA damage (Ionizing radiation)	ATM	up	22424773	NA
399_129	DNA damage (Ionizing radiation)	ATR	up	22424773	NA
81_138	Early S (Thymidine)	ATM	up	20068231	150
81_138	Early S (Thymidine)	ATR	up	20068231	150
429_153	EGF	EGFR	up	19651622	1440
429_144	EGF	EGFR	up	19651622	1440
240_63	EGF	EGFR	up	19651622	15
426_153	EGF	EGFR	up	19651622	10
426_144	EGF	EGFR	up	19651622	10
240_66	EGF	EGFR	up	19651622	15
714_78	EGF	EGFR	up	19651622	5
1293_272	EGFRi (PD-153035)	EGFR	down	26060313	NA
1292_272	EGFRi (PD-168393)	EGFR	down	26060313	NA
243_63	EGF + SB202190	MAPK14	down	19651622	15
246_63	EGF + SB202190	MAPK14	down	19651622	15
252_66	EGF + U0126	MAP2K1	down	19651622	15
255_66	EGF + U0126	MAP2K1	down	19651622	15
252_66	EGF + U0126	MAP2K2	down	19651622	15
255_66	EGF + U0126	MAP2K2	down	19651622	15
1294_272	ERKi (ERK inhibitor)	MAPK1	down	26060313	NA
1295_272	ERKi (ERK inhibitor II)	MAPK1	down	26060313	NA
96_36	Erlotinib	EGFR	down	26968253	0
72_72	G1_S (Thymidine)	ATM	up	20068231	0
72_138	G1_S (Thymidine)	ATM	up	20068231	0
72_72	G1_S (Thymidine)	ATR	up	20068231	0
72_138	G1_S (Thymidine)	ATR	up	20068231	0
99_36	Gefitinib	EGFR	down	26968253	0
480_177	Iloprost (5 nM)	PRKACA	up	24324209	1
474_177	Iloprost (5 nM)	PRKACA	up	24324209	0.16
477_177	Iloprost (5 nM)	PRKACA	up	24324209	0.5
84_138	Late S (Thymidine)	ATR	up	20068231	330
84_138	Late S (Thymidine)	ATM	up	20068231	330
363_105	LRRK2-IN-1 (Endogenous LRRK2)	LRRK2	down	24117733	NA
366_108	LRRK2-IN-1 (LRRK2 overexpression)	LRRK2	down	24117733	NA
1296_272	MEKi (GSK-1120212)	MAP2K2	down	26060313	NA
1296_272	MEKi (GSK-1120212)	MAP2K1	down	26060313	NA
1297_272	MEKi (U0126)	MAP2K1	down	26060313	NA
1297_272	MEKi (U0126)	MAP2K2	down	26060313	NA
282_75	Mitosis (AZD1152)	AURKA	down	21712546	NA
282_75	Mitosis (AZD1152)	AURKB	down	21712546	NA
285_75	Mitosis (BI2536)	PLK1	down	21712546	NA
273_75	Mitosis (MLN8054 0_25 microM)	AURKA	down	21712546	NA
276_75	Mitosis (MLN8054 1 microM)	AURKA	down	21712546	NA
279_75	Mitosis (MLN8054 5 microM)	AURKA	down	21712546	NA
288_75	Mitosis (short Taxol + BI2536)	PLK1	down	21712546	NA
1298_272	mTORi (KU-0063794)	MTOR	down	26060313	NA
1299_272	mTORi (Torin-1)	MTOR	down	26060313	NA
1301_272	P70S6K1i (DG2)	RPS6KB1	down	26060313	NA
1300_272	P70S6K1i (PF-4708671)	RPS6KB1	down	26060313	NA
1302_272	PI3Ki (GDC-0941)	AKT1	down	26060313	NA
1303_272	PI3Ki (PI-103)	AKT1	down	26060313	NA
705_225	PIK3CA activation (E545K)	AKT1	up	25247763	NA
705_225	PIK3CA activation (E545K)	PIK3CA	up	25247763	NA
699_225	PIK3CA activation (H1047R)	AKT1	up	25247763	NA
699_225	PIK3CA activation (H1047R)	PIK3CA	up	25247763	NA
702_225	PIK3CA activation (H1047R) + inhibitor	AKT1	down	25247763	NA
1305_272	PKCi (BIM-1)	PRKCA	down	26060313	NA
1304_272	PKCi (G√∂-6976)	PRKCA	down	26060313	NA
372_111	PLK1 Inhibitor (G2r - BI2536 - 120m)	PLK1	down	23612710	NA
375_111	PLK1 Inhibitor (G2r - BI2536 - 240m)	PLK1	down	23612710	NA
369_111	PLK1 Inhibitor (G2r - BI2536 - 30m)	PLK1	down	23612710	NA
483_180	Quizartinib	FLT3	down	23497317	NA
483_183	Quizartinib	FLT3	down	23497317	NA
483_180	Quizartinib	PDGFRA	down	23497317	NA
483_183	Quizartinib	PDGFRA	down	23497317	NA
120_48	Rapamycin	MTOR	down	21659604	NA
102_117	RG7356	AKT1	up	24819962	30
105_117	RG7356	AKT1	up	24819962	90
387_117	RG7356	AKT1	up	24819962	270
1308_272	ROCKi (H-1152)	ROCK1	down	26060313	NA
1309_272	ROCKi (Y-27632)	ROCK1	down	26060313	NA
1320_277	Selumetinib (AZD6244)	MAP2K1	down	25850435	NA
1321_277	Selumetinib (AZD6244)	MAP2K1	down	25850435	NA
1322_277	Selumetinib (AZD6244)	MAP2K1	down	25850435	NA
1320_277	Selumetinib (AZD6244)	MAP2K2	down	25850435	NA
1321_277	Selumetinib (AZD6244)	MAP2K2	down	25850435	NA
1322_277	Selumetinib (AZD6244)	MAP2K2	down	25850435	NA
423_141	Sorafinib	BRAF	down	18852116	NA
423_141	Sorafinib	RAF1	down	18852116	NA
423_141	Sorafinib	PDGFRB	down	18852116	NA
423_141	Sorafinib	FLT1	down	18852116	NA
423_141	Sorafinib	FLT4	down	18852116	NA
114_48	Starved	MTOR	down	21659604	NA
117_48	Torin1	MTOR	down	21659604	NA
417_141	VEGF	FLT4	up	23592840	30
411_141	VEGF	FLT4	up	23592840	10
420_141	VEGF	FLT4	up	23592840	60
414_141	VEGF	FLT4	up	23592840	20
417_141	VEGF	FLT1	up	23592840	30
411_141	VEGF	FLT1	up	23592840	10
420_141	VEGF	FLT1	up	23592840	60
414_141	VEGF	FLT1	up	23592840	20
1323_277	Vemurafenib (PLX4032)	BRAF	down	22646766	NA
1325_277	Vemurafenib (PLX4032)	BRAF	down	22646766	NA
1328_277	Vemurafenib (PLX4032)	BRAF	down	22646766	NA
1326_277	Vemurafenib (PLX4032)	BRAF	down	22646766	NA
1324_277	Vemurafenib (PLX4032)	BRAF	down	22646766	NA
1327_277	Vemurafenib (PLX4032)	BRAF	down	22646766	NA
