# Supplementary material for: An atlas of human kinase regulation
Source: Mol Syst Biol. 2016 Dec 1;12(12):888. doi: 10.15252/msb.20167295 (PMC5199121; doi:10.15252/msb.20167295)
Supplement: Supplementary file 5 — Table EV3 [file MSB-12-888-s005.zip › EV_Table_3/README.txt]

Table EV3. List of expected conditional kinase activity regulation.
132 kinase perturbation pairs where conditional regulation is expected.
