# Supplementary material for: An atlas of human kinase regulation
Source: Mol Syst Biol. 2016 Dec 1;12(12):888. doi: 10.15252/msb.20167295 (PMC5199121; doi:10.15252/msb.20167295)
Supplement: Supplementary file 6 — Table EV4 [file MSB-12-888-s006.zip › EV_Table_4/EV_Table_4.xlsx]

## Sheet: Sheet1
Name	Catalog #	Company	Conc.
Oct4	2750	Cell Signaling Technology	1:400
Erg1	4154	Cell Signaling Technology	1:400
p-MAPK p42/p44 (T202/Y204)	9101	Cell Signaling Technology	1:400
p-Chk1 (S345)	2348	Cell Signaling Technology	1:50
p-Chk2 (T68)	2661	Cell Signaling Technology	1:100
p-Cdk1 (Y15)	4539	Cell Signaling Technology	1:100
p-PKC delta (T505)	9374	Cell Signaling Technology	1:100
p-PKC pan (S660)	9371	Cell Signaling Technology	1:100
p-MARCKS (S152/156)	2741	Cell Signaling Technology	1:100
p-GSK3 beta (S9)	5558	Cell Signaling Technology	1:100
p-GSK3 alpha (S21)	ab131112	Abcam	1:100
p-AKT (T398)	ab194875	Abcam	1:100
p-CyclinB1 (S126)	ab55184	Abcam	1:100
p-PKC-delta (Y52)	ab74007	Abcam	1:100
p-JNK1+JNK2 (T183/Y185)	ab4821	Abcam	1:100
p-RSK-1/2 (T359/S363)	sc-12898	Santa Cruz Biotechnology	1:100
p-p70 S6 Kinase alpha (T389)	sc-11759	Santa Cruz Biotechnology	1:100
p-c-Src (Y419)	sc-101802	Santa Cruz Biotechnology	1:100
