# Supplementary material for: An atlas of human kinase regulation
Source: Mol Syst Biol. 2016 Dec 1;12(12):888. doi: 10.15252/msb.20167295 (PMC5199121; doi:10.15252/msb.20167295)
Supplement: Supplementary file 7 — Table EV5 [file MSB-12-888-s007.zip › EV_Table_5/EV_Table_5.xlsx]

## Sheet: Sheet1
Kinase	Name	Catalog #	Company	Conc.
MAPK p42/p44	PD184352	12147S	New England Biolabs	2μM
Cdk1	Ro 3306	15149	Cambridge Bioscience	9μM
RSK	BI-D1870	sc-397022	Santa Cruz Biotechnology	10μM
S6K1	PF-4708671	559273	VWR International	10μM
PI3K	Wortmannin	681675-1	Calbiochem	1μM
TGF beta	SB-431542	S0400	Cambridge Bioscience	3μM
