# Supplementary material for: An atlas of human kinase regulation
Source: Mol Syst Biol. 2016 Dec 1;12(12):888. doi: 10.15252/msb.20167295 (PMC5199121; doi:10.15252/msb.20167295)
Supplement: Supplementary file 7 — Table EV5 [file MSB-12-888-s007.zip › EV_Table_5/README.txt]

Table EV5. Kinase Inhibitors Used in Immunofluorescence Assay.
Related to Materials and Methods section.
