# Supplementary material for: An atlas of human kinase regulation
Source: Mol Syst Biol. 2016 Dec 1;12(12):888. doi: 10.15252/msb.20167295 (PMC5199121; doi:10.15252/msb.20167295)
Supplement: Supplementary file 8 — Table EV6 [file MSB-12-888-s008.zip › EV_Table_6/EV_Table_6.xlsx]

## Sheet: complexes.csv
Kinase	Complex	C.Members	R	p.value	FDR
CSNK2A1	Cofilin-actin-CAP1 complex	3	0.516971	1.74971e-13	1.94918e-10
CDK1	Cofilin-actin-CAP1 complex	3	0.510867	3.73257e-13	4.18048e-10
CSNK2A1	LIG1-9-1-1 complex	4	0.516426	1.46061e-12	8.13559e-10
AURKB	snRNP-free U1A (SF-A) complex	4	0.404651	4.6354e-12	5.20556e-09
MAPK15	ER-alpha-GRIP1-c-Jun complex	3	0.781951	7.73026e-12	7.80038e-09
CDK1	LIG1-9-1-1 complex	4	0.470843	1.98614e-10	1.11224e-07
CDK3	ER-alpha-GRIP1-c-Jun complex	3	0.737875	1.30125e-10	1.4561e-07
CDK2	Cofilin-actin-CAP1 complex	3	0.454579	2.07381e-10	2.31437e-07
CDK2	SMAD3-E2F4/5-p107-DP1 complex	5	0.468565	1.14428e-09	4.25671e-07
CDK2	SMAD3/4-E2F4/5-p107-DP1 complex	6	0.468565	1.14428e-09	4.25671e-07
CDK2	CEBPE-E2F1-RB1 complex	3	0.422554	1.70002e-09	4.74306e-07
PAK4	H2AX complex, isolated from cells without IR exposure	28	0.345062	5.54066e-10	6.08365e-07
CDK2	RB1(hypophosphorylated)-E2F4 complex	2	0.418456	2.78969e-09	6.2266e-07
CDK2	MAF1 complex	3	0.415924	5.24555e-09	7.1369e-07
CDK2	RB1-TFAP2A complex	2	0.415924	5.24555e-09	7.1369e-07
CDK2	TRIM27-RB1 complex	2	0.415924	5.24555e-09	7.1369e-07
CDK2	LIG1-9-1-1 complex	4	0.443941	5.75556e-09	7.1369e-07
LIMK1	Toposome	7	0.35347	6.70425e-10	7.45513e-07
CDK2	pRB-E2F-1 complex	2	0.410817	8.39233e-09	9.36584e-07
CDK1	DNA ligase IV-XRCC1 complex	2	0.499448	3.04525e-09	1.10054e-06
CDK1	SMAD3-E2F4/5-p107-DP1 complex	5	0.431032	4.91312e-09	1.10054e-06
CDK1	SMAD3/4-E2F4/5-p107-DP1 complex	6	0.431032	4.91312e-09	1.10054e-06
CHEK2	MSH2/6-BLM-p53-RAD51 complex	5	0.383995	1.03886e-09	1.16665e-06
TESK1	Toposome	7	0.551945	1.5106e-09	1.60275e-06
CDK7	LIG1-9-1-1 complex	4	0.448249	1.75597e-09	1.97195e-06
CDK1	CTCF-nucleophosmin complex	2	0.294144	1.28606e-08	2.40065e-06
CDK1	Condensin I complex	5	0.323966	2.31166e-08	3.69866e-06
PAK4	H2AX complex II	23	0.322297	8.90059e-09	4.88643e-06
MAPK9	ER-alpha-GRIP1-c-Jun complex	3	0.707759	4.43218e-09	4.95961e-06
CDK1	Anti-HDAC2 complex	17	0.273694	5.03072e-08	7.04301e-06
RPS6KA3	CRM1-RAN-PHAX-CBC complex (cap binding complex)	5	0.332102	1.16364e-08	8.89395e-06
RPS6KA3	KSR1-RAF1-MEK complex	4	0.300952	1.58396e-08	8.89395e-06
CDK1	Telosome complex	6	0.301826	9.30817e-08	1.15835e-05
AKT1	PHAX-CBC complex (cap binding complex)	3	0.475118	1.89462e-08	1.22664e-05
AKT1	CRM1-RAN-PHAX-CBC complex (cap binding complex)	5	0.322882	2.18458e-08	1.22664e-05
AKT1	URI complex (Unconventional prefoldin RPB5 Interactor)	9	0.453618	3.29098e-08	1.23192e-05
RPS6KB1	ETS2-FOS-JUN complex	3	0.548823	2.57035e-08	1.97549e-05
RPS6KB1	ER-alpha-c-Jun complex	2	0.54962	3.52138e-08	1.97549e-05
PLK1	Ribosome, cytoplasmic	76	0.299486	2.06319e-08	2.31077e-05
RPS6KB1	URI complex (Unconventional prefoldin RPB5 Interactor)	9	0.440782	8.77893e-08	2.85136e-05
RPS6KB1	SMAD3-SMAD4-cJUN complex	3	0.527702	1.27066e-07	2.85136e-05
RPS6KB1	SMAD3-SMAD4-cJun-cFos complex	4	0.527702	1.27066e-07	2.85136e-05
PLK1	Ku-ORC complex	6	0.361138	8.99607e-08	3.31609e-05
PLK1	P53-BARD1-Ku70 complex	3	0.455845	9.19243e-08	3.31609e-05
PLK1	40S ribosomal subunit, cytoplasmic	28	0.29033	1.18432e-07	3.31609e-05
CDK1	CDC5L complex	27	0.253093	3.68768e-07	3.56422e-05
CDK1	Toposome	7	0.252652	5.26429e-07	4.48261e-05
CDK1	Condensin I-PARP-1-XRCC1 complex	7	0.270535	5.60326e-07	4.48261e-05
ATM	Ku70/Ku86/Werner complex	3	0.451717	8.69998e-08	4.62033e-05
ATM	GammaH2AFX-NDHII-Ku70-DNA complex	3	0.430924	1.06765e-07	4.62033e-05
ATM	TERF2-RAP1 complex	7	0.380784	1.23648e-07	4.62033e-05
CDK1	ITK-SLP-76 complex, anti-TCR stimulated	2	0.604995	6.20546e-07	4.63341e-05
CDK1	Emerin complex 25	16	0.245373	6.97685e-07	4.8838e-05
CDK1	RC complex during S-phase of cell cycle	13	0.289607	7.83988e-07	5.16509e-05
CSNK2B	LIG1-9-1-1 complex	4	0.550263	4.88716e-08	5.39054e-05
VRK1	ER-alpha-GRIP1-c-Jun complex	3	0.67055	5.37481e-08	6.00904e-05
CAMKK1	HERP1/HEY2-NCOR-SIN3A complex	3	0.355816	1.76256e-07	6.1102e-05
CAMKK1	NCOR-SIN3-HDAC1 complex	2	0.355816	1.76256e-07	6.1102e-05
CAMKK1	PU.1-SIN3A-HDAC complex	3	0.355816	1.76256e-07	6.1102e-05
MAPK9	CRM1-RAN-PHAX-CBC complex (cap binding complex)	5	0.478506	2.12514e-07	7.89901e-05
ATM	Vigilin-DNA-PK-Ku antigen complex	3	0.40483	3.04059e-07	7.91276e-05
ATM	P53-BARD1-Ku70 complex	3	0.448987	3.82624e-07	7.91276e-05
ATM	Ku antigen-NARG1 complex	3	0.43899	4.2352e-07	7.91276e-05
AKT1	NCBP-NIP1 complex	2	0.520271	2.83199e-07	7.9508e-05
ATR	RAD50-BRCA1 complex	2	0.500878	7.11314e-08	7.98094e-05
LIMK1	LIG1-9-1-1 complex	4	0.470912	1.60666e-07	8.93305e-05
AKT1	CBC complex (cap binding complex)	2	0.502258	4.56238e-07	0.000102471
CDK1	RB1(hypophosphorylated)-E2F4 complex	2	0.33433	1.78083e-06	0.000110807
RPS6KA1	CRM1-RAN-PHAX-CBC complex (cap binding complex)	5	0.306591	1.16125e-07	0.000130408
CDK1	MAF1 complex	3	0.327729	2.91269e-06	0.000143868
CDK1	RB1-TFAP2A complex	2	0.327729	2.91269e-06	0.000143868
CDK1	TRIM27-RB1 complex	2	0.327729	2.91269e-06	0.000143868
CDK1	TRF-Rap1 complex I, 2MD	6	0.267825	2.95388e-06	0.000143868
CDK1	TNF-alpha/Nf-kappa B signaling complex (RPL6, RPL30, RPS13, CHUK, DDX3X, NFKB2, NFKBIB, REL, IKBKG, NFKB1, MAP3K8, RELB, GLG1, NFKBIA, RELA, TNIP2, GTF2I)	17	0.238974	2.95442e-06	0.000143868
ATM	MRN-TRRAP complex (MRE11A-RAD50-NBN-TRRAP complex)	4	0.378433	9.45568e-07	0.000150446
ATM	Histone H3.1 complex	32	0.343487	1.07366e-06	0.000150446
MAPK15	CRM1-RAN-PHAX-CBC complex (cap binding complex)	5	0.476125	9.43443e-07	0.000150681
ATM	WRN-Ku70-Ku80-PARP1 complex	4	0.386259	1.35144e-06	0.000161907
ATM	DNA double-strand break end-joining complex	7	0.35879	1.44431e-06	0.000161907
CDK1	CEBPE-E2F1-RB1 complex	3	0.324998	3.55855e-06	0.000162452
CDK1	pRB-E2F-1 complex	2	0.32474	3.62615e-06	0.000162452
RPS6KB1	ERG-JUN-FOS DNA-protein complex	3	0.492025	9.73219e-07	0.000171912
RPS6KB1	PTF1-bHLH complex	2	0.487911	1.07253e-06	0.000171912
ATM	PCNA-KU antigen complex	3	0.422472	1.70117e-06	0.000173365
RAF1	SNX complex (SNX1a, SNX2, SNX4, LEPR)	4	0.310671	4.13866e-07	0.000181903
RAF1	SNX complex (SNX1a, SNX2, SNX4)	3	0.310671	4.13866e-07	0.000181903
RAF1	SNX complex (SNX1a, SNX2, SNX4, INSR)	4	0.308881	4.85938e-07	0.000181903
ATM	DNA-PK-Ku antigen complex	2	0.418582	2.16491e-06	0.000186681
ATM	Ku antigen complex	2	0.418582	2.16491e-06	0.000186681
PLK1	Ku antigen-NARG1 complex	3	0.409	8.43076e-07	0.000187965
PLK1	H2AX complex II	23	0.263435	1.00696e-06	0.000187965
PAK4	Ku-ORC complex	6	0.367612	5.5991e-07	0.000204927
CDK2	Rb-tal-1-E2A-Lmo2-Ldb1 complex	5	0.31809	2.27366e-06	0.000230673
CDK2	Rb-HDAC1 complex	2	0.2616	2.51757e-06	0.000234134
CAMK2G	TNF-alpha/NF-kappa B signaling complex 10	10	0.276601	2.0958e-07	0.000235358
BLVRA	PKC-alpha-PLD1-PLC-gamma-2 signaling complex, lacritin stimulated	3	0.52219	4.12433e-07	0.000236099
BLVRA	DNA-PK-Ku antigen complex	2	0.626238	8.87431e-07	0.000236099
BLVRA	Ku antigen complex	2	0.626238	8.87431e-07	0.000236099
BLVRA	PCNA-KU antigen complex	3	0.625439	9.2497e-07	0.000236099
RPS6KA3	ER-alpha-c-Jun complex	2	0.498435	8.97148e-07	0.00023961
RPS6KA3	ERG-JUN-FOS DNA-protein complex	3	0.491336	1.01308e-06	0.00023961
RPS6KA3	ETS2-FOS-JUN complex	3	0.490447	1.06683e-06	0.00023961
CDK1	Rb-HDAC1 complex	2	0.252002	5.75137e-06	0.000247751
BLVRA	Ku antigen-NARG1 complex	3	0.61797	1.35509e-06	0.000251386
BLVRA	Ku70/Ku86/Werner complex	3	0.616253	1.47729e-06	0.000251386
PLK1	Ku70/Ku86/Werner complex	3	0.385255	1.57319e-06	0.00025171
MAP2K2	p14-Mp1-ERK2 complex	3	0.63202	2.27729e-07	0.000251868
CDK1	E2F4-p107-cyclinE complex	3	0.353299	6.50688e-06	0.000260275
PLK1	PCNA-KU antigen complex	3	0.400408	2.15034e-06	0.000301048
BLVRA	P53-BARD1-Ku70 complex	3	0.623415	2.21255e-06	0.000322716
CDK1	TRAP-SMCC mediator complex	10	0.340092	8.36883e-06	0.00032321
IRAK1	p14-Mp1-ERK2 complex	3	0.627465	2.94937e-07	0.000326495
CDK1	Replication-coupled CAF-1-MBD1-ETDB1 complex	2	0.338754	9.1267e-06	0.00034073
ATR	R/M complex (RAD50-MRE11 complex)	2	0.592591	6.09537e-07	0.00034195
ATM	NCOA6-DNA-PK-Ku-PARP1 complex	4	0.370898	4.73295e-06	0.000360404
ATM	BRCA1-BARD1-BACH1-DNA damage complex II	8	0.358932	4.84936e-06	0.000360404
ATM	BASC complex (BRCA1-associated genome surveillance complex)	12	0.320938	5.34912e-06	0.000360404
ATM	H2AX complex II	23	0.319841	5.46554e-06	0.000360404
CDK2	RB1-HDAC1-BRG1 complex	3	0.249286	5.04623e-06	0.000433199
TESK1	LIG1-9-1-1 complex	4	0.502175	8.38011e-07	0.000444565
PLK1	DNA-PK-Ku antigen complex	2	0.38907	4.37497e-06	0.000489996
PLK1	Ku antigen complex	2	0.38907	4.37497e-06	0.000489996
CSNK2B	RB1-HDAC1-BRG1 complex	3	0.479284	8.93472e-07	0.00049275
CDK2	ITK-SLP-76 complex, anti-TCR stimulated	2	0.558126	6.45405e-06	0.00051448
RPS6KA1	PTF1-bHLH complex	2	0.490298	9.32871e-07	0.000523807
CDK1	RB1-HDAC1-BRG1 complex	3	0.235851	1.49506e-05	0.000540152
CDK1	Chromatin assembly complex (CAF-1 complex)	3	0.267019	1.6093e-05	0.000563256
MAPK15	20S proteasome	14	0.451832	4.30364e-06	0.000601433
CAMKK1	SMAD3-cSKI-SIN3A-HDAC1 complex	4	0.32237	2.43061e-06	0.000631959
RPS6KB1	ER-alpha-GRIP1-c-Jun complex	3	0.461059	4.80324e-06	0.000673654
RPS6KA3	URI complex (Unconventional prefoldin RPB5 Interactor)	9	0.386285	3.70286e-06	0.000693052
CDK6	YY1-MDM2-p53 complex	3	0.526155	1.74631e-06	0.000739339
CDK6	EED-EZH-YY1 polycomb complex	3	0.446703	1.78268e-06	0.000739339
CDK6	hs4 enhancer complex (faster migrating complex)	5	0.404528	2.62761e-06	0.000739339
CDK6	CTCF-nucleophosmin complex	2	0.265225	2.63579e-06	0.000739339
PAK4	Ku antigen-NARG1 complex	3	0.430547	3.30315e-06	0.000739378
PAK4	GammaH2AFX-NDHII-Ku70-DNA complex	3	0.405045	3.36693e-06	0.000739378
BLVRA	GammaH2AFX-NDHII-Ku70-DNA complex	3	0.607027	6.07785e-06	0.000775685
CDK2	Chromatin assembly complex (CAF-1 complex)	3	0.272362	1.06842e-05	0.000794901
CSNK2A1	Protein phosphatase 4 complex	2	0.504291	2.154e-06	0.000799852
CDK2	eIF3 complex (EIF3S6, EIF3S5, EIF3S4, EIF3S3, EIF3S6IP, EIF3S2, EIF3S9, EIF3S12, EIF3S10, EIF3S8, EIF3S1, EIF3S7, PCID1)	13	0.22432	1.22183e-05	0.000852226
CDK2	E2F1-p107-cyclinA complex	3	0.400894	1.29944e-05	0.000853044
ATM	BRCA1-RAD50-MRE11-NBS1 complex	4	0.350012	1.38823e-05	0.00086456
MAPK15	PA28gamma-20S proteasome	15	0.41862	7.97959e-06	0.000893038
MAPK15	PA28-20S proteasome	16	0.440345	7.98781e-06	0.000893038
CHEK2	BRD4-P-TEFb complex	3	0.27328	1.60826e-06	0.000903038
BLVRA	Ku antigen-YY1-alphaMyHC promoter complex	3	0.564171	8.87597e-06	0.000947428
BLVRA	DHX9-ADAR-vigilin-DNA-PK-Ku antigen complex	5	0.563174	9.27942e-06	0.000947428
CDK1	ITGA2b-ITGB3-TLN1 complex	3	0.361606	2.95312e-05	0.00100227
ATM	Ku antigen-YY1-alphaMyHC promoter complex	3	0.338121	1.79646e-05	0.00101744
ATM	Ku-ORC complex	6	0.322319	1.81523e-05	0.00101744
CDK7	MCM complex	5	0.326469	1.88403e-06	0.00105788
MAP2K2	PHAX-CBC complex (cap binding complex)	3	0.502232	2.06794e-06	0.0011398
MAP2K2	CRM1-RAN-PHAX-CBC complex (cap binding complex)	5	0.481455	3.09167e-06	0.0011398
CDK2	TDT-TDIF2-core-histone complex	4	0.287512	1.85268e-05	0.00114866
PLK1	DHX9-ADAR-vigilin-DNA-PK-Ku antigen complex	5	0.293533	1.21031e-05	0.00120959
PLK1	GammaH2AFX-NDHII-Ku70-DNA complex	3	0.345598	1.29599e-05	0.00120959
ATM	H2AX complex, isolated from cells without IR exposure	28	0.297615	2.27179e-05	0.0012127
CSNK2A1	Rb-tal-1-E2A-Lmo2-Ldb1 complex	5	0.248024	4.48181e-06	0.00124818
CDK2	Anti-HDAC2 complex	17	0.215483	2.15897e-05	0.00126811
CDK2	RC complex during S-phase of cell cycle	13	0.240703	2.28555e-05	0.00127534
NEK6	RB1(hypophosphorylated)-E2F4 complex	2	0.329917	1.44423e-06	0.00128104
NEK6	CEBPE-E2F1-RB1 complex	3	0.309499	6.31303e-06	0.00128104
NEK6	MAF1 complex	3	0.309347	6.7273e-06	0.00128104
NEK6	RB1-TFAP2A complex	2	0.309347	6.7273e-06	0.00128104
NEK6	TRIM27-RB1 complex	2	0.309347	6.7273e-06	0.00128104
NEK6	pRB-E2F-1 complex	2	0.308157	6.95586e-06	0.00128104
ILK	Emerin complex 32	30	0.436734	1.47856e-06	0.00140315
CDK2	Toposome	7	0.212544	2.67516e-05	0.00142166
RPS6KA3	PHAX-CBC complex (cap binding complex)	3	0.392158	9.43735e-06	0.00151402
CDK2	E2F4-p107-cyclinE complex	3	0.384081	3.16142e-05	0.00152416
CAMKK1	NCOR-SIN3-HDAC-HESX1 complex	5	0.298045	7.55379e-06	0.00157119
PLK1	Vigilin-DNA-PK-Ku antigen complex	3	0.314266	1.83403e-05	0.00158009
RPS6KB1	TNF-alpha/NF-kappa B signaling complex 10	10	0.220058	1.31658e-05	0.00164134
RAF1	Retromer complex (SNX1, SNX2, VPS35, VPS29, VPS26B)	5	0.27092	6.83251e-06	0.0016515
RAF1	Retromer complex (SNX1, SNX2, VPS35, VPS29, VPS26A)	5	0.270998	7.35306e-06	0.0016515
RPS6KA1	URI complex (Unconventional prefoldin RPB5 Interactor)	9	0.383349	4.44811e-06	0.00166508
CDK2	CTCF-nucleophosmin complex	2	0.213899	3.78384e-05	0.00168911
CDK1	LINC complex, S-phase	6	0.296891	5.44448e-05	0.00179347
CDK1	TDT-TDIF2-core-histone complex	4	0.271044	5.65536e-05	0.00180971
PAK4	12S U11 snRNP	15	0.281409	1.18812e-05	0.00192164
PAK4	TERF2-RAP1 complex	7	0.275921	1.22509e-05	0.00192164
CDK1	ARF-Mule complex	3	0.202602	6.22776e-05	0.00193753
RPS6KA1	PHAX-CBC complex (cap binding complex)	3	0.388187	7.0763e-06	0.00198667
CSNK2B	Cofilin-actin-CAP1 complex	3	0.46079	5.51962e-06	0.00202938
PAK4	NCOA6-DNA-PK-Ku-PARP1 complex	4	0.373484	1.52604e-05	0.00209449
PLK1	H2AX complex, isolated from cells without IR exposure	28	0.226555	2.6897e-05	0.00212512
PLK1	DNA polymerase alpha-primase complex	3	0.57565	2.84614e-05	0.00212512
RPS6KA3	SMAD3-SMAD4-cJUN complex	3	0.44099	1.70594e-05	0.00212864
RPS6KA3	SMAD3-SMAD4-cJun-cFos complex	4	0.44099	1.70594e-05	0.00212864
BRAF	Ku antigen-NARG1 complex	3	0.394058	4.56649e-06	0.00230256
BRAF	SNX complex (SNX1a, SNX2, SNX4, LEPR)	4	0.276117	7.96936e-06	0.00230256
BRAF	SNX complex (SNX1a, SNX2, SNX4)	3	0.276117	7.96936e-06	0.00230256
BRAF	DNA-PK-Ku antigen complex	2	0.380584	1.19642e-05	0.00230256
BRAF	Ku antigen complex	2	0.380584	1.19642e-05	0.00230256
BRAF	SNX complex (SNX1a, SNX2, SNX4, INSR)	4	0.269155	1.36761e-05	0.00230256
BRAF	PCNA-KU antigen complex	3	0.377382	1.43525e-05	0.00230256
TESK1	Rb-tal-1-E2A-Lmo2-Ldb1 complex	5	0.499414	6.86488e-06	0.00242788
AKT1	ETS2-FOS-JUN complex	3	0.443218	1.36286e-05	0.00255082
AKT1	ER-alpha-c-Jun complex	2	0.444595	1.60237e-05	0.00257066
CAMK4	HERP1/HEY2-NCOR-SIN3A complex	3	0.275624	7.02216e-06	0.00262863
CAMK4	NCOR-SIN3-HDAC1 complex	2	0.275624	7.02216e-06	0.00262863
CAMK4	PU.1-SIN3A-HDAC complex	3	0.275624	7.02216e-06	0.00262863
RAF1	SNX complex (SNX1,1a,2,4, PDGF receptor)	4	0.264488	1.43687e-05	0.00268933
MAP3K12	Emerin complex 32	30	0.425834	2.85641e-06	0.00271073
RPS6KA3	ER-alpha-GRIP1-c-Jun complex	3	0.429209	2.43079e-05	0.00272978
NEK6	LCK-SLP76-PLC-gamma-1-LAT complex, pervanadate-activated	3	0.450165	1.73606e-05	0.00274049
ATM	BRCA1-RAD51 complex	2	0.438143	5.38191e-05	0.00274233
CSNK2B	CEBPE-E2F1-RB1 complex	3	0.458481	1.02133e-05	0.00281631
CDK2	DNA ligase III-XRCC1-PNK-DNA-pol III multiprotein complex	4	0.282047	6.76901e-05	0.00290547
BLVRA	Vigilin-DNA-PK-Ku antigen complex	3	0.53445	3.14471e-05	0.00291886
CDK3	CRM1-RAN-PHAX-CBC complex (cap binding complex)	5	0.40593	1.90942e-05	0.00305234
NEK6	Rb-tal-1-E2A-Lmo2-Ldb1 complex	5	0.285471	2.23331e-05	0.00308475
VRK1	PA28gamma-20S proteasome	15	0.413042	1.08132e-05	0.00309017
VRK1	20S proteasome	14	0.432471	1.20496e-05	0.00309017
VRK1	CRM1-RAN-PHAX-CBC complex (cap binding complex)	5	0.424151	1.65841e-05	0.00309017
CDC42BPA	P53-BARD1-Ku70 complex	3	0.565019	3.13137e-06	0.00315955
AKT1	SMAD3-SMAD4-cJUN complex	3	0.431442	2.70808e-05	0.00337908
AKT1	SMAD3-SMAD4-cJun-cFos complex	4	0.431442	2.70808e-05	0.00337908
CDK2	DNA ligase III-XRCC1 complex	2	0.291258	8.78837e-05	0.00350279
CDK2	DNA repair complex NEIL1-PNK-Pol(beta)-LigIII(alpha)-XRCC1	5	0.291258	8.78837e-05	0.00350279
CDK2	LINC complex, S-phase	6	0.329161	9.12232e-05	0.00351052
CDK2	XRCC1-LIG3-PNK-TDP1 complex	4	0.275643	0.000100212	0.00370024
CDK2	RUNX1-CBF-beta-DNA complex	2	0.266036	0.000102784	0.00370024
RAF1	SNX complex (SNX1a, SNX2, SNX4, EGFR)	4	0.254076	2.38871e-05	0.00379763
RAF1	ADAR1-CDK2 complex	2	0.461593	2.70535e-05	0.00379763
RPS6KA1	ETS2-FOS-JUN complex	3	0.438389	1.73212e-05	0.00389033
PRKCA	mTORC2 complex (mTOR/FRAP1, LST8, mAVO3/RICTOR, SIN1)	4	0.253385	3.47729e-06	0.00390151
ATM	BRCA1-SMAD3 complex	2	0.426384	8.02411e-05	0.00391088
RPS6KA1	ER-alpha-c-Jun complex	2	0.439122	2.09196e-05	0.00391545
CDK7	Emerin complex 24	23	0.219922	1.05534e-05	0.00395049
CDK2	DNA repair complex NEIL2-PNK-Pol(beta)-LigIII(alpha)-XRCC1	5	0.286777	0.000113954	0.00397413
CDK1	LCK-SLP76-PLC-gamma-1-LAT complex, pervanadate-activated	3	0.354066	0.000137649	0.00413918
CDK1	Condensin II	5	0.28793	0.000140437	0.00413918
CDK2	DNA ligase IV-XRCC1 complex	2	0.353328	0.000123663	0.00418204
CHEK2	SWI-SNF chromatin remodeling-related-BRCA1 complex	11	0.224641	1.12365e-05	0.00420619
ATR	MRN-TRRAP complex (MRE11A-RAD50-NBN-TRRAP complex)	4	0.292324	1.14655e-05	0.0042881
CDK1	H2AX complex I	7	0.195601	0.000152862	0.00438988
PAK4	P53-BARD1-Ku70 complex	3	0.414525	3.61331e-05	0.00440525
PAK4	Vigilin-DNA-PK-Ku antigen complex	3	0.334523	4.43653e-05	0.00440525
PAK4	Rap1 complex	11	0.256333	4.73931e-05	0.00440525
PAK4	Ribosome, cytoplasmic	76	0.229293	5.15145e-05	0.00440525
PAK4	DNA-PK-Ku antigen complex	2	0.377573	5.61689e-05	0.00440525
PAK4	Ku antigen complex	2	0.377573	5.61689e-05	0.00440525
CSNK2A2	CREBBP-SMAD3 hexameric complex	2	0.509274	7.86529e-06	0.00441636
CSNK2A2	CREBBP-SMAD3-SMAD4 pentameric complex	3	0.509274	7.86529e-06	0.00441636
CDK6	CTFC-TAF1 complex	2	0.44445	2.03313e-05	0.00456235
NUAK1	snRNP-free U1A (SF-A) complex	4	0.280515	4.16737e-06	0.00468413
CDK2	LCK-SLP76-PLC-gamma-1-LAT complex, pervanadate-activated	3	0.353179	0.000143455	0.00470869
CDK2	Condensin II	5	0.286843	0.000149203	0.00475743
PLK1	snRNP-free U1A (SF-A) complex	4	0.242539	6.84215e-05	0.00478951
CDK1	Rb-tal-1-E2A-Lmo2-Ldb1 complex	5	0.247719	0.000174197	0.00487753
CDK1	E2F1-p107-cyclinA complex	3	0.29657	0.000178936	0.00488802
LIMK1	DNA synthesome complex (17 subunits)	17	0.255184	1.33816e-05	0.00496011
CDK1	Protein phosphatase 4 complex	2	0.407589	0.000192806	0.0051415
CDK1	ESR1-CDK7-CCNH-MNAT1-MTA1-HDAC2 complex	6	0.19879	0.000198013	0.00515755
ATM	TRF2-Ku complex	3	0.301531	0.000112255	0.00520088
ATM	MRN complex (MRE11-RAD50-NBN complex)	3	0.375066	0.000120627	0.00520088
ATM	RAD50-MRE11-NBN-p200-p350 complex	3	0.375066	0.000120627	0.00520088
LIMK1	Upf complex (UPF1, UPF2, UPF3b)	3	0.475179	1.8857e-05	0.00524226
BRAF	SNX complex (SNX1,1a,2,4, PDGF receptor)	4	0.253907	3.8169e-05	0.00532146
BRAF	TERF2-RAP1 complex	7	0.245919	4.26475e-05	0.00532146
BRAF	SNX complex (SNX1a, SNX2, SNX4, TFRC)	4	0.24404	5.39903e-05	0.0055613
BRAF	Rap1 complex	11	0.24172	5.4474e-05	0.0055613
PLK1	SNX complex (SNX1a, SNX2, SNX4, INSR)	4	0.249263	9.49355e-05	0.00562588
PLK1	SNX complex (SNX1a, SNX2, SNX4, LEPR)	4	0.249183	9.54391e-05	0.00562588
PLK1	SNX complex (SNX1a, SNX2, SNX4)	3	0.249183	9.54391e-05	0.00562588
MAPK3	PHAX-CBC complex (cap binding complex)	3	0.383702	9.20323e-06	0.00569466
ATR	Cohesin-SA2 complex	4	0.388174	2.15408e-05	0.00570832
ATR	BRCA1-RAD50-MRE11-NBS1 complex	4	0.282939	2.54381e-05	0.00570832
VRK1	PA28-20S proteasome	16	0.410064	3.6766e-05	0.00587206
CDK6	YY1-Notch1-RBP-Jkappa complex	3	0.521233	3.22139e-05	0.00602401
CAMK4	RAB9-TIP47-MPRI complex	3	0.383002	2.39346e-05	0.00602536
CAMK4	Replication-coupled CAF-1-MBD1-ETDB1 complex	2	0.3264	2.68271e-05	0.00602536
CDK1	TRF2-Rap1 complex III	2	0.212739	0.000244441	0.00622213
ATM	BRCA1-CtIP-CtBP complex	3	0.368588	0.000161109	0.00622769
ATM	BRCA1-CTIP-ZBRK1 repressor complex	3	0.368588	0.000161109	0.00622769
ATM	BRCA1-LMO4-CTIP complex	3	0.368588	0.000161109	0.00622769
PAK4	PCNA-KU antigen complex	3	0.368904	8.54241e-05	0.00625305
CDK1	OCT1-OBF1-DNA complex	2	0.403051	0.000253529	0.00631005
ATM	RAD50-BRCA1 complex	2	0.403454	0.000170985	0.00638915
CSNK2B	RC complex during S-phase of cell cycle	13	0.410715	2.93355e-05	0.0064714
RET	PHAX-CBC complex (cap binding complex)	3	0.409335	6.73863e-06	0.00648938
RET	CRM1-RAN-PHAX-CBC complex (cap binding complex)	5	0.381112	1.16089e-05	0.00648938
PLK1	Histone H3.1 complex	32	0.210488	0.000116946	0.006549
TESK1	ADAR1-CDK2 complex	2	0.511494	2.52206e-05	0.00660353
TESK1	CEBPE-E2F1-RB1 complex	3	0.503308	5.64926e-05	0.00660353
TESK1	Rb-HDAC1 complex	2	0.449399	5.90572e-05	0.00660353
TESK1	RB1-HDAC1-BRG1 complex	3	0.445117	6.29762e-05	0.00660353
TESK1	Emerin complex 25	16	0.381715	6.38302e-05	0.00660353
TESK1	Telosome complex	6	0.415816	6.84626e-05	0.00660353
CDK2	Emerin complex 1	8	0.206722	0.00021538	0.00667678
CDK1	PSF-p54(nrb) complex	2	0.335474	0.000280862	0.00683838
CDK1	XRCC1-LIG3-PNK-TDP1 complex	4	0.253126	0.000298749	0.00711912
PLK3	20S proteasome	14	0.372534	1.17719e-05	0.00716314
PLK3	PA28gamma-20S proteasome	15	0.357221	1.27685e-05	0.00716314
CSNK2A1	RC complex during S-phase of cell cycle	13	0.244645	3.27681e-05	0.00730073
CDC7	LIG1-9-1-1 complex	4	0.353151	6.56901e-06	0.00737043
NEK6	Rb-HDAC1 complex	2	0.257799	7.36516e-05	0.00740882
NEK6	SMAD3-E2F4/5-p107-DP1 complex	5	0.341755	7.3753e-05	0.00740882
NEK6	SMAD3/4-E2F4/5-p107-DP1 complex	6	0.341755	7.3753e-05	0.00740882
PRKCA	ESCRT-III complex	9	0.508011	1.3352e-05	0.00749048
TESK1	ING4 complex (ING4, MYST2, C1orf149, PHF15)	4	0.531522	8.50022e-05	0.00751561
TESK1	RB1(hypophosphorylated)-E2F4 complex	2	0.494347	9.29052e-05	0.00758249
ARAF	SNX complex (SNX1a, SNX2, SNX4, LEPR)	4	0.266022	1.94812e-05	0.00760411
ARAF	SNX complex (SNX1a, SNX2, SNX4)	3	0.266022	1.94812e-05	0.00760411
ARAF	SNX complex (SNX1a, SNX2, SNX4, INSR)	4	0.264668	2.15496e-05	0.00760411
ARAF	SNX complex (SNX1a, SNX2, SNX4, EGFR)	4	0.256411	2.85473e-05	0.00760411
ARAF	Retromer complex (SNX1, SNX2, VPS35, VPS29, VPS26B)	5	0.255029	3.39469e-05	0.00760411
CDK1	eIF3 complex (EIF3S6, EIF3S5, EIF3S4, EIF3S3, EIF3S6IP, EIF3S2, EIF3S9, EIF3S12, EIF3S10, EIF3S8, EIF3S1, EIF3S7, PCID1)	13	0.184975	0.000328772	0.00767136
CDK2	TRAP-SMCC mediator complex	10	0.281378	0.00026239	0.00770597
BRAF	Retromer complex (SNX1, SNX2, VPS35, VPS29, VPS26A)	5	0.240373	8.49667e-05	0.00782395
BRAF	Retromer complex (SNX1, SNX2, VPS35, VPS29, VPS26B)	5	0.239459	9.05711e-05	0.00782395
ATR	BRCC complex	5	0.380219	4.5407e-05	0.00785666
CDK2	Replication-coupled CAF-1-MBD1-ETDB1 complex	2	0.297725	0.000275951	0.00789645
CAMKK1	SIN3-ING1b complex I	9	0.27109	4.79936e-05	0.007925
CSNK2B	CDC5L complex	27	0.40277	4.31301e-05	0.00792875
BLVRA	DNA-PK-Ku-eIF2-NF90-NF45 complex	7	0.459817	0.000102703	0.00806615
CHEK2	BRD4 complex	8	0.220998	2.94883e-05	0.00827884
PLK1	MAD1-mSin3A-HDAC2 complex	3	0.21773	0.000155614	0.00829942
CSNK2B	BHC complex	6	0.402223	5.33316e-05	0.00840353
CSNK2A1	ADAR1-CDK2 complex	2	0.403151	5.10602e-05	0.00865771
CSNK2A1	Emerin complex 25	16	0.200359	5.56472e-05	0.00865771
CSNK2A1	Cleavage stimulation factor	3	0.448188	6.21738e-05	0.00865771
CDK6	FACT complex	2	0.368673	5.4348e-05	0.00871121
CDK1	DNA ligase III-XRCC1-PNK-DNA-pol III multiprotein complex	4	0.248758	0.000382427	0.00874118
PRKCD	PHAX-CBC complex (cap binding complex)	3	0.386436	7.84435e-06	0.00880136
MYLK	Emerin complex 32	30	0.352036	1.86194e-05	0.008928
ATM	DNA-PK-Ku-eIF2-NF90-NF45 complex	7	0.263783	0.000254508	0.00912782
ATM	Rap1 complex	11	0.264743	0.000260562	0.00912782
PAK4	WRN-Ku70-Ku80-PARP1 complex	4	0.328813	0.000133663	0.00917262
CAMKK1	MAD1-mSin3A-HDAC2 complex	3	0.271252	8.0232e-05	0.00927125
ATR	DNA double-strand break end-joining complex	7	0.265158	7.38023e-05	0.00951566
ATR	MDC1-H2AFX-TP53BP1 complex	3	0.211624	7.63289e-05	0.00951566
CSNK2B	RB1(hypophosphorylated)-E2F4 complex	2	0.41615	7.45893e-05	0.00953289
CSNK2B	pRB-E2F-1 complex	2	0.414927	7.86969e-05	0.00953289
CSNK2B	Rb-HDAC1 complex	2	0.391746	8.64269e-05	0.00953289
CSNK2A1	Membrane protein complex (VCP, UFD1L, SEC61B)	3	0.224656	7.76605e-05	0.00961265
STK11	MRN complex (MRE11-RAD50-NBN complex)	3	0.507438	1.87298e-05	0.00964582
STK11	RAD50-MRE11-NBN-p200-p350 complex	3	0.507438	1.87298e-05	0.00964582
MAP2K2	MRIP-MBS-RHOA complex	3	0.430124	3.57613e-05	0.00988801
BLVRA	Ku-ORC complex	6	0.471025	0.000145674	0.00991553
PLK1	SNX complex (SNX1,1a,2,4, PDGF receptor)	4	0.233445	0.000214292	0.0100003
AKT1	ERG-JUN-FOS DNA-protein complex	3	0.403049	9.00023e-05	0.0101073
NEK6	ITK-SLP-76 complex, anti-TCR stimulated	2	0.528605	0.000112414	0.0103515
ARAF	SNX complex (SNX1,1a,2,4, PDGF receptor)	4	0.248009	6.44984e-05	0.0104177
ARAF	Retromer complex (SNX1, SNX2, VPS35, VPS29, VPS26A)	5	0.245987	6.51105e-05	0.0104177
CDK6	SMAD3-SMAD4-CTCF protein-DNA complex	3	0.550292	7.4322e-05	0.0104237
PLK1	NCOR-SIN3-RPD3 complex	3	0.211241	0.000234158	0.0104903
PAK2	CRM1-RAN-PHAX-CBC complex (cap binding complex)	5	0.256345	1.09498e-05	0.0106044
PAK2	ER-alpha-GRIP1-c-Jun complex	3	0.424207	3.09066e-05	0.0106044
PAK2	ETS2-FOS-JUN complex	3	0.416609	4.88703e-05	0.0106044
PAK2	ER-alpha-c-Jun complex	2	0.420816	4.93945e-05	0.0106044
PAK2	SMAD3-SMAD4-cJUN complex	3	0.415568	5.66575e-05	0.0106044
PAK2	SMAD3-SMAD4-cJun-cFos complex	4	0.415568	5.66575e-05	0.0106044
PAK4	Large Drosha complex	20	0.2145	0.000164241	0.010608
PLK3	PA28-20S proteasome	16	0.356766	2.88027e-05	0.0107722
MAP3K11	ERG-JUN-FOS DNA-protein complex	3	0.571912	3.29516e-05	0.0111124
MAP3K11	ER-alpha-GRIP1-c-Jun complex	3	0.563358	4.5771e-05	0.0111124
MAP3K11	ER-alpha-c-Jun complex	2	0.557401	5.72347e-05	0.0111124
MAP3K11	ETS2-FOS-JUN complex	3	0.557401	5.72347e-05	0.0111124
MAP3K11	SMAD3-SMAD4-cJUN complex	3	0.55503	6.2488e-05	0.0111124
MAP3K11	SMAD3-SMAD4-cJun-cFos complex	4	0.55503	6.2488e-05	0.0111124
CDK19	RANBPM-Muskelin-TWA1-HSMpp8 complex	4	0.576443	3.41155e-05	0.0111247
CSNK2A1	Rb-HDAC1 complex	2	0.204779	0.000104252	0.0111395
CSNK2A1	CEBPE-E2F1-RB1 complex	3	0.215845	0.000109995	0.0111395
PRKCD	ERG-JUN-FOS DNA-protein complex	3	0.44255	1.98589e-05	0.0111409
BLVRA	TRF2-Ku complex	3	0.475398	0.000186193	0.0111825
CDK2	DNA polymerase alpha-primase complex	3	0.495181	0.000402123	0.0112192
CDK19	SRm160-SRm300 complex	2	0.46317	6.13483e-05	0.0112796
CDK19	SRm160/300 complex	5	0.46084	6.75426e-05	0.0112796
RPS6KA1	ERG-JUN-FOS DNA-protein complex	3	0.403949	8.64969e-05	0.011443
RPS6KA1	SMAD3-SMAD4-cJUN complex	3	0.401212	0.000107075	0.011443
RPS6KA1	SMAD3-SMAD4-cJun-cFos complex	4	0.401212	0.000107075	0.011443
RPS6KA1	CBC complex (cap binding complex)	2	0.396144	0.000111094	0.011443
RPS6KA1	NCBP-NIP1 complex	2	0.404508	0.000112086	0.011443
CHEK2	STAGA complex (SPT3-TAF9-GCN5 acetyltransferase complex)	13	0.26874	5.39365e-05	0.011519
CHEK2	PBAF complex (Polybromo- and BAF containing complex)	12	0.209557	6.15441e-05	0.011519
ATR	MDC1-p53BP1-SMC1 complex	3	0.206093	0.00010291	0.0115465
CHEK2	PCAF complex	10	0.278361	7.79926e-05	0.0117628
CHEK2	MRN-TRRAP complex (MRE11A-RAD50-NBN-TRRAP complex)	4	0.258356	8.83565e-05	0.0117628
CHEK2	NCOA6-DNA-PK-Ku-PARP1 complex	4	0.299273	9.42699e-05	0.0117628
CSNK2A2	SNARE complex (STX2, SNAP23)	2	0.463848	3.14995e-05	0.0117913
TESK1	pRB-E2F-1 complex	2	0.474087	0.000170374	0.0119413
TESK1	MAF1 complex	3	0.473258	0.000200892	0.0119413
TESK1	RB1-TFAP2A complex	2	0.473258	0.000200892	0.0119413
TESK1	TRIM27-RB1 complex	2	0.473258	0.000200892	0.0119413
TESK1	P-TEFb-BRD4-TRAP220 complex	4	0.388241	0.000202586	0.0119413
CSNK2A1	RB1-HDAC1-BRG1 complex	3	0.200999	0.000128704	0.011948
JAK2	PHAX-CBC complex (cap binding complex)	3	0.412938	1.08741e-05	0.0121572
MAPK10	CD28-transactivation complex	2	0.228617	1.08699e-05	0.0121743
CAMK4	SMAD3-cSKI-SIN3A-HDAC1 complex	4	0.245495	6.52314e-05	0.0122091
CDK2	SMAD3-SMAD4-CTCF protein-DNA complex	3	0.481563	0.00045977	0.0122315
CDK2	Telosome complex	6	0.239618	0.000460326	0.0122315
RAF1	SNX complex (SNX1a, SNX2, SNX4, TFRC)	4	0.236381	9.92572e-05	0.0123851
ARAF	TERF2-RAP1 complex	7	0.241078	8.89259e-05	0.0124496
PAK4	Histone H3.1 complex	32	0.212076	0.000205206	0.0125176
ATR	MDC1-MRN-ATM-FANCD2 complex	6	0.207983	0.000122902	0.012536
ATR	BASC complex (BRCA1-associated genome surveillance complex)	12	0.206973	0.000139128	0.0126212
ATR	PTIP-DNA damage response complex	6	0.201612	0.000146235	0.0126212
ATR	MDC1-MRE11-RAD50-NBS1 complex	4	0.203377	0.000174476	0.0129183
ATR	MRN complex (MRE11-RAD50-NBN complex)	3	0.352344	0.000184218	0.0129183
ATR	RAD50-MRE11-NBN-p200-p350 complex	3	0.352344	0.000184218	0.0129183
JAK2	CRM1-RAN-PHAX-CBC complex (cap binding complex)	5	0.381759	2.35321e-05	0.0131545
PRKG2	FACT complex, UV-activated	5	0.42268	1.1824e-05	0.0132547
BRAF	Vigilin-DNA-PK-Ku antigen complex	3	0.285662	0.000166679	0.01337
ATM	ATM-NBS1 complex	2	0.40644	0.000396147	0.013457
CSNK2B	Rb-tal-1-E2A-Lmo2-Ldb1 complex	5	0.385487	0.000135739	0.0135315
CSNK2B	beta(1)-AR receptosome (ADRB1-SAP97-AKAP79-PRKAR2A)	4	0.402091	0.000180728	0.0135315
CSNK2B	MAF1 complex	3	0.39489	0.000184019	0.0135315
CSNK2B	RB1-TFAP2A complex	2	0.39489	0.000184019	0.0135315
CSNK2B	TRIM27-RB1 complex	2	0.39489	0.000184019	0.0135315
MYT1	Chromosomal passenger complex CPC (INCENP, CDCA8, BIRC5, AURKB)	4	0.545309	1.66903e-05	0.0137944
MYT1	Cell cycle kinase complex CDC2	6	0.516547	3.31175e-05	0.0137944
MYT1	PRKAC-AKAP5-ADRB1 complex	5	0.592526	5.62076e-05	0.0137944
MYT1	CCNB2-CDC2 complex	2	0.504009	7.48882e-05	0.0137944
PLK1	Postsplicing complex	7	0.202733	0.000320328	0.0137987
ATM	BRCA1-BARD1-UbcH5c complex	3	0.33347	0.00044818	0.0139558
ATM	BRCA1-BARD1-UbcH7c complex	2	0.33347	0.00044818	0.0139558
ATM	HUIC complex	2	0.33347	0.00044818	0.0139558
NEK6	Anti-HDAC2 complex	17	0.236422	0.000166265	0.0141325
TESK1	TRF-Rap1 complex I, 2MD	6	0.384241	0.000259775	0.0145064
MAPKAPK2	PCAF complex	10	0.294246	2.70536e-05	0.0145941
MAPKAPK2	SNX complex (SNX1a, SNX2, SNX4, EGFR)	4	0.237135	3.04122e-05	0.0145941
MAPKAPK2	TFTC-type histone acetyl transferase complex	11	0.245891	4.71654e-05	0.0145941
MAPKAPK2	MRIP-MBS-RHOA complex	3	0.202363	6.49781e-05	0.0145941
CDK2	DNMT1-G9a-PCNA complex	3	0.294801	0.000571914	0.0148432
MAP3K12	Emerin regulatory complex	18	0.369013	6.23569e-05	0.0151692
MAP3K12	Emerin complex 24	23	0.368506	6.39376e-05	0.0151692
CHEK2	BRD4-RFC complex	6	0.202837	0.000145338	0.015498
CHEK2	TRBP containing complex (DICER, RPL7A, EIF6, MOV10 and subunits of the 60S ribosomal particle)	24	0.193633	0.000151806	0.015498
MAP2K1	PHAX-CBC complex (cap binding complex)	3	0.392669	1.42113e-05	0.0159309
PAK4	BHC complex	6	0.209567	0.000275997	0.0159497
CDK1	XFIM complex	5	0.172349	0.000729166	0.0160131
ROCK1	ABIN2-NFKB1-MAP3K8 complex	3	0.502953	1.44047e-05	0.0161764
ATR	TERF2-RAP1 complex	7	0.214703	0.000248067	0.0163724
PLK1	Retromer complex (SNX1, SNX2, VPS35, VPS29, VPS26A)	5	0.221322	0.000400266	0.0166036
RPS6KA1	mTORC2 complex (mTOR/FRAP1, LST8, mAVO3/RICTOR)	3	0.307249	0.000179766	0.0168231
ARAF	Rap1 complex	11	0.233628	0.000139469	0.0173562
CSNK2A2	SNARE complex (SNAP23, STX1A)	2	0.429722	6.24146e-05	0.0174213
CSNK2A2	TNF-alpha/NF-kappa B signaling complex 10	10	0.222591	8.82834e-05	0.0174213
CSNK2A2	HCF-1 complex	18	0.207356	9.3079e-05	0.0174213
PRKCA	DNA ligase IV-XRCC4-AHNK complex	3	0.211364	4.69462e-05	0.0175579
MAPK3	CBC complex (cap binding complex)	2	0.414723	4.82357e-05	0.0180562
PLK1	Ku antigen-YY1-alphaMyHC promoter complex	3	0.256755	0.000484766	0.0180979
CHEK2	CRM1-RAN-PHAX-CBC complex (cap binding complex)	5	0.220861	0.000205755	0.0192553
CDK1	DNA ligase III-XRCC1 complex	2	0.243802	0.000911219	0.0192559
CDK1	DNA repair complex NEIL1-PNK-Pol(beta)-LigIII(alpha)-XRCC1	5	0.243802	0.000911219	0.0192559
PKMYT1	PRKAC-AKAP5-ADRB1 complex	5	0.601851	1.9624e-05	0.0193296
ROCK1	SNX complex (SNX1a, SNX2, SNX4, INSR)	4	0.247447	5.13757e-05	0.0193485
ROCK1	SNX complex (SNX1a, SNX2, SNX4, LEPR)	4	0.243342	6.89171e-05	0.0193485
ROCK1	SNX complex (SNX1a, SNX2, SNX4)	3	0.243342	6.89171e-05	0.0193485
AKT1	PTF1-bHLH complex	2	0.383279	0.000192443	0.0196467
MAPK3	ITK-SLP-76 complex, anti-TCR stimulated	2	0.501711	7.01244e-05	0.0196874
CDK7	Cofilin-actin-CAP1 complex	3	0.298286	7.05797e-05	0.0198153
LCK	SLP-76-Cbl-Grb2-Shc complex, Fc receptor gamma-R1 stimulated	4	0.591821	1.85392e-05	0.0199111
PAK2	SNX complex (SNX1a, SNX2, SNX4, TFRC)	4	0.228159	0.000124157	0.0199183
RPS6KB1	FCP1-associated protein complex	7	0.233829	0.000196925	0.0200864
CAMK4	MAD1-mSin3A-HDAC2 complex	3	0.236462	0.000125966	0.0202086
PRKCD	URI complex (Unconventional prefoldin RPB5 Interactor)	9	0.341174	6.24656e-05	0.0202201
PRKCD	SNARE complex (STX11, VAMP2, SNAP23)	3	0.428883	7.2086e-05	0.0202201
IRAK1	Rb-tal-1-E2A-Lmo2-Ldb1 complex	5	0.290033	3.73203e-05	0.0206568
CSNK2A2	SNARE complex (STX11, VAMP2, SNAP23)	3	0.424713	0.000131352	0.0210726
CDK2	Condensin I-PARP-1-XRCC1 complex	7	0.182151	0.000854932	0.0211729
CDK2	CDC5L complex	27	0.167256	0.000872718	0.0211729
BLVRA	NCOA6-DNA-PK-Ku-PARP1 complex	4	0.442843	0.000395293	0.0212418
ATM	BRCA1 C complex	4	0.287805	0.0007123	0.0215052
RPS6KB1	KSR1-RAF1-MEK complex	4	0.193502	0.000230229	0.0215264
MAPK3	NELF complex (Negative elongation factor complex)	3	0.354065	9.65168e-05	0.0216777
MAPK10	SWI-SNF chromatin remodeling-related-BRCA1 complex	11	0.205997	7.18314e-05	0.0217215
MAPK10	DGCR8-NCL complex	2	0.205874	7.2568e-05	0.0217215
MAPK10	BAF complex	13	0.201775	9.09057e-05	0.0217215
MAPK10	LIG1-9-1-1 complex	4	0.306992	9.69712e-05	0.0217215
LIMK1	Rb-tal-1-E2A-Lmo2-Ldb1 complex	5	0.245802	0.000119451	0.0221382
CDK3	TNF-alpha/NF-kappa B signaling complex 6	13	0.339454	0.00015892	0.022229
CDK7	Nop56p-associated pre-rRNA complex	100	0.194837	9.92201e-05	0.0222848
ATM	BRCC complex	5	0.338905	0.000780807	0.0224432
RPS6KB1	PHAX-CBC complex (cap binding complex)	3	0.52368	0.000264347	0.0228152
BLVRA	WRN-Ku70-Ku80-PARP1 complex	4	0.439112	0.000448288	0.0228851
ILK	Emerin complex 24	23	0.362105	8.73928e-05	0.0230941
ILK	Emerin regulatory complex	18	0.359865	9.73407e-05	0.0230941
CDK7	Emerin complex 32	30	0.192211	0.000123525	0.0231198
CDK2	CEN complex	37	0.165607	0.00098294	0.0233396
PRKCD	ETS2-FOS-JUN complex	3	0.406107	0.00010465	0.0234835
CDK1	DNA repair complex NEIL2-PNK-Pol(beta)-LigIII(alpha)-XRCC1	5	0.239418	0.00113333	0.0235061
PRKCD	ER-alpha-c-Jun complex	2	0.406255	0.000125899	0.0235431
CSNK2B	INO80 chromatin remodeling complex	12	0.373726	0.00036304	0.0235549
CAMKK1	Cofilin-actin-CAP1 complex	3	0.381275	0.000227475	0.0236574
PAK2	BRAF53-BRCA2 complex	7	0.198924	0.000168664	0.0236762
TESK1	TIN2 complex	4	0.487006	0.000447692	0.0237501
CHEK2	Retromer complex (SNX1, SNX2, VPS35, VPS29, VPS26A)	5	0.216785	0.000300224	0.0238507
CHEK2	Retromer complex (SNX1, SNX2, VPS35, VPS29, VPS26B)	5	0.215508	0.000310344	0.0238507
CHEK2	Ku-ORC complex	6	0.242117	0.000318575	0.0238507
PAK4	40S ribosomal subunit, cytoplasmic	28	0.203123	0.000457282	0.0239093
GSK3B	LIG1-9-1-1 complex	4	0.315115	3.96058e-05	0.0240628
GSK3B	BRCA1-HDAC1-HDAC2 complex	3	0.214472	4.28544e-05	0.0240628
CDK1	TIN2 complex	4	0.354067	0.00118357	0.0241018
CHEK2	WRN-Ku70-Ku80-PARP1 complex	4	0.268137	0.000347283	0.0243749
RPS6KA1	LINC complex, quiescent cells	6	0.329772	0.000282488	0.0244026
CDK2	ESR1-CDK7-CCNH-MNAT1-MTA1-HDAC2 complex	6	0.175516	0.00106154	0.0246807
MAPK3	NCBP-NIP1 complex	2	0.400562	0.000132576	0.0248139
MAPK9	KSR1-RAF1-MEK complex	4	0.35864	0.000199285	0.024931
MAPK9	PA28gamma-20S proteasome	15	0.333802	0.000235135	0.024931
MAPK9	R/M complex (RAD50-MRE11 complex)	2	0.484671	0.000235364	0.024931
PAK4	Ku antigen-YY1-alphaMyHC promoter complex	3	0.283278	0.000507557	0.0253317
PRKCI	Ku antigen-YY1-alphaMyHC promoter complex	3	0.315217	2.2699e-05	0.0254683
CHEK2	NUMAC complex (nucleosomal methylation activator complex)	10	0.185533	0.000387196	0.0255777
GSK3B	CF IIAm complex (Cleavage factor IIAm complex)	16	0.202122	6.93126e-05	0.025946
ATR	BRCA1-BARD1-BACH1-DNA damage complex II	8	0.233846	0.00041655	0.0259649
CAMKK1	SIN3 complex	6	0.242706	0.000288383	0.0272653
CDK2	Emerin regulatory complex	18	0.162739	0.00120581	0.0274628
CAMK1	CEBPE-E2F1-RB1 complex	3	0.251254	5.49302e-05	0.0274871
CAMK1	RIAM-VASP complex	2	0.562903	6.96273e-05	0.0274871
CAMK1	pRB-E2F-1 complex	2	0.237535	0.000140878	0.0274871
CAMK1	MAF1 complex	3	0.23702	0.00015034	0.0274871
CAMK1	RB1-TFAP2A complex	2	0.23702	0.00015034	0.0274871
CAMK1	TRIM27-RB1 complex	2	0.23702	0.00015034	0.0274871
MAPK3	Cleavage stimulation factor	3	0.418905	0.000203533	0.0279282
MAPK3	Emerin complex 25	16	0.181646	0.00026493	0.0279282
MAPK3	MAF1 complex	3	0.202483	0.000298075	0.0279282
MAPK3	RB1-TFAP2A complex	2	0.202483	0.000298075	0.0279282
MAPK3	TRIM27-RB1 complex	2	0.202483	0.000298075	0.0279282
MAPK3	RB1(hypophosphorylated)-E2F4 complex	2	0.201786	0.00031305	0.0279282
ROCK1	ELMO1-DOCK2 complex	2	0.377642	0.000126355	0.0283792
CHEK2	SNX complex (SNX1,1a,2,4, PDGF receptor)	4	0.212393	0.000463878	0.0289408
ATM	Cohesin-SA2 complex	4	0.302022	0.00103661	0.029051
ATM	MGC1-DNA-PKcs-Ku complex	3	0.238143	0.00106352	0.0290781
CDK19	TRF2-Rap1 complex III	2	0.441946	0.000203196	0.0290861
CDK2	ARF-Mule complex	3	0.162245	0.00130389	0.0291028
PRKG1	BCL6-HDAC7 complex	2	0.407332	2.59917e-05	0.0291886
CSNK2A1	Profilin 1 complex	6	0.214986	0.000403363	0.0294194
CSNK2A1	Toposome	7	0.179042	0.00042254	0.0294194
PLK1	p23 protein complex	2	0.194821	0.000834264	0.0296273
PLK1	TERF2-RAP1 complex	7	0.197291	0.000846493	0.0296273
MAP3K10	Cofilin-actin-CAP1 complex	3	0.382446	2.67867e-05	0.0297868
CDK2	DNMT1-G9a complex	2	0.277959	0.00136502	0.0298698
CDK7	CEN complex	37	0.188604	0.000186471	0.0299152
CSNK2B	Cleavage stimulation factor	3	0.435653	0.000503114	0.0308297
MAPK3	CEBPE-E2F1-RB1 complex	3	0.198459	0.000386308	0.0309874
TESK1	DNA synthesome complex (17 subunits)	17	0.331653	0.000621104	0.0309988
TESK1	Upf complex (UPF1, UPF2, UPF3b)	3	0.435061	0.000642765	0.0309988
AKT1	ER-alpha-GRIP1-c-Jun complex	3	0.369911	0.000332715	0.0311365
NEK6	PLC-gamma-1-SLP-76-SOS1-LAT complex	3	0.345946	0.000422715	0.03114
CDK2	Protein phosphatase 4 complex	2	0.351855	0.00147354	0.0315157
CDK2	RBP-Jkappa-SHARP complex	2	0.172462	0.00150709	0.0315157
NEK6	LSD1 complex	14	0.222248	0.000456815	0.0315488
CDK3	WINAC complex	13	0.326706	0.00025483	0.0316839
RPS6KB1	SUMO1-SUA1-UBA2 complex	3	0.384808	0.000424428	0.0317472
PRKCD	FACT-NEK9 complex	3	0.251563	0.000200436	0.032127
MAPK10	RANBMP-CD39 complex	2	0.379166	0.00017821	0.0321829
MAPK10	ARF-Mule complex	3	0.191097	0.000201143	0.0321829
PLK3	ER-alpha-GRIP1-c-Jun complex	3	0.483316	0.000139943	0.0321847
PLK3	ING5 complex	11	0.329849	0.000143426	0.0321847
PAK4	BRAF53-BRCA2 complex	7	0.1955	0.000704743	0.0322785
PAK4	Ku70/Ku86/Werner complex	3	0.309431	0.000725053	0.0322785
PLK1	TRF2-Ku complex	3	0.239472	0.000963628	0.032705
MAPK8	ER-alpha-GRIP1-c-Jun complex	3	0.491779	8.83778e-05	0.0330827
ATM	BRCA1 B complex	3	0.301295	0.00124573	0.0332491
CSNK2A2	Cbl-SLP-76-Grb2 complex, Fc receptor gamma-R1 stimulated	3	0.329579	0.000237085	0.0332809
CDK2	RANBMP-CD39 complex	2	0.307876	0.00164445	0.0333674
ARAF	Ku antigen-NARG1 complex	3	0.320923	0.000313315	0.0335254
ARAF	LINC complex, quiescent cells	6	0.370171	0.000329267	0.0335254
CHEK2	Pericentrin-GCP complex	3	0.409947	0.000630003	0.0335421
CHEK2	SNX complex (SNX1a, SNX2, SNX4, INSR)	4	0.208917	0.000682499	0.0335421
CHEK2	SNX complex (SNX1a, SNX2, SNX4, LEPR)	4	0.208873	0.00068432	0.0335421
CHEK2	SNX complex (SNX1a, SNX2, SNX4)	3	0.208873	0.00068432	0.0335421
CHEK2	INO80 chromatin remodeling complex	12	0.193968	0.00068697	0.0335421
CDC42BPA	WRN-Ku70-Ku80-PARP1 complex	4	0.406951	7.57008e-05	0.0336267
CDC42BPA	Large Drosha complex	20	0.286681	9.99802e-05	0.0336267
CDK19	ELMO1-DOCK1-CRKII complex	2	0.52187	0.000280039	0.0339829
CDK19	EBAFa complex	10	0.422597	0.000330725	0.0339829
CDK19	AR coactivator complex	3	0.428865	0.000364644	0.0339829
CDK19	LIG1-9-1-1 complex	4	0.416364	0.000373066	0.0339829
CDK5	TDT-TDIF2-core-histone complex	4	0.273358	4.85507e-05	0.0342107
CDK5	Cofilin-actin-CAP1 complex	3	0.296625	6.09816e-05	0.0342107
PKMYT1	DNA repair complex NEIL2-PNK-Pol(beta)-LigIII(alpha)-XRCC1	5	0.247348	0.000184369	0.0343951
PKMYT1	DNA ligase III-XRCC1 complex	2	0.241243	0.000268057	0.0343951
PKMYT1	DNA repair complex NEIL1-PNK-Pol(beta)-LigIII(alpha)-XRCC1	5	0.241243	0.000268057	0.0343951
PKMYT1	Kinase maturation complex 1	16	0.223563	0.000287285	0.0343951
PKMYT1	DNA ligase III-XRCC1-PNK-DNA-pol III multiprotein complex	4	0.235544	0.000295314	0.0343951
PKMYT1	Cell cycle kinase complex CDC2	6	0.472786	0.000306149	0.0343951
PKMYT1	CCNB2-CDC2 complex	2	0.476082	0.00031427	0.0343951
CDK4	DNA ligase III-XRCC1-PNK-DNA-pol III multiprotein complex	4	0.220771	9.59264e-05	0.03447
CDK4	XRCC1-LIG3-PNK-TDP1 complex	4	0.217831	0.00011936	0.03447
ATR	Ku70/Ku86/Werner complex	3	0.286326	0.000604537	0.0347467
ATR	BRCA1-RAD51 complex	2	0.339786	0.000619371	0.0347467
CDC42BPA	Vigilin-DNA-PK-Ku antigen complex	3	0.399607	0.000138034	0.0348191
PRKCB	NCBP-NIP1 complex	2	0.416887	6.5279e-05	0.0349963
PRKCB	PHAX-CBC complex (cap binding complex)	3	0.341171	9.25121e-05	0.0349963
PRKCB	CBC complex (cap binding complex)	2	0.393979	0.000122047	0.0349963
PRKCB	CRM1-RAN-PHAX-CBC complex (cap binding complex)	5	0.224945	0.000124653	0.0349963
PRKCZ	Cell cycle kinase complex CDC2	6	0.435982	3.39277e-05	0.0350153
PRKCZ	CCNB2-CDC2 complex	2	0.456159	6.38966e-05	0.0350153
CDK2	Mi-2/NuRD-MTA2 complex	5	0.17015	0.00180396	0.0350901
CDK2	Condensin I complex	5	0.184327	0.00181216	0.0350901
CDK2	OCT1-OBF1-DNA complex	2	0.34753	0.00182368	0.0350901
ADRBK1	MRN complex (MRE11-RAD50-NBN complex)	3	0.462224	0.000155536	0.0357516
ADRBK1	RAD50-MRE11-NBN-p200-p350 complex	3	0.462224	0.000155536	0.0357516
ADRBK1	Polycomb repressive complex	4	0.471052	0.000166277	0.0357516
ADRBK1	MRN-TRRAP complex (MRE11A-RAD50-NBN-TRRAP complex)	4	0.447649	0.000184821	0.0357516
ADRBK1	SKI-NCOR1-SIN3A-HDAC1 complex	4	0.35907	0.000195542	0.0357516
CDK2	TRF-Rap1 complex I, 2MD	6	0.215997	0.00191698	0.0362602
BLVRA	MSH2-MSH6 complex	2	0.394783	0.000788296	0.0365841
CSNK2A1	pRB-E2F-1 complex	2	0.192055	0.000597974	0.037008
EEF2K	FACT-NEK9 complex	3	0.306969	0.000147752	0.037106
EEF2K	CEBPE-E2F1-RB1 complex	3	0.24825	0.00021355	0.037106
EEF2K	HSP90-CDC37-LRRK2 complex	3	0.259152	0.000227192	0.037106
EEF2K	TNF-alpha/NF-kappa B signaling complex 7	8	0.229056	0.000231762	0.037106
EEF2K	TNF-alpha/NF-kappa B signaling complex 6	13	0.227584	0.000234094	0.037106
EEF2K	pRB-E2F-1 complex	2	0.241321	0.000323317	0.037106
EEF2K	MAF1 complex	3	0.241405	0.000332196	0.037106
EEF2K	RB1-TFAP2A complex	2	0.241405	0.000332196	0.037106
EEF2K	TRIM27-RB1 complex	2	0.241405	0.000332196	0.037106
EEF2K	eIF3 complex (EIF3S6, EIF3S5, EIF3S4, EIF3S3, EIF3S6IP, EIF3S2, EIF3S9, EIF3S12, EIF3S10, EIF3S8, EIF3S1, EIF3S7, PCID1)	13	0.227083	0.000369559	0.037106
ATR	CSA complex	13	0.300409	0.000698965	0.0373447
CDK19	Exon junction complex	7	0.410893	0.000453131	0.0378365
PAK2	ERG-JUN-FOS DNA-protein complex	3	0.37392	0.000306729	0.0382729
CHEK2	NuA4/Tip60-HAT complex B	7	0.239559	0.000818054	0.0382781
CAMKK1	BRMS1-SIN3-HDAC complex	6	0.235434	0.000441937	0.0383012
ADRBK1	53BP1-containing complex	5	0.345369	0.000251505	0.0385435
ADRBK1	ATM-NBS1 complex	2	0.527172	0.000281083	0.0385435
CDK14	C-CFTR-NHERF(PDZ1 domain)-ezrin complex	3	0.531904	4.15289e-05	0.0386219
LIMK1	Emerin complex 25	16	0.214216	0.000243922	0.0387487
CDK7	RC complex during S-phase of cell cycle	13	0.207312	0.000279829	0.039281
ATM	DMAP1-associated complex	10	0.227313	0.0015647	0.0398643
MAPK3	pRB-E2F-1 complex	2	0.193774	0.000532518	0.0398678
NEK6	Cbl-SLP-76-Grb2 complex, Fc receptor gamma-R1 stimulated	3	0.354258	0.000613414	0.0398719
NEK6	SHARP-CtBP complex	3	0.225136	0.000650477	0.0399321
MAPK8	TIAM1-EFNB1-EPHA2 complex	3	0.376671	0.000143104	0.0401764
BRAF	Ku70/Ku86/Werner complex	3	0.297294	0.000536641	0.0401765
CDK19	UTX-MLL2/3 complex	12	0.412481	0.000523241	0.0403298
MAP2K2	TREX complex	7	0.46629	0.000256404	0.0405118
MAPK10	H2AX complex I	7	0.187801	0.000291564	0.0408189
PRKG2	RNA polymerase II complex, chromatin structure modifying	25	0.291118	7.34656e-05	0.0411774
EEF2K	MNK1-eIF4F complex	4	0.22946	0.00045167	0.0412525
CHEK2	TRRAP-BAF53-HAT complex	2	0.255501	0.000925759	0.0415851
RAF1	PHAX-CBC complex (cap binding complex)	3	0.352502	0.000371138	0.0416788
CDK2	TNF-alpha/NF-kappa B signaling complex 5	24	0.180636	0.00224396	0.0417376
BUB1	Ku-ORC complex	6	0.495427	7.68426e-05	0.0419176
ATM	MDC1-p53BP1-SMC1 complex	3	0.224536	0.00169369	0.0421916
ATR	HSP90-CDC37-LRRK2 complex	3	0.200121	0.000827434	0.0421991
CDK1	EED-EZH2 complex	5	0.188051	0.00211032	0.0422063
PLK3	BRCA1-IRIS-pre-replication complex	3	0.369778	0.000225974	0.0422571
CDK6	CDC5L complex	27	0.203191	0.000347241	0.0423783
CDK6	Cbl-SLP-76-Grb2 complex, Fc receptor gamma-R1 stimulated	3	0.324621	0.000377703	0.0423783
CSNK2B	Toposome	7	0.337248	0.000730189	0.0423894
CDK2	Membrane protein complex (VCP, UFD1L, SEC61B)	3	0.173838	0.00235265	0.0425783
CDK2	MYC-MAX complex	2	0.224015	0.00236546	0.0425783
MAP2K2	Tacc1-chTOG-AuroraA complex	3	0.418451	0.000425253	0.042753
MYLK	Rb-HDAC1 complex	2	0.319371	0.000134473	0.0429865
RPS6KB1	SNARE complex (STX11, VAMP2, SNAP23)	3	0.368237	0.000614548	0.0430952
PRKCD	ER-alpha-GRIP1-c-Jun complex	3	0.377745	0.000309734	0.0434402
RPS6KB1	mTORC2 complex (mTOR/FRAP1, LST8, mAVO3/RICTOR)	3	0.304066	0.000661781	0.0436776
PRKCB	SMAD3-SMAD4-cJUN complex	3	0.38473	0.000233876	0.0437738
PRKCB	SMAD3-SMAD4-cJun-cFos complex	4	0.38473	0.000233876	0.0437738
ATR	BRCA1-CtIP-CtBP complex	3	0.303513	0.000975824	0.043795
ATR	BRCA1-CTIP-ZBRK1 repressor complex	3	0.303513	0.000975824	0.043795
ATR	BRCA1-LMO4-CTIP complex	3	0.303513	0.000975824	0.043795
CDK6	THO complex	5	0.220165	0.000430035	0.0438635
LIMK1	ADAR1-CDK2 complex	2	0.41777	0.000320141	0.0444996
NEK6	RUNX1-CBF-beta-DNA complex	2	0.265988	0.000790386	0.0445046
NEK6	CDC5L complex	27	0.210661	0.000822616	0.0445046
NEK6	CtBP complex	16	0.210187	0.000845788	0.0445046
MAPK3	Cbl-SLP-76-Grb2 complex, Fc receptor gamma-R1 stimulated	3	0.301428	0.000635442	0.0446001
CDK1	SHARP-CtBP complex	3	0.165928	0.00227813	0.04473
PKMYT1	TNF-alpha/NF-kappa B signaling complex 9	5	0.22743	0.000454132	0.044732
CDK1	RBP-Jkappa-SHARP complex	2	0.165057	0.00240451	0.0456449
LIMK1	RIAM-VASP complex	2	0.473277	0.000394921	0.0458607
LIMK1	CEBPE-E2F1-RB1 complex	3	0.231309	0.000483014	0.0458607
LIMK1	Telosome complex	6	0.235451	0.000483884	0.0458607
LIMK1	Cleavage stimulation factor	3	0.525691	0.0004949	0.0458607
CDK2	ILK-PARVB-ARHGEF6 complex	3	0.196011	0.00259868	0.0460337
BLVRA	PCNA-MSH2-MSH6 complex	3	0.38637	0.00104127	0.0462233
CSNK2B	H2AX complex, isolated from cells without IR exposure	28	0.333413	0.000846287	0.046405
CSNK2B	DNA ligase III-XRCC1-PNK-DNA-pol III multiprotein complex	4	0.348282	0.000883503	0.046405
PAK4	NCOR-SIN3-HDAC-HESX1 complex	5	0.186048	0.00118385	0.0464238
ATR	Upf complex (UPF1, UPF2, UPF3b)	3	0.348601	0.00107715	0.0464833
ATM	MDC1-MRN-ATM-FANCD2 complex	6	0.225604	0.00196082	0.0468662
ATM	BRCA1-BARD1-BACH1-DNA damage complex I	6	0.237175	0.00196495	0.0468662
PRKCI	Ku antigen-NARG1 complex	3	0.340531	8.38609e-05	0.047046
ARAF	NuA4/Tip60-HAT complex B	7	0.260866	0.000507704	0.0473857
CAMK1	Anti-HDAC2 complex	17	0.208915	0.000302727	0.0474417
CAMKK1	TRAP-SMCC mediator complex	10	0.339059	0.000596862	0.0477489
CHEK2	BAF complex	13	0.16756	0.00112592	0.0478435
CHEK2	BRG1-SIN3A complex	14	0.166811	0.00115029	0.0478435
CSNK2B	Rap1 complex	11	0.342258	0.000960418	0.0480589
CSNK2B	XRCC1-LIG3-PNK-TDP1 complex	4	0.344816	0.00100213	0.0480589
MAP2K2	RAF1-MAP2K1-YWHAE complex	3	0.384019	0.00056509	0.0480761
CHEK2	5S-DNA-TFIIIA-TFIIIC2 subcomplex	6	0.18721	0.00126033	0.0482768
CHEK2	EED-EZH polycomb complex	2	0.349424	0.00129238	0.0482768
CHEK2	GCN5-TRRAP histone acetyltransferase complex	10	0.19465	0.00130721	0.0482768
CHEK2	EBAFa complex	10	0.165777	0.00133266	0.0482768
PRKCI	Vigilin-DNA-PK-Ku antigen complex	3	0.285095	0.00014361	0.0484059
PRKCI	Retromer complex (SNX1, SNX2, VPS35, VPS29, VPS26A)	5	0.229604	0.00017257	0.0484059
CAMK2B	Replication-coupled CAF-1-MBD1-ETDB1 complex	2	0.37456	4.36666e-05	0.0485573
AURKB	DNA-PK-Ku-eIF2-NF90-NF45 complex	7	0.242979	0.000104071	0.0488585
AURKB	Large Drosha complex	20	0.193993	0.000130521	0.0488585
STK4	NFAT-JUN-FOS DNA-protein complex	3	0.565823	9.41704e-05	0.0489686
PKMYT1	XRCC1-LIG3-PNK-TDP1 complex	4	0.22431	0.000577223	0.0490547
PKMYT1	RalBP1-CDC2-CCNB1 complex	3	0.247167	0.000627161	0.0490547
PKMYT1	SMAD2-SKI-NCOR complex	3	0.230948	0.000681857	0.0490547
PKMYT1	Chromosomal passenger complex CPC (INCENP, CDCA8, BIRC5, AURKB)	4	0.380503	0.000697224	0.0490547
CSNK2A2	BCL6-HDAC4 complex	2	0.275957	0.000395183	0.0493101
CSNK1D	R/M complex (RAD50-MRE11 complex)	2	0.525661	4.47017e-05	0.04944
CDK14	TRF-Rap1 complex I, 2MD	6	0.480614	0.000204129	0.0497491
CDK14	CFTR-NHERF-beta(2)AR signaling complex	3	0.487452	0.000213974	0.0497491
CDK2	Set1A complex	6	0.177325	0.00285498	0.0497837
