# Supplementary material for: An atlas of human kinase regulation
Source: Mol Syst Biol. 2016 Dec 1;12(12):888. doi: 10.15252/msb.20167295 (PMC5199121; doi:10.15252/msb.20167295)
Supplement: Supplementary file 8 — Table EV6 [file MSB-12-888-s008.zip › EV_Table_6/README.txt]

Table EV6. Protein complexes co-regulated with KSEA kinase activities.
707 significant associations (FDR<0.05) between 74 kinases and 273 CORUM protein complexes.
