# Supplementary material for: An atlas of human kinase regulation
Source: Mol Syst Biol. 2016 Dec 1;12(12):888. doi: 10.15252/msb.20167295 (PMC5199121; doi:10.15252/msb.20167295)
Supplement: Supplementary file 9 — Table EV7 [file MSB-12-888-s009.zip › EV_Table_7/EV_Table_7.xlsx]

## Sheet: Insulin_AKTi
Protein:Site	Description	Gene	Position	SequenceWindow	Site-adjusted Q-value	Best PEP	Best Ascore	Phospeps	Log2(INS+AKTi/INS)
Q86V48:574	Leucine zipper protein 1	LUZP1	S574	LASSRRSSSEGLSKG	0.00281077	0.009136	16.224	RSS[ph]SEGLSK;R[+10]SS[ph]SEGLSK[+8]	-8.91706
Q9UHD8:22	Septin-9	SEPT9	S22	RLRRLGDSSGPALKR	0.00387571	0.011993	28.8739	LGDS[ph]SGPALK[+8]	-8.77828
O60573:13	Eukaryotic translation initiation factor 4E type 2	EIF4E2	S13	DALKDDDSGDHDQNE	8.84564e-05	2.8e-05	17.1635	FDALKDDDS[ph]GDHDQNEENSTQK;FDALK[+8]DDDS[ph]GDHDQNEENSTQK[+8]	-8.42251
Q9NW08:921	DNA-directed RNA polymerase III subunit RPC2	POLR3B	S921	EDMPFCDSGICPDII	0.00763751	0.020289	17.9554	HGQK[+8]GVCGLIVPQEDMPFCDS[ph]GICPDIIM[ox]NPHGFPSR[+10]M[ox]TVGK[+8]	-8.25652
P00533:1197	Epidermal growth factor receptor	EGFR	Y1197	STAENAEYLRVAPQS	0.0078055	0.020942	65.6148	GSTAENAEY[ph]LR	-8.14362
P84996:247	Protein ALEX	GNAS	S247	WRSPDPRSRLAAPPL	0.00870947	0.022067	27.7716	S[ph]R[+10]LAAPPLGS[ph]TTLPSTWTAPQSR[+10]	-7.84914
P84996:256	Protein ALEX	GNAS	S256	LAAPPLGSTTLPSTW	0.00870947	0.022067	0	S[ph]R[+10]LAAPPLGS[ph]TTLPSTWTAPQSR[+10]	-7.84914
O76021:358	Ribosomal L1 domain-containing protein 1	RSL1D1	T358	GKAQVKATNESEDEI	0.00139439	0.00641	16.7971	AT[ph]NESEDEIPQLVPIGK[+8]	-7.75152
P31323:2	cAMP-dependent protein kinase type II-beta regulatory subunit	PRKAR2B	S2	______MSIEIPAGL	0.0089297	0.022768	25.2268	S[ac][ph]IEIPAGLTELLQGFTVEVLR[+10]	-7.67322
Q9HD43:1021	Receptor-type tyrosine-protein phosphatase H	PTPRH	S1021	GPPIVHCSAGVGRTG	0.0084816	0.021753	32.1008	QWLDQTM[ox]EGGPPIVHCS[ph]AGVGR[+10]	-7.43985
P21333:1081	Filamin-A	FLNA	S1081	GPGLQGGSAGSPARF	8.84564e-05	0.000377	20.9142	AFGPGLQGGS[ph]AGSPAR;AFGPGLQGGS[ph]AGSPAR[+10]	-7.37573
P61371:221	Insulin gene enhancer protein ISL-1	ISL1	S221	LVEMTGLSPRVIRVW	8.84564e-05	1.2e-05	58.3337	EQLVEMTGLS[ph]PR;EQLVEMTGLS[ph]PR[+10]	-7.35753
Q5T5X7:49	BEN domain-containing protein 3	BEND3	T49	HSVDSVLTALQDSSK	0.00882484	0.022488	13.1623	HSVDS[ph]VLT[ph]ALQDSSK[+8]R[+10]K[+8]	-7.22186
Q5T5X7:46	BEN domain-containing protein 3	BEND3	S46	SEKHSVDSVLTALQD	0.00882484	0.022488	25.1744	HSVDS[ph]VLT[ph]ALQDSSK[+8]R[+10]K[+8]	-7.22186
Q99550:874	M-phase phosphoprotein 9	MPHOSPH9	S874	SPLEKDSSPGSSSTS	0.000166514	0.002232	10.3909	DSS[ph]PGSSSTSLLIK	-6.97133
Q96BR9:167	Zinc finger and BTB domain-containing protein 8A	ZBTB8A	S167	SSPRSHLSPEQGTGI	8.84564e-05	0.000105	50.8851	SHLS[ph]PEQGTGIISGK	-6.87248
Q9BY44:503	Eukaryotic translation initiation factor 2A	EIF2A	S503	AAKQEARSDKSPDLA	8.84564e-05	0.000876	18.3423	S[ph]DKSPDLAPTPAPQSTPR	-6.68612
Q9UPX0:4	Protein turtle homolog B	IGSF9B	Y4	____MIWYVATFIAS	0.00516454	0.015513	20.9142	M[ox]IWY[ph]VATFIASVIGTR[+10]	-6.1008
Q9P2B4:441	CTTNBP2 N-terminal-like protein	CTTNBP2NL	S441	TKRLLGSSASSPGYQ	0.00417031	0.013016	0	LLGSS[ph]ASSPGYQSSYQVGINQR[+10]	-6.08052
Q12888:1028	Tumor suppressor p53-binding protein 1	TP53BP1	S1028	AVAESVASPQKTMSV	8.84564e-05	0	43.467	NGSTAVAESVAS[ph]PQK;NGSTAVAESVAS[ph]PQK[+8]	-5.99593
O00522:22	Krev interaction trapped protein 1	KRIT1	S22	IRPKNTASLNSREYR	0.00971848	0.025222	35.8197	NTAS[ph]LNSR	-5.69408
Q96ST3:860	Paired amphipathic helix protein Sin3a	SIN3A	S860	KHNGVGGSPPKSKLL	0.00442181	0.013859	1000	K[+8]HNGVGGS[ph]PPK[+8]	-5.60225
P21333:962	Filamin-A	FLNA	S962	PIPKSPFSVAVSPSL	0.00241152	0.008364	19.1895	SPFS[ph]VAVSPSLDLSK	-5.49192
Q9BWF2:347	E3 ubiquitin-protein ligase TRAIP	TRAIP	S347	LCLEKSHSPIQDVPK	0.000166514	0.001683	27.6946	SHS[ph]PIQDVPK[+8]	-5.46747
Q9Y696:231	Chloride intracellular channel protein 4	CLIC4	T231	AYSRDEFTNTCPSDK	0.00387571	0.012037	14.966	DEFT[ph]NTCPSDK[+8]EVEIAY[ph]SDVAK[+8]R[+10]	-5.17032
Q9Y696:244	Chloride intracellular channel protein 4	CLIC4	Y244	DKEVEIAYSDVAKRL	0.00387571	0.012037	8.6265	DEFT[ph]NTCPSDK[+8]EVEIAY[ph]SDVAK[+8]R[+10]	-5.17032
Q86WR7:212	Proline and serine-rich protein 2	PROSER2	S212	MAGNEALSPTSPFRE	8.84564e-05	0.000199	15.4977	MAGNEALS[ph]PTSPFR	-5.09003
P49321:246	Nuclear autoantigenic sperm protein	NASP	S246	AEEEKSVSGTDVQEE	8.84564e-05	0.000427	14.4894	SVS[ph]GTDVQEECR;SVS[ph]GTDVQEECR[+10]	-5.03049
Q92945:274	Far upstream element-binding protein 2	KHSRP	S274	MILIQDGSQNTNVDK	8.84564e-05	3.5e-05	15.1757	MILIQDGS[ph]QNTNVDKPLR	-4.98128
Q15746:1778	Myosin light chain kinase, smooth muscle	MYLK	T1778	KSSTGSPTSPLNAEK	0.000166514	0.001947	0	SSTGSPT[ph]SPLNAEK	-4.92012
Q3KR37:88	GRAM domain-containing protein 1B	GRAMD1B	S88	QSWYNVLSPTYKQRN	8.84564e-05	3.2e-05	26.7948	SQSWYNVLS[ph]PTYK[+8]	-4.91692
Q9Y6Q9:776	Nuclear receptor coactivator 3	NCOA3	S776	CTSSTIPSSSQEKDP	0.00165052	0.00726	0	MSQCTSSTIPS[ph]SSQEK	-4.91104
Q9P2Y5:550	UV radiation resistance-associated gene protein	UVRAG	S550	KITSLSSSLDTSLDF	0.0011296	0.00445	11.5056	ITSLSSS[ph]LDTSLDFSK[+8]	-4.7276
O95155:103	Ubiquitin conjugation factor E4 B	UBE4B	S103	QSQSLSRSQSMDIDG	8.84564e-05	9e-06	16.224	S[ph]QSMDIDGVSCEK;S[ph]QSMDIDGVSCEK[+8]	-4.65071
P16383:19	GC-rich sequence DNA-binding factor 2	GCFC2	S19	RAADSSDSDGAEESP	0.000166514	0.001911	14.2316	AADSSDS[ph]DGAEESPAEPGAPR;AADSSDS[ph]DGAEESPAEPGAPR[+10]	-4.64064
Q9Y2I1:956	Nischarin	NISCH	T956	STVLLDPTRSCTQPR	0.0011296	0.004864	23.3537	LSR[+10]VPLST[ph]VLLDPT[ph]R[+10]	-4.49023
Q9Y2I1:950	Nischarin	NISCH	T950	LSRVPLSTVLLDPTR	0.0011296	0.004864	6.59058	LSR[+10]VPLST[ph]VLLDPT[ph]R[+10]	-4.49023
Q15629:365	Translocating chain-associated membrane protein 1	TRAM1	S365	LTSNVADSPRNKKEK	0.000493502	0.002656	27.7447	GTENGVNGTLTSNVADS[ph]PR;GTENGVNGTLTSNVADS[ph]PR[+10];KGTENGVNGTLTSNVADS[ph]PR	-4.48877
Q14188:24	Transcription factor Dp-2	TFDP2	S24	GFIDQNLSPTKGNIS	8.84564e-05	7.6e-05	13.2658	GFIDQNLS[ph]PTK;GFIDQNLS[ph]PTK[+8]	-4.48413
Q04695:323	Keratin, type I cytoskeletal 17	KRT17	S323	SQLSMKASLEGNLAE	0.000166514	0.001764	64.0833	AS[ph]LEGNLAETENR	-4.47916
P07355:314	Annexin A2	ANXA2	S314	FKRKYGKSLYYYIQQ	8.84564e-05	0.000449	28.8739	S[ph]LYYYIQQDTK	-4.45379
O94885:90	SAM and SH3 domain-containing protein 1	SASH1	S90	ELRKRRVSQDLEVEK	0.000570497	0.002796	105.158	RVS[ph]QDLEVEKPDASPTSLQLR	-4.38694
Q14676:495	Mediator of DNA damage checkpoint protein 1	MDC1	S495	DQPPFGDSDDSVEAD	8.84564e-05	0.001517	21.9901	DQPPFGDS[ph]DDSVEADK	-4.11776
P51523:128	Zinc finger protein 84	ZNF84	S128	VPLRKSNSEGDLDGL	0.0011296	0.004791	11.5322	SNS[ph]EGDLDGLILK[+8]	-4.00613
Q12830:763	Nucleosome-remodeling factor subunit BPTF	BPTF	S763	SNGELSESPGAGKGA	8.84564e-05	5e-06	21.3031	SNGELSES[ph]PGAGK;SNGELSES[ph]PGAGK[+8]	-3.92084
H3BV60:10	Transforming growth factor-beta receptor type 3-like protein	TGFBR3L	S10	ESAAATASLFQRRRR	0.00540469	0.015826	14.7665	M[ox]GESAAAT[ph]AS[ph]LFQR[+10]R[+10]R[+10]	-3.90714
H3BV60:8	Transforming growth factor-beta receptor type 3-like protein	TGFBR3L	T8	MGESAAATASLFQRR	0.00540469	0.015826	18.1097	M[ox]GESAAAT[ph]AS[ph]LFQR[+10]R[+10]R[+10]	-3.90714
P78411:248	Iroquois-class homeodomain protein IRX-5	IRX5	S248	KETEGSLSDSDFKEP	8.84564e-05	0.000407	30.8348	ETEGSLS[ph]DSDFK[+8]	-3.90157
Q9H2U2:315	Inorganic pyrophosphatase 2, mitochondrial	PPA2	S315	RSLVESVSSSPNKES	8.84564e-05	0.000864	18.4899	SLVESVS[ph]SSPNK[+8]ESNEEEQVWHFLGK[+8]	-3.85726
Q9UJF2:803	Ras GTPase-activating protein nGAP	RASAL2	S803	PKASIDSSLENLSTA	8.84564e-05	1e-05	21.5144	ASIDSS[ph]LENLSTASSR	-3.84891
Q9Y233:767	cAMP and cAMP-inhibited cGMP 3',5'-cyclic phosphodiesterase 10A	PDE10A	S767	ETATWISSPSVAQKA	8.84564e-05	0.000547	19.3315	GEETATWISS[ph]PSVAQK	-3.83297
Q8IZ21:557	Phosphatase and actin regulator 4	PHACTR4	S557	MKLNHRPSEPELNLN	0.00261595	0.008671	41.5085	LNHRPS[ph]EPELNLNSWPCK	-3.81585
P15924:2820	Desmoplakin	DSP	S2820	LPSPYNMSSAPGSRS	8.84564e-05	0.000522	13.24	GLPSPYNM[ox]S[ph]SAPGSR[+10];GLPSPYNMS[ph]SAPGSR	-3.74292
Q7Z422:107	SUZ domain-containing protein 1	SZRD1	S107	KRILGSASPEEEQEK	8.84564e-05	0.000802	18.3423	ILGSAS[ph]PEEEQEK[+8]PILDR[+10]PTR[+10];RILGSAS[ph]PEEEQEKPILDRPTR	-3.73738
Q15345:638	Leucine-rich repeat-containing protein 41	LRRC41	T638	DFGLVLQTLKEYNLA	0.0078055	0.020879	2.76476	ASGSLQQLSLDSATFASPQDFGLVLQT[ph]LK	-3.73645
P83881:32	60S ribosomal protein L36a	RPL36A	S32	QYKKGKDSLYAQGKR	0.000166514	0.001829	30.7046	GKDS[ph]LYAQGK	-3.71691
Q15366:263	Poly(rC)-binding protein 2	PCBP2	T263	FPMTHGNTGFSGIES	0.00698984	0.018725	16.3647	LHQLAM[ox]QQSHFPMTHGNT[ph]GFSGIESSSPEVK[+8]	-3.70238
Q9UHD8:41	Septin-9	SEPT9	S41	EEVETPNSTPPRRVQ	0.00763751	0.020372	13.24	RSFEVEEVETPNS[ph]TPPRR	-3.47553
Q8NC51:330	Plasminogen activator inhibitor 1 RNA-binding protein	SERBP1	S330	FVLHKSKSEEAHAED	0.00559211	0.016265	10.6854	SK[+8]S[ph]EEAHAEDSVM[ox]DHHFR[+10]	-3.47492
Q9NZM1:1915	Myoferlin	MYOF	S1915	HTIIPAKSPEKCRLD	0.00516454	0.015088	72.7659	HTIIPAKS[ph]PEK;HTIIPAK[+8]S[ph]PEK[+8]	-3.43435
Q8NFG4:72	Folliculin	FLCN	S72	EGASVESSSPGPKKS	0.000789578	0.003516	0	AHSPAEGASVESS[ph]SPGPKK	-3.42574
P55197:491	Protein AF-10	MLLT10	S491	NKNQENVSHLSVSSA	0.000166514	0.002008	23.0968	NQENVS[ph]HLSVSSASPTSSVASAAGSITSSSLQK	-3.41725
Q9UHB6:225	LIM domain and actin-binding protein 1	LIMA1	S225	SASGRKISENSYSLD	8.84564e-05	2e-06	8.67639	IS[ph]ENSYSLDDLEIGPGQLSSSTFDSEK[+8];K[+8]IS[ph]ENSYSLDDLEIGPGQLSSSTFDSEK[+8]	-3.39239
P22314:46	Ubiquitin-like modifier-activating enzyme 1	UBA1	S46	NGMAKNGSEADIDEG	8.84564e-05	5.4e-05	99.7656	NGS[ph]EADIDEGLYSR;NGS[ph]EADIDEGLYSR[+10]	-3.38689
P52945:31	Pancreas/duodenum homeobox protein 1	PDX1	S31	PAPEFSASPPACLYM	8.84564e-05	0.000497	34.5528	GPAPEFSAS[ph]PPACLYMGR[+10]	-3.3632
Q9Y3P9:42	Rab GTPase-activating protein 1	RABGAP1	S42	TPSTNNGSDDEKTGL	0.00152009	0.006682	20.1226	QGDETPSTNNGS[ph]DDEK[+8]	-3.33698
P42858:419	Huntingtin	HTT	S419	GGRSRSGSIVELIAG	8.84564e-05	3.7e-05	0	SGS[ph]IVELIAGGGSSCS[ph]PVLSR;SGS[ph]IVELIAGGGSSCS[ph]PVLSRK;SGS[ph]IVELIAGGGSSCS[ph]PVLSR[+10];SGS[ph]IVELIAGGGSSCS[ph]PVLSR[+10]K[+8]	-3.30363
Q9H2K8:442	Serine/threonine-protein kinase TAO3	TAOK3	S442	FATIKSASLVTRQIH	0.000789578	0.003104	37.4496	SAS[ph]LVTR	-3.18214
Q9UHD8-2:12	Isoform 2 of Septin-9	SEPT9	S12	RISALKRSFEVEEVE	8.84564e-05	7.9e-05	8.08257	ISALK[+8]R[+10]S[ph]FEVEEVETPNSTPPR[+10]	-3.12331
Q5T8I3:321	Protein FAM102B	FAM102B	S321	QDFSLDSSAEEEGLR	8.84564e-05	0.000139	20.1669	ILQSQDFSLDS[ph]S[ph]AEEEGLR	-3.11915
Q96F24:120	Nuclear receptor-binding factor 2	NRBF2	S120	SPLSQKYSPSTEKCL	8.84564e-05	0.001021	11.355	DAAAHLQTSHKPSAEDAEGQSPLSQKYS[ph]PSTEK	-3.09572
P49321:244	Nuclear autoantigenic sperm protein	NASP	S244	PDAEEEKSVSGTDVQ	8.84564e-05	2e-06	38.4164	S[ph]VSGTDVQEECR	-3.05808
Q5M775:344	Cytospin-B	SPECC1	S344	ETPSRPLSSTSNPFK	0.00901582	0.024159	14.2374	ASLSPDASDFEHITAETPS[ph]RPLS[ph]STSNPFK	-3.051
P17029:548	Zinc finger protein with KRAB and SCAN domains 1	ZKSCAN1	S548	RERASEYSPASLDAF	0.00673706	0.018516	13.24	ASEYS[ph]PASLDAFGAFLK[+8]	-3.0455
Q5T0Z8:736	Uncharacterized protein C6orf132	C6orf132	S736	SQARGEGSPSEATRL	0.0011296	0.004785	21.3031	GEGS[ph]PSEATR	-3.03129
P46100:108	Transcriptional regulator ATRX	ATRX	S108	ETVNEDASNENSEND	8.84564e-05	0.000484	11.3422	Y[ph]VESDDEKPLDDETVNEDAS[ph]NENSENDITMQSLPK;Y[ph]VESDDEK[+8]PLDDETVNEDAS[ph]NENSENDITMQSLPK[+8]	-3.00458
Q14687:433	Genetic suppressor element 1	GSE1	T433	GKPSEQLTPTRAEKL	0.00286814	0.009394	10.3339	GKPSEQLT[ph]PTR;GKPSEQLT[ph]PTRAEK	-3.00293
Q9UHF7:978	Zinc finger transcription factor Trps1	TRPS1	S978	NEEQVNGSPLERRSE	0.00702863	0.019016	55.3332	GSNEEQVNGS[ph]PLER[+10]	-2.98927
P32119:112	Peroxiredoxin-2	PRDX2	S112	ADVTRRLSEDYGVLK	0.00281077	0.009134	57.9946	RLS[ph]EDYGVLK	-2.9686
Q9ULD4:405	Bromodomain and PHD finger-containing protein 3	BRPF3	S405	GDSPRSISETGDEEG	0.000789578	0.003173	21.7452	SIS[ph]ETGDEEGLK;SIS[ph]ETGDEEGLK[+8]	-2.92382
Q53HL2:219	Borealin	CDCA8	S219	YNISGNGSPLADSKE	8.84564e-05	0	39.8036	IYNISGNGS[ph]PLADSK;IYNISGNGS[ph]PLADSK[+8]	-2.91191
Q641Q2:1054	WASH complex subunit FAM21A	FAM21A	S1054	RLAAQESSETEDMSV	8.84564e-05	2e-06	28.8739	LAAQESS[ph]ETEDM[ox]SVPR;LAAQESS[ph]ETEDMSVPR	-2.89967
O95835:246	Serine/threonine-protein kinase LATS1	LATS1	T246	PPQVRSVTPPPPPRG	0.000789578	0.00349	30.7047	SVT[ph]PPPPPR	-2.88958
Q12789:754	General transcription factor 3C polypeptide 1	GTF3C1	S754	GSGDSQLSASSRSES	0.00516454	0.015174	28.5005	EGPSGSGDS[ph]QLS[ph]ASSR	-2.87973
Q96JG9:2539	Zinc finger protein 469	ZNF469	S2539	EVLRAPGSPHSQQLH	0.00133018	0.005805	31.0369	APGS[ph]PHSQQLHPPS[ph]PTEHEVDVK[+8]	-2.87762
Q96JG9:2549	Zinc finger protein 469	ZNF469	S2549	SQQLHPPSPTEHEVD	0.00133018	0.005805	12.7421	APGS[ph]PHSQQLHPPS[ph]PTEHEVDVK[+8]	-2.87762
P63261:323	Actin, cytoplasmic 2	ACTG1	S323	EITALAPSTMKIKII	8.84564e-05	3.7e-05	16.224	EITALAPS[ph]TM[ox]K;EITALAPS[ph]TM[ox]K[+8];EITALAPS[ph]TMK;EITALAPS[ph]TMK[+8]	-2.87293
Q13459:1122	Unconventional myosin-IXb	MYO9B	S1122	SPEKEAPSPEKTLPP	8.84564e-05	0.000132	58.5514	SPLEHSS[ph]PEKEAPS[ph]PEK;SPLEHSS[ph]PEK[+8]EAPS[ph]PEK[+8]	-2.87071
Q99590:1457	Protein SCAF11	SCAF11	S1457	KTLEEPVSTEKNIG_	0.00590784	0.016444	0	TLEEPVS[ph]TEK;TLEEPVS[ph]TEK[+8]	-2.84062
Q53GS7:102	Nucleoporin GLE1	GLE1	T102	FSPASPATPNGTKGK	0.00377074	0.011273	18.3423	S[ph]PDASSAFSPASPAT[ph]PNGTK[+8];SPDASSAFSPASPAT[ph]PNGTK;SPDASSAFSPASPAT[ph]PNGTK[+8]	-2.83032
Q8IX21:316	Protein FAM178A	FAM178A	S316	HLSRKRSSSDSWEPT	0.000570497	0.00268	0	R[+10]SS[ph]SDSWEPTSAGSK[+8]	-2.8292
Q9Y2F5:1612	Little elongation complex subunit 1	ICE1	T1612	LANADTSTPTDCSPD	8.84564e-05	2.2e-05	13.145	SQTQTILANADTST[ph]PTDCSPDTLSK;SQTQTILANADTST[ph]PTDCSPDTLSK[+8]	-2.829
Q86UP2:75	Kinectin	KTN1	S75	QNGNLHESDSESVPR	8.84564e-05	0.000722	21.3031	EIQNGNLHES[ph]DSESVPR;EIQNGNLHES[ph]DSESVPR[+10]	-2.82319
Q92574:1041	Hamartin	TSC1	S1041	GGGGSSSSSSELSTP	8.84564e-05	0.000628	5.87771	GGGGSSSS[ph]SSELSTPEKPPHQR;GGGGSSSS[ph]SSELSTPEK[+8]PPHQR[+10]	-2.80168
P62753:236	40S ribosomal protein S6	RPS6	S236	AKRRRLSSLRASTSK	0.000789578	0.003022	13.24	LSS[ph]LRAS[ph]TSKS[ph]ESSQK;LSS[ph]LRASTS[ph]K;LSS[ph]LRASTSK;LSS[ph]LRASTSKS[ph]ESS[ph]QK;LSS[ph]LRASTSKS[ph]ESSQK;LSS[ph]LR[+10]AS[ph]TSK[+8];LSS[ph]LR[+10]AS[ph]TSK[+8]S[ph]ESSQK[+8];LSS[ph]LR[+10]ASTSK[+8];LSS[ph]LR[+10]ASTSK[+8]S[ph]ESS[ph]QK[+8];LSS[ph]LR[+10]ASTSK[+8]S[ph]ESSQK[+8];RLS[ph]S[ph]LRAS[ph]TSK;RLS[ph]S[ph]LRASTSK;RLSS[ph]LRAS[ph]TSK;R[+10]LS[ph]S[ph]LR[+10]ASTSK[+8];R[+10]LSS[…	-2.79607
Q15032:973	R3H domain-containing protein 1	R3HDM1	S973	RQAKKAASTDLGAGE	8.84564e-05	0.000303	16.224	AAS[ph]TDLGAGETVVGK[+8]	-2.78287
Q9HBM6:174	Transcription initiation factor TFIID subunit 9B	TAF9B	T174	SVPNKVATPMSVTSQ	8.84564e-05	7.2e-05	44.732	VAT[ph]PMSVTSQR	-2.78095
Q9H706-3:569	Isoform 3 of GRB2-associated and regulator of MAPK protein	GAREM	S569	RSPSPTLSYYSSGLH	0.0011296	0.004548	15.0304	SPSPTLS[ph]YYSSGLHNIVTK[+8]	-2.76501
O95602:1429	DNA-directed RNA polymerase I subunit RPA1	POLR1A	S1429	EEEVDYESEEEEERE	8.84564e-05	2.7e-05	17.0091	EKQEEEVDYES[ph]EEEEER;EK[+8]QEEEVDYES[ph]EEEEER[+10];QEEEVDYES[ph]EEEEER;QEEEVDYES[ph]EEEEER[+10]	-2.75048
Q8IVF2:693	Protein AHNAK2	AHNAK2	S693	GASAPGKSMEASVDV	8.84564e-05	3.1e-05	42.6875	S[ph]M[ox]EASVDVSAPK[+8];S[ph]MEASVDVSAPK[+8]	-2.74188
Q6W2J9:1410	BCL-6 corepressor	BCOR	S1410	PSSDYDLSPAKQEPK	8.84564e-05	0.000691	27.0289	RPEPSSDYDLS[ph]PAK;R[+10]PEPSSDYDLS[ph]PAK[+8]	-2.73022
Q5VV52:39	Zinc finger protein 691	ZNF691	S39	MGSEKEQSPEPHLPE	0.00453636	0.014072	1000	EQS[ph]PEPHLPEEGEGGK[+8]PWR[+10]	-2.71801
Q8IW41:182	MAP kinase-activated protein kinase 5	MAPKAPK5	T182	IDQGDLMTPQFTPYY	0.000166514	0.001545	14.866	IDQGDLMT[ph]PQFTPYYVAPQVLEAQR;IDQGDLMT[ph]PQFTPYYVAPQVLEAQR[+10]	-2.71651
Q8NE71:166	ATP-binding cassette sub-family F member 1	ABCF1	S166	NRINKAVSEEQQPAL	8.84564e-05	0.000201	1000	AVS[ph]EEQQPALK;AVS[ph]EEQQPALK[+8]	-2.7164
O00622:188	Protein CYR61	CYR61	S188	KELGFDASEVELTRN	8.84564e-05	4.3e-05	89.3472	ELGFDAS[ph]EVELTR	-2.71166
Q14978:83	Nucleolar and coiled-body phosphoprotein 1	NOLC1	S83	KKAKKKASSSDSEDS	8.84564e-05	1e-06	0	AS[ph]SSDSEDSSEEEEEVQGPPAK	-2.70155
Q13459:1115	Unconventional myosin-IXb	MYO9B	S1115	RSPLEHSSPEKEAPS	8.84564e-05	0.000132	16.224	SPLEHSS[ph]PEK;SPLEHSS[ph]PEKEAPS[ph]PEK;SPLEHSS[ph]PEK[+8]EAPS[ph]PEK[+8]	-2.68059
Q92997:48	Segment polarity protein dishevelled homolog DVL-3	DVL3	S48	SYKFFFKSMDDDFGV	0.000166514	0.0021	1000	S[ph]MDDDFGVVK[+8]	-2.67297
Q99661:187	Kinesin-like protein KIF2C	KIF2C	S187	SSANPVNSVRRKSCL	8.84564e-05	5e-06	101.558	GSSSANPVNS[ph]VR	-2.67171
O00425:249	Insulin-like growth factor 2 mRNA-binding protein 3	IGF2BP3	T249	KSITILSTPEGTSAA	0.000166514	0.00162	16.224	SITILST[ph]PEGTSAACK[+8]	-2.67104
P78524:84	Suppression of tumorigenicity 5 protein	ST5	S84	PQNPQDPSPDTSPPT	8.84564e-05	0.000794	18.6552	DRHPPAPSPQNPQDPS[ph]PDTSPPTCPFK	-2.66516
Q9Y2U8:327	Inner nuclear membrane protein Man1	LEMD3	S327	DRAAAAGSLDRSRNL	8.84564e-05	0.000324	1000	AAAAGS[ph]LDR	-2.65397
Q99941:185	Cyclic AMP-dependent transcription factor ATF-6 beta	ATF6B	S185	ASLLSADSSSQAFIG	0.00387571	0.0117	5.37201	IEPVSPCSSVNSEASLLSADS[ph]S[ph]SQAFIGEEVLEVK	-2.63276
Q99941:186	Cyclic AMP-dependent transcription factor ATF-6 beta	ATF6B	S186	SLLSADSSSQAFIGE	0.00387571	0.0117	5.37201	IEPVSPCSSVNSEASLLSADS[ph]S[ph]SQAFIGEEVLEVK	-2.63276
Q13542:83	Eukaryotic translation initiation factor 4E-binding protein 2	EIF4EBP2	S83	PNIPGVTSPGTLIED	8.84564e-05	5.7e-05	6.3559	NSPMAQT[ph]PPCHLPNIPGVTS[ph]PGTLIEDSK[+8];R[+10]NS[ph]PMAQTPPCHLPNIPGVTS[ph]PGTLIEDSK[+8]	-2.60786
O15047:1167	Histone-lysine N-methyltransferase SETD1A	SETD1A	T1167	PPKKRRKTVSFSAIE	0.000937354	0.003794	13.24	T[ph]VSFSAIEVVPAPEPPPATPPQAK[+8]	-2.60698
Q7Z401:1099	C-myc promoter-binding protein	DENND4A	S1099	DSLEKESSDDDTPFD	8.84564e-05	3.9e-05	0	ESS[ph]DDDTPFDGSNYLADK	-2.60347
Q5VWQ8:747	Disabled homolog 2-interacting protein	DAB2IP	S747	ANGGKSLSMVDLQDA	8.84564e-05	7.9e-05	24.2082	SLS[ph]M[ox]VDLQDAR;SLS[ph]MVDLQDAR;SLS[ph]MVDLQDAR[+10]	-2.59317
Q99575:730	Ribonucleases P/MRP protein subunit POP1	POP1	S730	EEPSVASSPNGKESD	8.84564e-05	0	16.224	VQAYEEPSVASS[ph]PNGK;VQAYEEPSVASS[ph]PNGK[+8]	-2.59049
Q6ZNJ1:2143	Neurobeachin-like protein 2	NBEAL2	S2143	LVREKYESFEDPAGT	0.000166514	0.002024	51.6564	YES[ph]FEDPAGTIDK[+8]	-2.58604
Q5VZ89:1057	DENN domain-containing protein 4C	DENND4C	S1057	PAQENPESEKSSPAV	0.00281077	0.009051	29.0054	SSLPLDHGSPAQENPES[ph]EKS[ph]SPAVSR	-2.5838
Q5VZ89:1060	DENN domain-containing protein 4C	DENND4C	S1060	ENPESEKSSPAVSRS	0.00281077	0.009051	0	SSLPLDHGSPAQENPES[ph]EKS[ph]SPAVSR	-2.5838
Q9Y5B9:1015	FACT complex subunit SPT16	SUPT16H	S1015	EEEEQSRSMSRKRKA	8.84564e-05	0.000654	12.7421	YEEEEEQSRS[ph]MSRK	-2.57788
Q2M1P5:893	Kinesin-like protein KIF7	KIF7	S893	AFQRKRRSGSNGSVV	0.00165052	0.007342	10.2828	S[ph]GSNGSVVSLEQQQK[+8]	-2.55409
Q7Z3B3:249	KAT8 regulatory NSL complex subunit 1	KANSL1	S249	LQGSSRLSPGTDSSS	0.00645287	0.017743	25.7236	SSVNSMEQPALQGSSRLS[ph]PGTDSSSNLGGVK;SSVNSMEQPALQGSSR[+10]LS[ph]PGTDSSSNLGGVK[+8]	-2.54501
Q9BWN1:42	Proline-rich protein 14	PRR14	S42	LQLPGAPSPLEKASR	0.00133018	0.006054	1000	LQLPGAPS[ph]PLEK	-2.54494
Q9UKI8:38	Serine/threonine-protein kinase tousled-like 1	TLK1	T38	ARSLLNHTPPSGRPR	0.00522245	0.015703	24.6317	SLLNHT[ph]PPSGRPR	-2.53744
Q01433:117	AMP deaminase 2	AMPD2	T117	HFPLDLRTSMDGKCK	0.00552923	0.016126	0	HFPLDLR[+10]T[ph]SM[ox]DGK[+8];HFPLDLR[+10]T[ph]SMDGK[+8]	-2.53739
Q99459:424	Cell division cycle 5-like protein	CDC5L	T424	SNGAEGLTPRSGTTP	0.00661607	0.018373	40.3564	TPSNGAEGLT[ph]PR;TPSNGAEGLT[ph]PR[+10]	-2.5233
Q92551:377	Inositol hexakisphosphate kinase 1	IP6K1	S377	SSCGPSTSPSNTSPE	8.84564e-05	1.1e-05	11.7186	HLDMVLPEVASSCGPSTS[ph]PSNTSPEAGPSSQPK;HLDMVLPEVASSCGPSTS[ph]PSNTSPEAGPSSQPK[+8]	-2.49861
Q13542:70	Eukaryotic translation initiation factor 4E-binding protein 2	EIF4EBP2	T70	RNSPMAQTPPCHLPN	8.84564e-05	3e-06	13.4299	NSPM[ox]AQT[ph]PPCHLPNIPGVTSPGTLIEDSK[+8];NSPMAQT[ph]PPCHLPNIPGVTS[ph]PGTLIEDSK[+8];NSPMAQT[ph]PPCHLPNIPGVTSPGTLIEDSK;NSPMAQT[ph]PPCHLPNIPGVTSPGTLIEDSK[+8];R[+10]NS[ph]PM[ox]AQT[ph]PPCHLPNIPGVTSPGTLIEDSK[+8];R[+10]NS[ph]PMAQT[ph]PPCHLPNIPGVTSPGTLIEDSK[+8]	-2.49564
O94876:392	Transmembrane and coiled-coil domains protein 1	TMCC1	S392	NIPNLKDSLEEGQVD	0.000330087	0.002476	1000	FGS[ph]ADNIPNLKDS[ph]LEEGQVDDAGK;FGS[ph]ADNIPNLK[+8]DS[ph]LEEGQVDDAGK[+8]	-2.48425
P08397:15	Porphobilinogen deaminase	HMBS	S15	AATAEENSPKMRVIR	0.000570497	0.002734	31.3407	S[ac]GNGNAAATAEENS[ph]PK[+8]	-2.46595
Q8N108:373	Mesoderm induction early response protein 1	MIER1	S373	ESESAASSRAPSPPP	0.00702863	0.019464	24.437	LLDESES[ph]AASS[ph]R	-2.46205
Q8WXI7:6146	Mucin-16	MUC16	S6146	ASSSHSNSPPLTIST	0.00601937	0.016979	13.9884	SPDISPEASSSHSNS[ph]PPLTISTHK[+8]	-2.45437
Q01433:100	AMP deaminase 2	AMPD2	S100	PPLQSARSLPGPAPC	0.00870947	0.022143	1000	S[ph]LPGPAPCLK;S[ph]LPGPAPCLK[+8]	-2.41929
Q14195-2:95	Isoform LCRMP-4 of Dihydropyrimidinase-related protein 3	DPYL3	S95	RGQGREESREPAPAS	8.84564e-05	0.000879	24.991	EES[ph]REPAPASPAPAGVEIR	-2.40509
Q5T5Y3:431	Calmodulin-regulated spectrin-associated protein 1	CAMSAP1	S431	LRQKQQKSIQGEDIP	0.00241152	0.008451	1000	S[ph]IQGEDIPDQR[+10]	-2.38246
Q5BJD5:17	Transmembrane protein 41B	TMEM41B	T17	SQLGAHHTTPVGDGA	8.84564e-05	3e-06	15.4977	SQLGAHHT[ph]TPVGDGAAGTR[+10]	-2.37875
Q7Z4V5:263	Hepatoma-derived growth factor-related protein 2	HDGFRP2	S263	SSSSSSSSSDSDVSV	8.84564e-05	0.000222	0	SASSSSSSSSS[ph]SDSDVSVK[+8]	-2.3737
Q5F1R6:436	DnaJ homolog subfamily C member 21	DNAJC21	S436	DSPQENVSVTEIIKP	0.00733166	0.019962	7.5678	ELEDSPQENVS[ph]VTEIIK[+8]PCDDPK[+8]	-2.36424
Q8IVF2:851	Protein AHNAK2	AHNAK2	S851	GVSAPGKSMEDSVDV	8.84564e-05	3e-06	22.1707	MPSFGVSAPGK[+8]S[ph]MEDSVDVSAPK[+8];S[ph]M[ox]EDSVDVSAPK[+8];S[ph]MEDSVDVSAPK;S[ph]MEDSVDVSAPK[+8]	-2.3624
Q86SJ2:442	Amphoterin-induced protein 2	AMIGO2	S442	LHQSNAHSSILSPGP	8.84564e-05	0.00049	9.52875	NMLHQSNAHS[ph]SILSPGPASDASADER;NMLHQSNAHS[ph]SILSPGPASDASADER[+10]	-2.36175
P43490:472	Nicotinamide phosphoribosyltransferase	NAMPT	S472	GKVTKSYSFDEIRKN	0.00383116	0.01134	38.4164	SYS[ph]FDEIRK;SYS[ph]FDEIR[+10]K[+8]	-2.35634
P35269:389	General transcription factor IIF subunit 1	GTF2F1	T389	RGNSRPGTPSAEGGS	8.84564e-05	5e-06	31.5052	GNS[ph]RPGT[ph]PSAEGGSTSSTLR;GNSR[+10]PGT[ph]PSAEGGSTSSTLR[+10]	-2.35609
Q14678:325	KN motif and ankyrin repeat domain-containing protein 1	KANK1	S325	GVRKRSYSAGNASQL	8.84564e-05	0	19.3315	RSYS[ph]AGNASQLEQLSR;R[+10]SYS[ph]AGNASQLEQLSR[+10];SYS[ph]AGNASQLEQLSR[+10]	-2.34855
Q96CX2:200	BTB/POZ domain-containing protein KCTD12	KCTD12	S200	PLLTPSQSLDGSRRS	8.84564e-05	0	18.8756	SPSGGAAGPLLTPSQS[ph]LDGSR[+10]	-2.336
Q9HCM7:1010	Fibrosin-1-like protein	FBRSL1	T1010	VTAAGPPTPPGPPRS	8.84564e-05	0.000209	26.1807	TPPAAAALGAPPPLVTAAGPPT[ph]PPGPPR;TPPAAAALGAPPPLVTAAGPPT[ph]PPGPPR[+10]	-2.33325
P62263:107	40S ribosomal protein S14	RPS14	T107	TGGNRTKTPGPGAQS	0.0011296	0.005186	30.3412	T[ph]PGPGAQSALR;T[ph]PGPGAQSALR[+10]	-2.33031
O95425:221	Supervillin	SVIL	S221	TRQAHDLSPAAESSS	0.0011296	0.004188	24.3082	QAHDLS[ph]PAAESSSTFSFSGR;QAHDLS[ph]PAAESSSTFSFSGR[+10]	-2.32144
Q13033:229	Striatin-3	STRN3	S229	QILNGGESPKQKGQE	8.84564e-05	2e-06	1000	NLEQILNGGES[ph]PK;NLEQILNGGES[ph]PK[+8]	-2.31954
Q9H3Q1:71	Cdc42 effector protein 4	CDC42EP4	S71	SLDEQPSSSSSKRSL	8.84564e-05	9e-06	26.3752	AGEPDGESLDEQPSS[ph]SSSK;AGEPDGESLDEQPSS[ph]SSSK[+8]	-2.30932
Q567U6:151	Coiled-coil domain-containing protein 93	CCDC93	S151	SQFQKTYSLPEDDDF	0.00918759	0.024589	27.6946	TYS[ph]LPEDDDFIK[+8]	-2.30247
Q8NHG7:15	Small VCP/p97-interacting protein	SVIP	T15	PGESAPPTPDLEEKR	8.84564e-05	0.000319	123.518	GLCFPCPGESAPPT[ph]PDLEEK	-2.29653
Q8N5A5:373	Zinc finger CCCH-type with G patch domain-containing protein	ZGPAT	S373	VVLPRGKSLDQCVET	8.84564e-05	0.000219	83.2181	S[ph]LDQCVETLQK;S[ph]LDQCVETLQK[+8]	-2.28701
Q15032:347	R3H domain-containing protein 1	R3HDM1	S347	STNSHQSSTENELKY	0.000570497	0.002763	11.5056	STNSHQSS[ph]TENELK[+8]	-2.28687
Q13459:1331	Unconventional myosin-IXb	MYO9B	S1331	PSAMLSQSLDLSDRH	8.84564e-05	9.8e-05	14.2316	LVAAASPSAMLSQS[ph]LDLSDR	-2.27135
Q15428:13	Splicing factor 3A subunit 2	SF3A2	S13	RPGGKTGSGGVASSS	8.84564e-05	8.9e-05	7.716	TGS[ph]GGVASSSESNR	-2.26985
Q9NRE2:72	Teashirt homolog 2	TSHZ2	S72	SYQNSPGSHLSNQDA	0.00698984	0.01878	6.74794	GCFSYQNSPGS[ph]HLSNQDAENESLLSDASDQVSDIK[+8]	-2.26948
Q9P206:520	Uncharacterized protein KIAA1522	KIAA1522	S520	RSPERTLSPSSGYSS	0.00139439	0.006267	11.355	TLS[ph]PSSGYSSQSGTPTLPPK;TLS[ph]PSSGYSSQSGTPTLPPK[+8]	-2.26485
P28290:641	Sperm-specific antigen 2	SSFA2	S641	VELLREASAESDVGK	0.000789578	0.003451	30.6566	EAS[ph]AESDVGK[+8]	-2.26159
P28290:644	Sperm-specific antigen 2	SSFA2	S644	LREASAESDVGKSSE	0.0011296	0.004238	30.6566	EASAES[ph]DVGK	-2.26159
Q9ULM3:575	YEATS domain-containing protein 2	YEATS2	S575	GSHPKVQSPKPITGG	8.84564e-05	0.000344	26.6694	VQS[ph]PKPITGGLGAFTK;VQS[ph]PK[+8]PITGGLGAFTK[+8]	-2.24604
Q9UQ35:1368	Serine/arginine repetitive matrix protein 2	SRRM2	S1368	NQLETDPSLDMKEQS	8.84564e-05	1.4e-05	64.5356	EDLNGPFLNQLETDPS[ph]LDMK	-2.2445
Q8TD19:331	Serine/threonine-protein kinase Nek9	NEK9	S331	APTKRPRSSTVTEAP	8.84564e-05	1.5e-05	11.5056	S[ph]STVTEAPIAVVTSR;S[ph]STVTEAPIAVVTSR[+10]	-2.23893
P41236:20	Protein phosphatase inhibitor 2	PPP1R2	S20	GILKNKTSTTSSMVA	8.84564e-05	4.6e-05	13.24	NK[+8]TS[ph]TTSSMVASAEQPR[+10]	-2.23595
P62753:240	40S ribosomal protein S6	RPS6	S240	RLSSLRASTSKSESS	0.00165052	0.007469	10.2828	LSS[ph]LRAS[ph]TSKS[ph]ESSQK;LSS[ph]LR[+10]AS[ph]TSK[+8];LSS[ph]LR[+10]AS[ph]TSK[+8]S[ph]ESSQK[+8];LSSLRAS[ph]TSKS[ph]ESSQK;RLS[ph]S[ph]LRAS[ph]TSK;RLSS[ph]LRAS[ph]TSK;R[+10]LSS[ph]LR[+10]AS[ph]TSK[+8]	-2.22972
Q14315:2233	Filamin-C	FLNC	S2233	LGRERLGSFGSITRQ	0.00165052	0.007656	41.3293	LGS[ph]FGSITR;LGS[ph]FGSITR[+10]	-2.19785
Q12802:2720	A-kinase anchor protein 13	AKAP13	S2720	PSIAKSGSLDSELSV	8.84564e-05	0.000327	11.5322	SGS[ph]LDSELSVS[ph]PK;SGS[ph]LDSELSVS[ph]PK[+8];SGS[ph]LDSELSVSPK;SGS[ph]LDSELSVSPK[+8]	-2.19202
Q05209:449	Tyrosine-protein phosphatase non-receptor type 12	PTPN12	S449	PLQEGPKSFDGNTLL	8.84564e-05	0.001437	78.2152	S[ph]FDGNTLLNR[+10]	-2.191
Q9NP74:140	Palmdelphin	PALMD	Y140	EESIEDIYANIPDLP	0.00281077	0.008752	34.4579	AEESIEDIY[ph]ANIPDLPK[+8]	-2.18148
Q6XZF7:684	Dynamin-binding protein	DNMBP	S684	GPGHMGRSLDQTSPC	8.84564e-05	3e-05	49.6206	S[ph]LDQTSPCPLVLVR[+10]	-2.17439
Q13620:193	Cullin-4B	CUL4B	S193	FANSKPGSAKKLVIK	8.84564e-05	0.00016	55.0995	SSTTVSSFANSKPGS[ph]AK;SSTTVSSFANSK[+8]PGS[ph]AK[+8]	-2.17325
Q8TEV9:417	Smith-Magenis syndrome chromosomal region candidate gene 8 protein	SMCR8	S417	KVLISVGSYKSSVES	8.84564e-05	0.000428	10.2828	VLISVGS[ph]YK[+8]	-2.166
O14641:4	Segment polarity protein dishevelled homolog DVL-2	DVL2	S4	____MAGSSTGGGGV	0.00661607	0.018333	9.34047	A[ac]GS[ph]STGGGGVGETK	-2.14427
Q4LE39:1032	AT-rich interactive domain-containing protein 4B	ARID4B	S1032	TTPESPSSVTVTEGS	8.84564e-05	0.000491	8.6265	KAEFPSSGSNSVLNTPPTTPESPSS[ph]VTVTEGSR	-2.14274
Q8WXX5:109	DnaJ homolog subfamily C member 9	DNAJC9	S109	RLLFKKISLEDIQAF	8.84564e-05	0.000669	1000	KIS[ph]LEDIQAFEK;K[+8]IS[ph]LEDIQAFEK[+8]	-2.13436
Q96GY0:292	Zinc finger C2HC domain-containing protein 1A	ZC2HC1A	S292	IKGIEGHSPGNLPKF	8.84564e-05	0.000594	1000	GIEGHS[ph]PGNLPK;GIEGHS[ph]PGNLPK[+8]	-2.13122
Q96KC8:430	DnaJ homolog subfamily C member 1	DNAJC1	S430	EEEQEGDSGEQETGA	8.84564e-05	2e-06	18.7879	EDAEGVAAEEEQEGDS[ph]GEQETGATDARPR;EDAEGVAAEEEQEGDS[ph]GEQETGATDAR[+10]PR[+10];TATTLPDDMITQREDAEGVAAEEEQEGDS[ph]GEQETGATDARPR	-2.12451
Q01581:490	Hydroxymethylglutaryl-CoA synthase, cytoplasmic	HMGCS1	T490	LVHSNIATEHIPSPA	8.84564e-05	0.001454	28.1729	R[+10]PTPNDDTLDEGVGLVHSNIAT[ph]EHIPSPAK[+8]	-2.11976
Q2M1Z3:629	Rho GTPase-activating protein 31	ARHGAP31	S629	ESSTLQESPRARAEA	8.84564e-05	1e-06	62.5912	EAGEMESSTLQES[ph]PR;EAGEMESSTLQES[ph]PR[+10]	-2.11882
P39023:304	60S ribosomal protein L3	RPL3	S304	KLIKNNASTDYDLSD	8.84564e-05	2.6e-05	32.3958	NNAS[ph]TDYDLSDK[+8]	-2.1182
Q53EL6:76	Programmed cell death protein 4	PDCD4	S76	RDSGRGDSVSDSGSD	8.84564e-05	0.000144	24.7542	DSGRGDS[ph]VSDSGSDALR;DSGR[+10]GDS[ph]VSDSGSDALR[+10];GDS[ph]VSDSGSDALR;GDS[ph]VSDSGSDALR[+10]	-2.11794
Q8IVF2:2336	Protein AHNAK2	AHNAK2	S2336	GVSALGKSIEASADV	8.84564e-05	3.6e-05	78.307	S[ph]IEASADVSALK;S[ph]IEASADVSALK[+8]	-2.09874
P46100:784	Transcriptional regulator ATRX	ATRX	S784	GKRKRKSSTSGSDFD	0.00351506	0.010481	6.59058	RKSS[ph]TSGSDFDTK;R[+10]K[+8]SS[ph]TSGSDFDTK[+8]	-2.0958
Q08AD1:877	Calmodulin-regulated spectrin-associated protein 2	CAMSAP2	S877	EKQWNLASPSEETLN	8.84564e-05	0.000106	5.94807	QWNLAS[ph]PSEETLNEGEILEYTK[+8]	-2.08888
A6NFR6:269	Putative uncharacterized protein C5orf60	C5orf60	S269	NPGWVSWSDSMQADS	0.00387571	0.011512	8.0791	NPGWVSWS[ph]DSMQADSETDTIICPM[ox]CK[+8]	-2.08646
Q9BXB4:189	Oxysterol-binding protein-related protein 11	OSBPL11	S189	PISQRRPSQNAISFF	8.84564e-05	3.5e-05	51.0252	RPS[ph]QNAISFFNVGHSK;R[+10]PS[ph]QNAISFFNVGHSK[+8]	-2.08512
P56524:210	Histone deacetylase 4	HDAC4	S210	YGKTQHSSLDQSSPP	8.84564e-05	0.000108	6.89655	TQHSS[ph]LDQSSPPQSGVSTSYNHPVLGMYDAK[+8]	-2.04139
Q96JM2:1090	Zinc finger protein 462	ZNF462	S1090	FEVGAPMSPKMSNMG	8.84564e-05	2.4e-05	90.7717	GSALSQLSFEVGAPMS[ph]PK;GSALSQLSFEVGAPMS[ph]PK[+8]	-2.03698
Q9Y4E1:1030	WASH complex subunit FAM21C	FAM21C	S1030	RRLAAQESSEAEDMS	0.00139439	0.006342	7.38062	LAAQES[ph]SEAEDMSVPR[+10]	-2.02611
Q9BW71:125	HIRA-interacting protein 3	HIRIP3	S125	NGVAAEVSPAKEENP	8.84564e-05	1.8e-05	1000	NGVAAEVS[ph]PAK;NGVAAEVS[ph]PAKEENPR;NGVAAEVS[ph]PAK[+8];NGVAAEVS[ph]PAK[+8]EENPR[+10];NGVAAEVS[ph]PAK[+8]EENPR[+10]R[+10]	-2.02509
Q9Y3Y4-2:34	Isoform 2 of Pygopus homolog 1	PYGO1	S34	GPGVQLGSPDKKKRK	8.84564e-05	1e-06	57.3937	GGDSGLDGLGGPGVQLGS[ph]PDKK;GGDSGLDGLGGPGVQLGS[ph]PDK[+8]K[+8]	-1.99797
Q14181:156	DNA polymerase alpha subunit B	POLA2	T156	SSFSPSATPSQKYNS	0.00516454	0.015256	19.9258	SVSTR[+10]S[ph]PHQLLSPSSFSPSAT[ph]PSQK[+8]	-1.99694
P01106:62	Myc proto-oncogene protein	MYC	S62	LLPTPPLSPSRRSGL	0.0011296	0.005126	14.6549	KFELLPTPPLS[ph]PSRR;K[+8]FELLPT[ph]PPLS[ph]PSR[+10]R[+10];K[+8]FELLPTPPLS[ph]PSR[+10]R[+10]	-1.99395
P12956:477	X-ray repair cross-complementing protein 6	XRCC6	S477	RFTYRSDSFENPVLQ	8.84564e-05	0.000411	28.5209	SDS[ph]FENPVLQQHFR;SDS[ph]FENPVLQQHFR[+10]	-1.98891
Q9BW71:332	HIRA-interacting protein 3	HIRIP3	S332	GGKRLSGSSEDEEDS	8.84564e-05	0.000148	0	RLSGS[ph]SEDEEDSGK	-1.97748
Q8WXE0:725	Caskin-2	CASKIN2	S725	QPSGGDPSPPQERNL	8.84564e-05	0	27.2526	GSGHSQEQPAPQPSGGDPS[ph]PPQER;GSGHSQEQPAPQPSGGDPS[ph]PPQER[+10];SRGSGHSQEQPAPQPSGGDPS[ph]PPQER	-1.97208
Q3L8U1:1472	Chromodomain-helicase-DNA-binding protein 9	CHD9	S1472	AELSEAESEGDEKPK	8.84564e-05	0.000232	1000	DELAELS[ph]EAES[ph]EGDEKPK;DELAELS[ph]EAES[ph]EGDEK[+8]PK[+8]	-1.97142
Q3L8U1:1468	Chromodomain-helicase-DNA-binding protein 9	CHD9	S1468	KDELAELSEAESEGD	8.84564e-05	0.000232	1000	DELAELS[ph]EAES[ph]EGDEKPK;DELAELS[ph]EAES[ph]EGDEK[+8]PK[+8]	-1.97142
Q9H8Y8:433	Golgi reassembly-stacking protein 2	GORASP2	T433	EDRVGDSTPVSEKPV	8.84564e-05	1.1e-05	9.56507	APTTVEDRVGDST[ph]PVSEKPVSAAVDANASESP	-1.97003
Q9NQX3:266	Gephyrin	GPHN	T266	DTASLSTTPSESPRA	8.84564e-05	4e-06	16.224	DTASLSTT[ph]PSESPR;DTASLSTT[ph]PSESPR[+10]	-1.96749
O15014:467	Zinc finger protein 609	ZNF609	S467	SKRVRTNSMGSATGP	8.84564e-05	3.5e-05	14.4892	TNS[ph]M[ox]GSATGPLPGTK;TNS[ph]M[ox]GSATGPLPGTK[+8];TNS[ph]MGSATGPLPGTK;TNS[ph]MGSATGPLPGTK[+8]	-1.95981
Q9P2B4:549	CTTNBP2 N-terminal-like protein	CTTNBP2NL	S549	PRGDTSHSPTPGKVS	8.84564e-05	5.5e-05	36.8328	GDTSHS[ph]PTPGK;GDTSHS[ph]PTPGK[+8]	-1.95804
Q9ULH1:1041	Arf-GAP with SH3 domain, ANK repeat and PH domain-containing protein 1	ASAP1	S1041	DAIQKQASEDSNDLT	0.00351506	0.010616	3.46813	QAS[ph]EDSNDLTPTLPETPVPLPR[+10]	-1.95511
Q96EY5:170	Multivesicular body subunit 12A	MVB12A	S170	SRDMQGLSLDAASQP	8.84564e-05	5e-06	57.4136	DM[ox]QGLS[ph]LDAASQPSK[+8];DMQGLS[ph]LDAASQPSK[+8]	-1.94615
Q8IVF2:365	Protein AHNAK2	AHNAK2	S365	ELGPWGDSLEETGAA	8.84564e-05	0	30.6512	AGVLEELGPWGDS[ph]LEETGAATGSR;AGVLEELGPWGDS[ph]LEETGAATGSR[+10]	-1.93582
P28290:591	Sperm-specific antigen 2	SSFA2	S591	AVADKRKSGSQDFPQ	8.84564e-05	3e-05	0	S[ph]GSQDFPQCNTIENTGTK;S[ph]GSQDFPQCNTIENTGTK[+8]	-1.93169
O95757:74	Heat shock 70 kDa protein 4L	HSPA4L	S74	FKKLHGRSFDDPIVQ	8.84564e-05	3e-06	145.595	LHGR[+10]S[ph]FDDPIVQTER[+10];S[ph]FDDPIVQTER[+10]	-1.92359
Q9UJF2:16	Ras GTPase-activating protein nGAP	RASAL2	S16	ERSPRRRSISGTSTS	8.84564e-05	0.001102	16.224	S[ph]ISGTSTSEKPNSM[ox]DTANTSPFK;S[ph]ISGTSTSEKPNSMDTANTSPFK	-1.92045
Q9ULD5:356	Zinc finger protein 777	ZNF777	T356	EDSEEGETPTDPSAA	8.84564e-05	0.000141	19.3522	GERPTMQEQEDSEEGET[ph]PTDPSAAHDGIVIK	-1.91699
Q9ULD5:351	Zinc finger protein 777	ZNF777	S351	TMQEQEDSEEGETPT	0.00601937	0.016792	12.4299	GER[+10]PTMQEQEDS[ph]EEGETPTDPSAAHDGIVIK[+8]	-1.91699
Q86YS7:314	C2 domain-containing protein 5	C2CD5	T314	SDTDLSLTPKTGMGS	8.84564e-05	9.8e-05	13.2658	QSSSSDTDLSLT[ph]PK;QSSSSDTDLSLT[ph]PK[+8]	-1.9067
Q9HCM1:1358	Uncharacterized protein KIAA1551	KIAA1551	S1358	SSLGQSLSPEKIKLK	0.00139439	0.006462	24.8358	HSSLGQSLS[ph]PEK	-1.89516
P58107:1390	Epiplakin	EPPK1	S1390	GLLDTQTSQVLTAVD	8.84564e-05	0.000138	16.224	LGLLDTQTS[ph]QVLTAVDK	-1.89381
Q86YS7:293	C2 domain-containing protein 5	C2CD5	S293	PLKNQTYSFSPSKSY	0.00119154	0.005317	18.4164	NQTYS[ph]FS[ph]PSK[+8]	-1.89319
Q8WVJ9:55	Twist-related protein 2	TWIST2	S55	GKRGKKGSPSAQSFE	0.00133018	0.005784	6.96318	K[+8]GS[ph]PSAQSFEELQSQR[+10]	-1.89046
P21333:1342	Filamin-A	FLNA	S1342	YDGSPVPSSPFQVPV	8.84564e-05	5e-06	15.6174	VEYTPYEEGLHSVDVTYDGSPVPS[ph]SPFQVPVTEGCDPSR;VEYTPYEEGLHSVDVTYDGSPVPS[ph]SPFQVPVTEGCDPSR[+10]	-1.88345
O00418:72	Eukaryotic elongation factor 2 kinase	EEF2K	S72	KSERYSSSGSPANSF	8.84564e-05	0.000155	16.224	YSSS[ph]GS[ph]PANSFHFK;YSSS[ph]GS[ph]PANSFHFK[+8];YSSS[ph]GSPANSFHFK[+8]	-1.8796
O75128:755	Protein cordon-bleu	COBL	S755	RIISLSSSVPEAESQ	0.00516454	0.015251	11.5056	IISLSSS[ph]VPEAESQPIGK	-1.87929
Q8WWI1:805	LIM domain only protein 7	LMO7	S805	PSRRRMYSFDDVLEE	8.84564e-05	0.000218	15.4977	M[ox]YS[ph]FDDVLEEGK;M[ox]YS[ph]FDDVLEEGK[+8];MYS[ph]FDDVLEEGK;MYS[ph]FDDVLEEGK[+8];RM[ox]YS[ph]FDDVLEEGK;RMYS[ph]FDDVLEEGK;R[+10]M[ox]YS[ph]FDDVLEEGK[+8];R[+10]MYS[ph]FDDVLEEGK[+8];R[+10]R[+10]M[ox]YS[ph]FDDVLEEGK[+8];R[+10]R[+10]MYS[ph]FDDVLEEGK[+8]	-1.87927
Q53SF7:364	Cordon-bleu protein-like 1	COBLL1	S364	SCIVKSMSVDETDKS	8.84564e-05	0.000994	8.63001	SM[ox]S[ph]VDETDK;SM[ox]S[ph]VDETDK[+8];SMS[ph]VDETDK;SMS[ph]VDETDK[+8];SMS[ph]VDETDK[+8]SPCEAGR[+10]	-1.87754
Q96T58:1333	Msx2-interacting protein	SPEN	S1333	IKLSVLNSEDELNRW	8.84564e-05	0.001004	44.368	LSVLNS[ph]EDELNR;LSVLNS[ph]EDELNR[+10]	-1.87575
Q09666:4953	Neuroblast differentiation-associated protein AHNAK	AHNAK	S4953	GPKVEAPSLDVHMDS	8.84564e-05	0.00038	25.2268	VEAPS[ph]LDVHMDSPDINIEGPDVK[+8]	-1.87505
Q9Y4H2:823	Insulin receptor substrate 2	IRS2	Y823	CGGDSDQYVLMSSPV	8.84564e-05	0	21.9901	APYTCGGDSDQY[ph]VLMSSPVGR	-1.86973
P55265:601	Double-stranded RNA-specific adenosine deaminase	ADAR	T601	EKTAESQTPTPSATS	8.84564e-05	1e-06	13.2658	TAESQT[ph]PTPSATSFFSGK;TAESQT[ph]PTPSATSFFSGK[+8]	-1.86654
P35568:495	Insulin receptor substrate 1	IRS1	T495	GGNGHRCTPGTGLGT	8.84564e-05	0.000143	0	CT[ph]PGTGLGTSPALAGDEAASAADLDNR[+10]	-1.86316
Q9Y6H5:676	Synphilin-1	SNCAIP	S676	QLMQRSLSESDTDSN	8.84564e-05	0.000364	13.2658	SLS[ph]ESDTDSNNSEDPK[+8]	-1.85384
Q7KZ85:1718	Transcription elongation factor SPT6	SUPT6H	T1718	MSIAGDATPLLDEMD	8.84564e-05	0	19.9807	LTPRPS[ph]PSPMIESTPMSIAGDAT[ph]PLLDEMDR;LTPRPSPSPMIESTPMSIAGDAT[ph]PLLDEMDR;LTPR[+10]PS[ph]PSPMIESTPMSIAGDAT[ph]PLLDEMDR[+10]	-1.84031
Q7KZ85:1701	Transcription elongation factor SPT6	SUPT6H	S1701	QRLTPRPSPSPMIES	8.84564e-05	0	20.1052	LTPRPS[ph]PSPMIESTPMSIAGDAT[ph]PLLDEMDR;LTPR[+10]PS[ph]PSPMIESTPMSIAGDAT[ph]PLLDEMDR[+10]	-1.84031
Q15043:309	Zinc transporter ZIP14	SLC39A14	S309	DEKVIVGSLSVQDLQ	8.84564e-05	3.9e-05	18.4899	VIVGS[ph]LSVQDLQASQSACYWLK;VIVGS[ph]LSVQDLQASQSACYWLK[+8]	-1.83517
Q53EL6:457	Programmed cell death protein 4	PDCD4	S457	RGRKRFVSEGDGGRL	0.00346308	0.010261	1000	RFVS[ph]EGDGGR;R[+10]FVS[ph]EGDGGR[+10]	-1.82597
Q15545:264	Transcription initiation factor TFIID subunit 7	TAF7	S264	LQDKLNESDEQHQEN	8.84564e-05	0	44.3919	LNES[ph]DEQHQENEGTNQLVM[ox]GIQK;LNES[ph]DEQHQENEGTNQLVMGIQK;LNES[ph]DEQHQENEGTNQLVMGIQK[+8]	-1.82356
P53814:315	Smoothelin	SMTN	T315	PAQNRESTPLASGPS	0.000330087	0.002472	0	EST[ph]PLASGPSSFQR	-1.82217
P23528:82	Cofilin-1	CFL1	Y82	LPDKDCRYALYDATY	0.000166514	0.001746	69.6562	Y[ph]ALYDATYETK	-1.8213
Q13613:36	Myotubularin-related protein 1	MTMR1	T36	PRAAGGATAGSRQPS	8.84564e-05	4.1e-05	15.3221	AAGGAT[ph]AGS[ph]RQPSVETLDSPTGSHVEWCK;AAGGAT[ph]AGSR[+10]QPSVETLDSPTGSHVEWCK[+8]	-1.81751
Q13613:43	Myotubularin-related protein 1	MTMR1	S43	TAGSRQPSVETLDSP	8.84564e-05	5e-06	8.37891	AAGGATAGSR[+10]QPS[ph]VETLDSPTGSHVEWCK[+8]	-1.81751
Q8N8S7:464	Protein enabled homolog	ENAH	T464	RIAEKGSTIETEQKE	8.84564e-05	0.001091	11.5859	GST[ph]IETEQK;GST[ph]IETEQK[+8]	-1.81515
Q92692:518	Nectin-2	PVRL2	Y518	PIYDALSYSSPSDSY	8.84564e-05	1e-06	0	INPIYDALSY[ph]SSPSDSYQGK[+8]	-1.81199
Q8IWI9-3:1542	Isoform 3 of MAX gene-associated protein	MGAP	S1542	PVATPQVSPNTVKRA	8.84564e-05	0.000823	5.44239	R[+10]PIENAAQIPVATPQVS[ph]PNTVK[+8]	-1.80771
Q9Y6M1:164	Insulin-like growth factor 2 mRNA-binding protein 2	IGF2BP2	S164	DEEVSSPSPPQRAQR	8.84564e-05	5e-06	30.7046	ISYIPDEEVSSPS[ph]PPQR;ISYIPDEEVSSPS[ph]PPQR[+10]	-1.80761
O15320:647	cTAGE family member 5	CTAGE5	S647	LRSFNMPSLDKMDGS	0.00165052	0.007429	74.326	SFNMPS[ph]LDK[+8]	-1.80118
Q96CB9:206	5-methylcytosine rRNA methyltransferase NSUN4	NSUN4	S206	NLAANDLSPSRIARL	8.84564e-05	0.000233	42.6519	NLAANDLS[ph]PSR;NLAANDLS[ph]PSR[+10]	-1.79939
Q9H0B6:609	Kinesin light chain 2	KLC2	S609	SDSRTLSSSSMDLSR	0.00281077	0.008741	24.437	TLSS[ph]SSMDLSR	-1.79912
O00161:102	Synaptosomal-associated protein 23	SNAP23	T102	SGKAYKTTWGDGGEN	0.00661607	0.018132	7.48087	AYK[+8]TT[ph]WGDGGENSPCNVVSK[+8]	-1.79879
P21127:47	Cyclin-dependent kinase 11B	CDK11B	S47	DRDSKRDSLEEGELR	0.00351506	0.010656	1000	RDS[ph]LEEGELR	-1.79815
O15530:37	3-phosphoinositide-dependent protein kinase 1	PDPK1	T37	RTQTESSTPPGIPGG	0.00702863	0.019116	13.24	TQTESST[ph]PPGIPGGSR;TQTESST[ph]PPGIPGGSR[+10]	-1.78985
O00562:300	Membrane-associated phosphatidylinositol transfer protein 1	PITPNM1	S300	APPGPDASPDASFGK	8.84564e-05	1e-06	35.8197	SAASNTGTPDGPEAPPGPDAS[ph]PDASFGK;SAASNTGTPDGPEAPPGPDAS[ph]PDASFGK[+8]	-1.78886
P82094:542	TATA element modulatory factor	TMF1	S542	LATRLNSSETADLLK	0.000789578	0.003415	10.3339	LNSS[ph]ETADLLK	-1.78237
P42684:781	Abelson tyrosine-protein kinase 2	ABL2	S781	TSKPFPRSNSTSSMS	8.84564e-05	3e-06	11.5056	S[ph]NSTSSM[ox]SSGLPEQDR[+10]	-1.77628
Q9UQK1:293	Protein phosphatase 1 regulatory subunit 3C	PPP1R3C	S293	LESTIFGSPRLASGL	8.84564e-05	1e-06	91.4134	TELESTIFGS[ph]PR;TELESTIFGS[ph]PR[+10]	-1.77528
Q6PL24:71	Protein TMED8	TMED8	S71	PHRPQMVSPVSKDAT	8.84564e-05	0.001309	11.8365	DTSLLASATDPEPCSSPHRPQMVS[ph]PVSK	-1.76988
Q8IVF2:842	Protein AHNAK2	AHNAK2	S842	MPKFKMPSFGVSAPG	8.84564e-05	4e-06	20.1226	FKMPS[ph]FGVSAPGK;FK[+8]MPS[ph]FGVSAPGK[+8];M[ox]PS[ph]FGVSAPGK[+8];MPS[ph]FGVSAPGK;MPS[ph]FGVSAPGK[+8]	-1.76879
P55081:80	Microfibrillar-associated protein 1	MFAP1	S80	PEEQEEDSSSDPRLR	8.84564e-05	0.000355	10.2828	EQEAEPEEQEEDS[ph]SSDPR	-1.75508
Q7Z5L2:42	Coiled-coil domain-containing protein R3HCC1L	R3HCC1L	S42	DEEESCGSPNSVVKE	8.84564e-05	1.1e-05	40.9569	TGDEEESCGS[ph]PNSVVK[+8]	-1.75346
O95425:968	Supervillin	SVIL	S968	SGMEKYGSFEEAEAS	8.84564e-05	7e-06	6.36704	YGS[ph]FEEAEASYPILNR;YGS[ph]FEEAEASYPILNR[+10]	-1.74381
Q8NFC6:2973	Biorientation of chromosomes in cell division protein 1-like 1	BOD1L1	S2973	PERKRQKSVSDPVED	0.00387571	0.011511	27.6946	S[ph]VSDPVEDK;S[ph]VSDPVEDK[+8];S[ph]VSDPVEDK[+8]K[+8]	-1.73553
P35658:1186	Nuclear pore complex protein Nup214	NUP214	S1186	PASGQLSSGDKASGT	0.000166514	0.00207	4.7067	QGSLINSLK[+8]PSGPTPASGQLSS[ph]GDK[+8]	-1.73436
Q92692:520	Nectin-2	PVRL2	S520	YDALSYSSPSDSYQG	8.84564e-05	0	13.2658	INPIYDALSYSS[ph]PSDSYQGK;INPIYDALSYSS[ph]PSDSYQGK[+8]	-1.73407
Q9H792:826	Pseudopodium-enriched atypical kinase 1	PEAK1	S826	SLFTSQPSGEAEAPQ	8.84564e-05	1e-06	18.7599	SLFTSQPS[ph]GEAEAPQTTDSPTTK;SLFTSQPS[ph]GEAEAPQTTDSPTTK[+8]	-1.73335
P78524:87	Suppression of tumorigenicity 5 protein	ST5	T87	PQDPSPDTSPPTCPF	8.84564e-05	0.000213	0	DRHPPAPSPQNPQDPSPDT[ph]SPPTCPFK;DR[+10]HPPAPSPQNPQDPSPDT[ph]SPPTCPFK[+8]	-1.73298
Q9NYI0:1023	PH and SEC7 domain-containing protein 3	PSD3	T1023	NPDTSPITAKVKRNV	8.84564e-05	7e-05	21.9901	SHSSPSLNPDTSPIT[ph]AK	-1.72785
Q12802:793	A-kinase anchor protein 13	AKAP13	S793	SLANSPGSESVTKDD	8.84564e-05	0.000874	13.4901	ELVPDQAVISDSTFSLANSPGS[ph]ESVTK[+8]	-1.72418
Q14764:867	Major vault protein	MVP	S867	RRVASGPSPGEGISP	8.84564e-05	5e-06	8.05829	RVASGPS[ph]PGEGISPQSAQAPQAPGDNHVVPVLR;R[+10]VASGPS[ph]PGEGISPQSAQAPQAPGDNHVVPVLR[+10]	-1.70243
Q6WKZ4:358	Rab11 family-interacting protein 1	RAB11FIP1	T358	KKHLFSSTENLAAGS	8.84564e-05	0.0003	16.224	HLFSST[ph]ENLAAGSWK	-1.6942
Q9BUG6:296	Zinc finger and SCAN domain-containing protein 5A	ZSCAN5A	S296	GDALNLSSPKRSKPD	0.000166514	0.001923	28.8739	GDALNLSS[ph]PK	-1.69314
Q96IZ0:231	PRKC apoptosis WT1 regulator protein	PAWR	S231	GRYKSTTSVSEEDVS	8.84564e-05	9e-06	16.224	STTS[ph]VSEEDVSSR[+10]	-1.6765
Q9BY89:92	Uncharacterized protein KIAA1671	KIAA1671	S92	RPSSTGPSPSGGLSE	8.84564e-05	1.3e-05	21.772	SPVPSLRPSSTGPS[ph]PSGGLSEEPAAK	-1.67079
P62753:244	40S ribosomal protein S6	RPS6	S244	LRASTSKSESSQK__	0.00466791	0.014544	13.2658	LSS[ph]LRAS[ph]TSKS[ph]ESSQK;LSS[ph]LRASTSKS[ph]ESS[ph]QK;LSS[ph]LRASTSKS[ph]ESSQK;LSS[ph]LR[+10]AS[ph]TSK[+8]S[ph]ESSQK[+8];LSS[ph]LR[+10]ASTSK[+8]S[ph]ESS[ph]QK[+8];LSS[ph]LR[+10]ASTSK[+8]S[ph]ESSQK[+8];LSSLRAS[ph]TSKS[ph]ESSQK	-1.66336
Q03135:14	Caveolin-1	CAV1	Y14	VDSEGHLYTVPIREQ	0.00351506	0.010634	26.3752	YVDSEGHLY[ph]TVPIR	-1.66296
Q5PRF9:555	Protein Smaug homolog 2	SAMD4B	S555	QKGWAFGSNSLPIAG	0.00792585	0.021221	42.6519	GWAFGS[ph]NSLPIAGSVGMGVAR;GWAFGS[ph]NSLPIAGSVGMGVAR[+10]	-1.66039
Q9UKI8:159	Serine/threonine-protein kinase tousled-like 1	TLK1	S159	YQGGNGSSPVRGIPP	8.84564e-05	0	28.8739	ISDYFEYQGGNGSS[ph]PVR;ISDYFEYQGGNGSS[ph]PVR[+10]	-1.65815
O60292:1440	Signal-induced proliferation-associated 1-like protein 3	SIPA1L3	S1440	SPFQLSASVPKSFFS	8.84564e-05	5e-06	13.145	TASAETPR[+10]PSQLAQPSPFQLSAS[ph]VPK[+8]	-1.65776
Q8NEY1:808	Neuron navigator 1	NAV1	S808	LDKVNSNSLDLPSSS	8.84564e-05	1.9e-05	13.8532	VNSNS[ph]LDLPSSSDTTHASK;VNSNS[ph]LDLPSSSDTTHASK[+8]	-1.65653
Q08499:375	cAMP-specific 3',5'-cyclic phosphodiesterase 4D	PDE4D	S375	KKLMHSSSLTNSSIP	8.84564e-05	4.8e-05	13.24	LM[ox]HSSS[ph]LTNSSIPR;LM[ox]HSSS[ph]LTNSSIPR[+10];LMHSSS[ph]LTNSSIPR;LMHSSS[ph]LTNSSIPR[+10]	-1.65526
Q9C0C2:1158	182 kDa tankyrase-1-binding protein	TNKS1BP1	S1158	PGKTTAGSVDWTDQL	8.84564e-05	0.000531	10.7431	TTAGS[ph]VDWTDQLGLR	-1.64919
Q9UQK1:33	Protein phosphatase 1 regulatory subunit 3C	PPP1R3C	S33	MRLCLAHSPPVKSFL	0.00108949	0.004004	1000	LCLAHS[ph]PPVK[+8]	-1.64827
Q86U44:243	N6-adenosine-methyltransferase 70 kDa subunit	METTL3	S243	EQQSKKVSQEILELL	8.84564e-05	0.000137	73.5492	KVS[ph]QEILELLNTTTAK	-1.64755
P49454:1255	Centromere protein F	CENPF	S1255	SNLQDMQSQEISGLK	8.84564e-05	1.5e-05	46.6769	GDLETSNLQDMQS[ph]QEISGLK	-1.62576
Q15366:254	Poly(rC)-binding protein 2	PCBP2	S254	HQLAMQQSHFPMTHG	8.84564e-05	0.000482	20.8097	LHQLAM[ox]QQS[ph]HFPM[ox]THGNTGFSGIESSSPEVK[+8];LHQLAMQQS[ph]HFPMTHGNTGFSGIESSSPEVK[+8]	-1.62521
Q96N67:182	Dedicator of cytokinesis protein 7	DOCK7	S182	DLKRRSMSIDDTPRG	8.84564e-05	0.00029	30.7047	SM[ox]S[ph]IDDTPR;SM[ox]S[ph]IDDTPR[+10];SMS[ph]IDDTPR	-1.62249
Q9Y2L5:311	Trafficking protein particle complex subunit 8	TRAPPC8	S311	QSSDPSNSIDGPDHL	8.84564e-05	0.001437	18.3423	AHPLQLEQSSDPSNS[ph]IDGPDHLR;AHPLQLEQSSDPSNS[ph]IDGPDHLR[+10]	-1.61923
P78524:231	Suppression of tumorigenicity 5 protein	ST5	T231	GLRRMSRTFSECSYP	8.84564e-05	4.5e-05	0	T[ph]FSECSYPETEEEGEALPVR	-1.61193
Q09666:379	Neuroblast differentiation-associated protein AHNAK	AHNAK	S379	GPQITGPSLEGDLGL	8.84564e-05	1e-06	44.732	GPQITGPS[ph]LEGDLGLK;GPQITGPS[ph]LEGDLGLK[+8]	-1.60716
Q53GS7:88	Nucleoporin GLE1	GLE1	S88	QPSFVPKSPDASSAF	0.0089297	0.02288	13.3795	S[ph]PDASSAFSPASPAT[ph]PNGTK[+8]	-1.59923
P85037:445	Forkhead box protein K1	FOXK1	S445	ECLSREGSPIPHDPE	8.84564e-05	0.000311	15.3812	EGS[ph]PIPHDPEFGSK;SGGLQTPECLS[ph]REGS[ph]PIPHDPEFGSK;SGGLQTPECLS[ph]R[+10]EGS[ph]PIPHDPEFGSK[+8]	-1.59398
Q9Y5B0:839	RNA polymerase II subunit A C-terminal domain phosphatase	CTDP1	S839	SRRKRQPSMSETMPL	8.84564e-05	2.8e-05	13.2658	RQPS[ph]M[ox]SETMPLYTLCK;RQPS[ph]MSETMPLYTLCK;R[+10]QPS[ph]M[ox]SETMPLYTLCK[+8];R[+10]QPS[ph]MSETMPLYTLCK[+8]	-1.59189
P26373:77	60S ribosomal protein L13	RPL13	S77	VRAGRGFSLEELRVA	8.84564e-05	0.000531	1000	GFS[ph]LEELR;GFS[ph]LEELR[+10]	-1.59023
Q86TB9:184	Protein PAT1 homolog 1	PATL1	S184	STSPIIGSPPVRAVP	8.84564e-05	0.000276	31.3407	RSTS[ph]PIIGS[ph]PPVR;R[+10]STS[ph]PIIGS[ph]PPVR[+10];STS[ph]PIIGS[ph]PPVR;STS[ph]PIIGS[ph]PPVR[+10]	-1.58965
O00767:199	Acyl-CoA desaturase	SCD	T199	AVKEKGSTLDLSDLE	8.84564e-05	0.001458	0	GST[ph]LDLSDLEAEK;GST[ph]LDLSDLEAEK[+8]	-1.58394
Q8N1G4:510	Leucine-rich repeat-containing protein 47	LRRC47	T510	MAEMKKYTLENKEEG	8.84564e-05	0.000656	15.653	KYT[ph]LENKEEGSLSDTEADAVSGQLPDPTTNPSAGK	-1.5827
Q9BUG6:245	Zinc finger and SCAN domain-containing protein 5A	ZSCAN5A	S245	PEPQLPKSPTDLVRA	8.84564e-05	5.9e-05	35.8197	ENREENPGLTSPEPQLPKS[ph]PTDLVR	-1.57427
Q02241:160	Kinesin-like protein KIF23	KIF23	S160	FKSNDRNSMDIQCEV	8.84564e-05	4.2e-05	3.02986	SNDRNS[ph]M[ox]DIQCEVDALLER;SNDRNS[ph]MDIQCEVDALLER	-1.57397
Q5M775:912	Cytospin-B	SPECC1	S912	PDPHLRKSPSLESLS	8.84564e-05	0.001255	17.0091	S[ph]PSLESLSRPPSLGFGDTR	-1.57279
Q6P4F7:787	Rho GTPase-activating protein 11A	ARHGAP11A	S787	MRIAKQQSLETCEKT	0.000166514	0.002287	49.6206	QQS[ph]LETCEK[+8]	-1.57208
P23528:41	Cofilin-1	CFL1	S41	KAVLFCLSEDKKNII	0.00165052	0.007434	1000	AVLFCLS[ph]EDKK	-1.56779
O43169:19	Cytochrome b5 type B	CYB5B	S19	KGQEVETSVTYYRLE	8.84564e-05	2e-06	13.2658	GQEVETS[ph]VTYYR;GQEVETS[ph]VTYYR[+10]	-1.56694
P15822:1036	Zinc finger protein 40	HIVEP1	S1036	RKRRKMKSVGDDEEL	8.84564e-05	7.4e-05	46.9142	MK[+8]S[ph]VGDDEELQQNESGTSPK[+8]	-1.56623
Q96PY6:881	Serine/threonine-protein kinase Nek1	NEK1	S881	SPEFSEASPQMSLKL	8.84564e-05	0.000113	40.4561	SPEFSEAS[ph]PQMSLK	-1.56368
O76064:157	E3 ubiquitin-protein ligase RNF8	RNF8	S157	LRTKRKFSLDELAGP	8.84564e-05	0.000401	89.5334	RKFS[ph]LDELAGPGAEGPSNLK;R[+10]K[+8]FS[ph]LDELAGPGAEGPSNLK[+8]	-1.56287
Q9NRA0:414	Sphingosine kinase 2	SPHK2	S414	PAPPMAHSPLHRSVS	0.00733166	0.019695	22.1089	SELTLTPDPAPPM[ox]AHS[ph]PLHR[+10];SELTLTPDPAPPMAHS[ph]PLHR;SELTLTPDPAPPMAHS[ph]PLHR[+10]	-1.56065
Q92539:106	Phosphatidate phosphatase LPIN2	LPIN2	S106	LPAYLATSPIPTEDQ	8.84564e-05	0	20.3546	LPAYLATS[ph]PIPTEDQFFK;LPAYLATS[ph]PIPTEDQFFK[+8]	-1.56035
Q9Y450:65	HBS1-like protein	HBS1L	S65	YEDLKESSNSVSNHQ	0.000166514	0.001842	0	ESS[ph]NSVSNHQLSGFDQAR[+10]	-1.55782
O75385:544	Serine/threonine-protein kinase ULK1	ULK1	S544	GSSAPEHSPRTSGLG	0.00882484	0.022367	57.12	SPRPGSSAPEHS[ph]PR	-1.55126
P08559:300	Pyruvate dehydrogenase E1 component subunit alpha, somatic form, mitochondrial	PDHA1	S300	SMSDPGVSYRTREEI	8.84564e-05	0.000746	13.145	YHGHS[ph]M[ox]SDPGVS[ph]YR;YHGHS[ph]M[ox]SDPGVS[ph]YR[+10];YHGHS[ph]MSDPGVS[ph]YR;YHGHS[ph]MSDPGVS[ph]YR[+10];YHGHSMSDPGVS[ph]YR[+10]	-1.54959
P85037:441	Forkhead box protein K1	FOXK1	S441	LQTPECLSREGSPIP	8.84564e-05	0.000311	30.1353	SGGLQT[ph]PECLS[ph]R;SGGLQT[ph]PECLS[ph]R[+10];SGGLQTPECLS[ph]R;SGGLQTPECLS[ph]REGS[ph]PIPHDPEFGSK;SGGLQTPECLS[ph]R[+10]EGS[ph]PIPHDPEFGSK[+8]	-1.54465
Q9Y4H2:742	Insulin receptor substrate 2	IRS2	Y742	SSPEDSGYMRMWCGS	0.00590784	0.016479	13.145	ASS[ph]PAESSPEDSGY[ph]MR[+10]	-1.54391
Q9H063:75	Repressor of RNA polymerase III transcription MAF1 homolog	MAF1	S75	SPSRLSKSQGGEEEG	8.84564e-05	1e-06	128.291	S[ph]QGGEEEGPLSDK;S[ph]QGGEEEGPLSDK[+8]	-1.54106
Q9H2I8:152	Leucine-rich repeat-containing protein C10orf11	C10orf11	S152	ASSEDVASSPERHYT	0.00645287	0.017689	0	ASSEDVAS[ph]SPERHYTPLPSASR	-1.5405
Q8IWB9:196	Testis-expressed sequence 2 protein	TEX2	S196	MSLVKSLSTEVEPKE	8.84564e-05	0.000191	22.8533	SLS[ph]TEVEPK;SLS[ph]TEVEPK[+8]	-1.53315
Q8WUF5:292	RelA-associated inhibitor	PPP1R13L	S292	LLPWRESSLDGLGGT	8.84564e-05	0.000208	22.8533	ESS[ph]LDGLGGTGK;ESS[ph]LDGLGGTGK[+8]	-1.52694
Q9ULJ3:411	Zinc finger and BTB domain-containing protein 21	ZBTB21	S411	PHRLRSFSASQSTDR	8.84564e-05	1.7e-05	13.2658	SFS[ph]ASQSTDR;SFS[ph]ASQSTDR[+10];SFS[ph]ASQSTDR[+10]EGASPVTEVR[+10]	-1.52439
Q96PV7:730	Protein FAM193B	FAM193B	S730	QAKKSEASPAPRPPA	0.0048534	0.014863	22.1163	K[+8]SEAS[ph]PAPR[+10]PPASLEVPSAK[+8]	-1.52198
Q8ND04:895	Protein SMG8	SMG8	S895	PLYILSSSQGRGLKP	8.84564e-05	9e-06	21.5144	ALNSDMPLYILSSS[ph]QGR[+10]	-1.51827
P08729:205	Keratin, type II cytoskeletal 7	KRT7	Y205	KKDVDAAYMSKVELE	8.84564e-05	0.000425	45.7067	DVDAAY[ph]MSK	-1.51733
Q8NFC6:2501	Biorientation of chromosomes in cell division protein 1-like 1	BOD1L1	S2501	GLEGNANSPAHLRGP	8.84564e-05	0.000164	34.3918	GLEGNANS[ph]PAHLR;GLEGNANS[ph]PAHLRGPEQTSGQTAK;GLEGNANS[ph]PAHLR[+10]GPEQTSGQTAK[+8]	-1.51252
O75376:1300	Nuclear receptor corepressor 1	NCOR1	T1300	SGSIMQGTPRATTES	8.84564e-05	5.5e-05	65.4396	TVLSGSIMQGT[ph]PR	-1.50754
O95239:801	Chromosome-associated kinesin KIF4A	KIF4A	S801	KLRRRTFSLTEVRGQ	8.84564e-05	0.000891	24.7546	TFS[ph]LTEVR;TFS[ph]LTEVR[+10]	-1.50254
P78559:1013	Microtubule-associated protein 1A	MAP1A	S1013	THTPFHQSPVEEKSE	0.00165052	0.007493	17.9722	MAS[ph]PPPSGPPSATHTPFHQS[ph]PVEEK[+8]	-1.49984
Q5T5U3:861	Rho GTPase-activating protein 21	ARHGAP21	S861	QLSHDHESVGPPSLD	0.0063952	0.017471	14.7315	RQLSHDHES[ph]VGPPSLDAQPNSK;R[+10]QLSHDHES[ph]VGPPSLDAQPNSK[+8]	-1.49807
Q09666:4999	Neuroblast differentiation-associated protein AHNAK	AHNAK	T4999	KSPSLDVTVPEAELN	8.84564e-05	3.2e-05	14.0068	SPSLDVT[ph]VPEAELNLETPEISVGGK;SPSLDVT[ph]VPEAELNLETPEISVGGK[+8]	-1.49319
Q8TEQ6:757	Gem-associated protein 5	GEMIN5	S757	RTPVKLESIDGNEEE	8.84564e-05	9e-06	48.8311	LES[ph]IDGNEEESM[ox]K;LES[ph]IDGNEEESM[ox]K[+8];LES[ph]IDGNEEESMK;LES[ph]IDGNEEESMK[+8];TPVKLES[ph]IDGNEEESMK;TPVK[+8]LES[ph]IDGNEEESMK[+8]	-1.49266
Q9Y450:67	HBS1-like protein	HBS1L	S67	DLKESSNSVSNHQLS	8.84564e-05	7.2e-05	12.1958	ESSNS[ph]VSNHQLSGFDQAR	-1.48254
Q9Y6Q9:629	Nuclear receptor coactivator 3	NCOA3	S629	LQLLTCSSDDRGHSS	8.84564e-05	0.000689	5.37201	LLQLLTCSS[ph]DDR[+10]GHSSLTNSPLDSSCK[+8]	-1.48026
P07355:12	Annexin A2	ANXA2	S12	HEILCKLSLEGDHST	0.0011296	0.004844	9.59572	LS[ph]LEGDHSTPPSAYGSVK;S[ac]TVHEILCKLS[ph]LEGDHSTPPSAYGSVK	-1.48001
Q07864:1940	DNA polymerase epsilon catalytic subunit A	POLE	S1940	IHCGLQDSQKAGGAE	8.84564e-05	0.001377	1000	IHCGLQDS[ph]QK	-1.47175
P11274:238	Breakpoint cluster region protein	BCR	S238	YRGRSSESSCGVDGD	0.00119154	0.005524	0	GR[+10]SSES[ph]SCGVDGDYEDAELNPR[+10]	-1.46912
Q69YQ0:881	Cytospin-A	SPECC1L	S881	TPPAAAVSPMQRHSI	8.84564e-05	1e-05	115.974	TPPAAAVS[ph]PMQR;TPPAAAVS[ph]PMQR[+10]	-1.46759
Q92609:539	TBC1 domain family member 5	TBC1D5	S539	SSKNISSSPSVESLP	8.84564e-05	2.2e-05	22.8533	NISSS[ph]PSVESLPGGR[+10]	-1.46755
Q5BJD5:18	Transmembrane protein 41B	TMEM41B	T18	QLGAHHTTPVGDGAA	8.84564e-05	1.6e-05	16.224	SQLGAHHTT[ph]PVGDGAAGTR;SQLGAHHTT[ph]PVGDGAAGTR[+10]	-1.46662
O15014:840	Zinc finger protein 609	ZNF609	T840	AEASSVKTNSPAYSD	8.84564e-05	1.4e-05	10.2828	T[ph]NSPAYSDISDAGEDGEGK	-1.46217
O75179:1696	Ankyrin repeat domain-containing protein 17	ANKRD17	S1696	TCTKSGPSPLSSPNG	8.84564e-05	0.001088	12.2598	SGPS[ph]PLSS[ph]PNGK[+8];SGPS[ph]PLSSPNGK[+8]	-1.45851
O60333:1035	Kinesin-like protein KIF1B	KIF1B	S1035	QSGTAKISFDNEYFN	0.00673706	0.018623	22.6605	IS[ph]FDNEYFNQSDFSSVAM[ox]T[ph]R[+10]	-1.45744
O60333:1052	Kinesin-like protein KIF1B	KIF1B	T1052	DFSSVAMTRSGLSLE	0.00673706	0.018623	21.3254	IS[ph]FDNEYFNQSDFSSVAM[ox]T[ph]R[+10]	-1.45744
Q9UKV3:243	Apoptotic chromatin condensation inducer in the nucleus	ACIN1	S243	AAKLSEGSQPAEEEE	8.84564e-05	7.3e-05	67.8103	AAK[+8]LS[ph]EGS[ph]QPAEEEEDQETPSR[+10]	-1.45533
O60343:570	TBC1 domain family member 4	TBC1D4	S570	AKRSLTSSLENIFSR	8.84564e-05	0.00013	19.3315	RSLTSS[ph]LENIFSR;R[+10]SLTSS[ph]LENIFSR[+10];SLTSS[ph]LENIFSR;SLTSS[ph]LENIFSR[+10]	-1.45303
Q8N3D4:310	EH domain-binding protein 1-like protein 1	EHBP1L1	S310	APRLRKGSDALRPPV	8.84564e-05	2e-06	1000	GS[ph]DALR[+10]PPVPQGEDEVPK[+8];KGS[ph]DALRPPVPQGEDEVPK;K[+8]GS[ph]DALR[+10]PPVPQGEDEVPK[+8];LRKGS[ph]DALRPPVPQGEDEVPK;LR[+10]K[+8]GS[ph]DALR[+10]PPVPQGEDEVPK[+8]	-1.44894
Q8N1G4:522	Leucine-rich repeat-containing protein 47	LRRC47	T522	EEGSLSDTEADAVSG	8.84564e-05	9e-06	13.3795	KYTLENKEEGSLSDT[ph]EADAVSGQLPDPTTNPSAGK;K[+8]YTLENK[+8]EEGSLSDT[ph]EADAVSGQLPDPTTNPSAGK[+8]	-1.44194
Q9Y4H2:828	Insulin receptor substrate 2	IRS2	S828	DQYVLMSSPVGRILE	8.84564e-05	1e-06	24.7542	APYTCGGDSDQYVLMSS[ph]PVGR;APYTCGGDSDQYVLMSS[ph]PVGR[+10]	-1.44191
Q92614:728	Unconventional myosin-XVIIIa	MYO18A	S728	GTLQRSTSFRQGPEE	8.84564e-05	1e-06	14.4894	STS[ph]FRQGPEESGLGDGTGPK;STS[ph]FR[+10]QGPEESGLGDGTGPK[+8]	-1.44092
Q15365:263	Poly(rC)-binding protein 1	PCBP1	S263	GFAGIDSSSPEVKGY	0.000166514	0.002321	14.8848	QQSHFAM[ox]MHGGTGFAGIDSS[ph]SPEVK[+8];QQSHFAMMHGGTGFAGIDSS[ph]SPEVK[+8]	-1.44079
Q8IVF2:1997	Protein AHNAK2	AHNAK2	S1997	MPKFKMPSFGVSAPG	8.84564e-05	9.1e-05	63.7706	MPS[ph]FGVSAPGR	-1.43736
Q15375:607	Ephrin type-A receptor 7	EPHA7	T607	FKFPGTKTYIDPETY	8.84564e-05	6e-06	0	T[ph]YIDPETYEDPNR;T[ph]YIDPETYEDPNR[+10]	-1.43405
Q9Y520:1263	Protein PRRC2C	PRRC2C	S1263	KRRRQRGSETDTDSE	8.84564e-05	5e-06	4.96852	GS[ph]ETDTDSEIHESASDK;QRGS[ph]ETDTDSEIHESASDK;QR[+10]GS[ph]ETDTDSEIHESASDK[+8]	-1.43252
Q12789:751	General transcription factor 3C polypeptide 1	GTF3C1	S751	GPSGSGDSQLSASSR	8.84564e-05	6.6e-05	40.9569	EGPSGSGDS[ph]QLS[ph]ASSR;EGPSGSGDS[ph]QLSASSR[+10]	-1.4255
Q9H0D6:473	5'-3' exoribonuclease 2	XRN2	S473	MQNNSSPSISPNTSF	0.00152009	0.007079	13.8532	M[ox]QNNSSPS[ph]ISPNTSFTSDGSPSPLGGIK[+8]	-1.41731
Q9H8V3:861	Protein ECT2	ECT2	S861	ALMTSHGSVEGRSPS	8.84564e-05	0.000784	15.1757	ALMTSHGS[ph]VEGR[+10]	-1.41597
Q5T8I3:320	Protein FAM102B	FAM102B	S320	SQDFSLDSSAEEEGL	8.84564e-05	3e-06	24.2431	ILQSQDFSLDS[ph]S[ph]AEEEGLR;ILQSQDFSLDS[ph]SAEEEGLR;ILQSQDFSLDS[ph]SAEEEGLR[+10]	-1.41369
Q5VT25-6:1630	Isoform 6 of Serine/threonine-protein kinase MRCK alpha	MRCKA	S1630	DSINPEYSPSLRSVP	0.00387571	0.012045	13.2658	FLSPDSINPEYS[ph]PSLR	-1.41062
Q14865:688	AT-rich interactive domain-containing protein 5B	ARID5B	S688	RGNPGIMSPLAKKKL	0.00763751	0.020227	1000	GNPGIMS[ph]PLAK[+8]	-1.40864
P78415:386	Iroquois-class homeodomain protein IRX-3	IRX3	S386	APSALQLSPAAAAAA	0.00882484	0.022493	9.7554	IWSLAETATSPDNPRRS[ph]PPGAGGSPPGAAVAPSALQLS[ph]PAAAAAAAHR	-1.40734
Q15366:266	Poly(rC)-binding protein 2	PCBP2	S266	THGNTGFSGIESSSP	0.00261595	0.008559	20.5682	LHQLAM[ox]QQSHFPMTHGNTGFS[ph]GIESSSPEVK[+8];LHQLAMQQSHFPM[ox]THGNTGFS[ph]GIESSSPEVK[+8]	-1.40631
Q9UQ35:1383	Serine/arginine repetitive matrix protein 2	SRRM2	S1383	TRSSGHSSSELSPDA	8.84564e-05	0.001219	28.8739	SSGHS[ph]S[ph]SELS[ph]PDAVEK	-1.40561
Q8N3V7-2:693	Isoform 2 of Synaptopodin	SYNPO	S693	PPWTPGASRPPSSLD	0.00133018	0.006066	17.1672	ESLPTSPPWTPGAS[ph]RPPSSLDGWVSPGPWEPGR	-1.40431
Q9BY89:774	Uncharacterized protein KIAA1671	KIAA1671	S774	SLKDRQLSQEVTPAD	8.84564e-05	0	28.5821	DRQLS[ph]QEVTPADLECGLEGQAGSVQR;DR[+10]QLS[ph]QEVTPADLECGLEGQAGSVQR[+10]	-1.4034
Q9NWV8:29	BRISC and BRCA1-A complex member 1	BABAM1	S29	EPRPRTRSNPEGAED	8.84564e-05	0.000173	21.3041	TRS[ph]NPEGAEDR;TRS[ph]NPEGAEDRAVGAQASVGSR;TR[+10]S[ph]NPEGAEDR[+10];TR[+10]S[ph]NPEGAEDR[+10]AVGAQASVGSR[+10]	-1.40126
P10244:452	Myb-related protein B	MYBL2	S452	PVKTLPFSPSQFLNF	0.0011296	0.004338	13.2658	TLPFS[ph]PSQFLNFWNK	-1.40025
Q15366:272	Poly(rC)-binding protein 2	PCBP2	S272	FSGIESSSPEVKGYW	8.84564e-05	1.4e-05	13.145	LHQLAM[ox]QQSHFPM[ox]THGNTGFSGIESSS[ph]PEVK;LHQLAM[ox]QQSHFPM[ox]THGNTGFSGIESSS[ph]PEVK[+8];LHQLAM[ox]QQSHFPMTHGNTGFSGIESSS[ph]PEVK;LHQLAM[ox]QQSHFPMTHGNTGFSGIESSS[ph]PEVK[+8];LHQLAMQQSHFPM[ox]THGNTGFSGIESSS[ph]PEVK;LHQLAMQQSHFPM[ox]THGNTGFSGIESSS[ph]PEVK[+8];LHQLAMQQSHFPMTHGNTGFSGIESSS[ph]PEVK;LHQLAMQQSHFPMTHGNTGFSGIESSS[ph]PEVK[+8]	-1.39775
O43491:386	Band 4.1-like protein 2	EPB41L2	S386	HKTHRGLSPAQADSQ	8.84564e-05	4.1e-05	85.8617	GLS[ph]PAQADSQFLENAK	-1.38965
Q92503:226	SEC14-like protein 1	SEC14L1	S226	GDALSSPSAPEPVVG	8.84564e-05	1.2e-05	21.9901	EGLSGDALSSPS[ph]APEPVVGTPDDKLDADYIK;EGLSGDALSSPS[ph]APEPVVGTPDDK[+8]LDADYIK[+8]	-1.3885
Q92503:234	SEC14-like protein 1	SEC14L1	T234	APEPVVGTPDDKLDA	8.84564e-05	1e-06	23.6803	EGLSGDALSSPSAPEPVVGT[ph]PDDKLDADYIK;EGLSGDALSSPSAPEPVVGT[ph]PDDK[+8]LDADYIK[+8]	-1.3885
P42696:14	RNA-binding protein 34	RBM34	S14	SKRKRKRSVQEGENP	8.84564e-05	3e-06	55.3217	S[ph]VQEGENPDDGVR;S[ph]VQEGENPDDGVR[+10];S[ph]VQEGENPDDGVR[+10]GS[ph]PPEDYR[+10]	-1.38124
Q9Y6J0:1926	Calcineurin-binding protein cabin-1	CABIN1	T1926	QASGDTPTTPKHPKD	0.00673706	0.018685	0	QASGDTPT[ph]TPK	-1.37791
P11388:1470	DNA topoisomerase 2-alpha	TOP2A	T1470	RRKRKPSTSDDSDSN	8.84564e-05	0.00092	13.2658	R[+10]K[+8]PST[ph]SDDSDSNFEK[+8]	-1.37615
Q8IVF2:5714	Protein AHNAK2	AHNAK2	S5714	SPTKKSKSTEDGAEL	8.84564e-05	9e-05	0	S[ph]TEDGAELEEQK[+8];SKS[ph]TEDGAELEEQK;SK[+8]S[ph]TEDGAELEEQK[+8]	-1.37268
Q14676:1671	Mediator of DNA damage checkpoint protein 1	MDC1	T1671	TPTDQSVTPEAIAQG	8.84564e-05	5e-06	21.9901	TPKPVEPAASDLEPFTPTDQSVT[ph]PEAIAQGGQSK	-1.37243
Q15365:262	Poly(rC)-binding protein 1	PCBP1	S262	TGFAGIDSSSPEVKG	8.84564e-05	5.9e-05	18.8773	QQSHFAMMHGGTGFAGIDS[ph]SSPEVK[+8]	-1.37143
Q9NYV6:44	RNA polymerase I-specific transcription initiation factor RRN3	RRN3	S44	LENDFFNSPPRKTVR	0.000570497	0.002759	1000	ALENDFFNS[ph]PPRK;ALENDFFNS[ph]PPR[+10]K[+8]	-1.36901
Q9UHD8:30	Septin-9	SEPT9	S30	SGPALKRSFEVEEVE	8.84564e-05	0	35.7557	LGDSSGPALKRS[ph]FEVEEVETPNSTPPR;LGDSSGPALK[+8]R[+10]S[ph]FEVEEVETPNSTPPR[+10];RS[ph]FEVEEVETPNSTPPR;S[ph]FEVEEVETPNST[ph]PPR[+10];S[ph]FEVEEVETPNSTPPR;S[ph]FEVEEVETPNSTPPR[+10]	-1.36368
Q9Y2K5:855	R3H domain-containing protein 2	R3HDM2	S855	RQALKSASTDLGTAD	8.84564e-05	1.3e-05	11.5056	SAS[ph]TDLGTADVVLGR;SAS[ph]TDLGTADVVLGR[+10]	-1.36171
Q6BDS2:762	UHRF1-binding protein 1	UHRF1BP1	S762	SFGSPVQSEALAPDS	8.84564e-05	3e-06	18.8054	LK[+8]PSASFGSPVQS[ph]EALAPDSM[ox]SHPR[+10]	-1.36089
Q9UPQ0:875	LIM and calponin homology domains-containing protein 1	LIMCH1	S875	QDRRWKKSFQGDDSD	0.000789578	0.003403	66.4621	S[ph]FQGDDSDLLLK;S[ph]FQGDDSDLLLK[+8]	-1.35996
Q8WWI1:1493	LIM domain only protein 7	LMO7	S1493	WIRQRSASVNKEPVS	8.84564e-05	4.5e-05	3.46813	QR[+10]SAS[ph]VNK[+8]EPVSLPGIMR[+10];SAS[ph]VNKEPVSLPGIM[ox]R;SAS[ph]VNKEPVSLPGIMR;SAS[ph]VNK[+8]EPVSLPGIM[ox]R[+10];SAS[ph]VNK[+8]EPVSLPGIMR[+10]	-1.35542
Q8WWN8:1444	Arf-GAP with Rho-GAP domain, ANK repeat and PH domain-containing protein 3	ARAP3	S1444	NPLTSQKSLDQPFLS	0.0011296	0.00478	98.9553	S[ph]LDQPFLSK;S[ph]LDQPFLSK[+8]	-1.35359
Q8NFH5:138	Nucleoporin NUP53	NUP35	S138	GTGQSMFSPASIGQP	8.84564e-05	0.000109	10.5887	RQPNISVMQS[ph]PLVGVTSTPGTGQSMFS[ph]PASIGQPR;R[+10]QPNISVMQS[ph]PLVGVTSTPGTGQSMFS[ph]PASIGQPR[+10];R[+10]QPNISVMQSPLVGVTSTPGTGQSMFS[ph]PASIGQPR[+10]	-1.35209
O95155:105	Ubiquitin conjugation factor E4 B	UBE4B	S105	QSLSRSQSMDIDGVS	8.84564e-05	2e-06	14.4894	SQS[ph]M[ox]DIDGVSCEK;SQS[ph]M[ox]DIDGVSCEK[+8];SQS[ph]MDIDGVSCEK[+8]	-1.35184
Q86V48:932	Leucine zipper protein 1	LUZP1	S932	KSRRDLKSLEDPPTR	0.00417031	0.013251	74.9764	S[ph]LEDPPTR;S[ph]LEDPPTR[+10]	-1.34924
Q13469:737	Nuclear factor of activated T-cells, cytoplasmic 2	NFATC2	S737	QFRTGLSSPDARYQQ	0.00119154	0.005426	18.4164	TGLSS[ph]PDAR	-1.3478
Q86YS7:659	C2 domain-containing protein 5	C2CD5	S659	SRLLRSQSESSDEVT	8.84564e-05	0.000478	16.176	SQS[ph]ESSDEVTELDLSHGK;SQS[ph]ESSDEVTELDLSHGKK;SQS[ph]ESSDEVTELDLSHGK[+8];SQS[ph]ESSDEVTELDLSHGK[+8]K[+8]	-1.347
O43159:58	Ribosomal RNA-processing protein 8	RRP8	S58	SLSQHPPSLCISDSE	0.00139439	0.00645	17.1672	ALEAASLSQHPPS[ph]LCIS[ph]DSEEEEEER[+10]K[+8];ALEAASLSQHPPS[ph]LCISDSEEEEEERK;ALEAASLSQHPPS[ph]LCISDSEEEEEER[+10]K[+8]	-1.3424
Q5SW79:1251	Centrosomal protein of 170 kDa	CEP170	S1251	EFGSNRNSPKHTRLR	0.000789578	0.003386	6.37835	FPTDYASTSEDEFGSNRNS[ph]PK;RFPTDYASTSEDEFGSNRNS[ph]PK;R[+10]FPTDYASTSEDEFGSNR[+10]NS[ph]PK[+8]	-1.34121
Q9UHB6:369	LIM domain and actin-binding protein 1	LIMA1	S369	SPDSRASSLSESSPP	8.84564e-05	0.000138	16.2503	ASS[ph]LSESS[ph]PPK;ASS[ph]LSESS[ph]PPK[+8];ASS[ph]LSESSPPK;ASS[ph]LSESSPPK[+8]	-1.34065
Q9H6F5:128	Coiled-coil domain-containing protein 86	CCDC86	S128	SEEAPKCSQDQGVLA	8.84564e-05	7.1e-05	24.5789	CQPKPSEEAPKCS[ph]QDQGVLASELAQNK	-1.34059
Q15365:264	Poly(rC)-binding protein 1	PCBP1	S264	FAGIDSSSPEVKGYW	8.84564e-05	1e-05	27.6246	QQSHFAM[ox]MHGGTGFAGIDSSS[ph]PEVK;QQSHFAM[ox]MHGGTGFAGIDSSS[ph]PEVK[+8];QQSHFAMM[ox]HGGTGFAGIDSSS[ph]PEVK;QQSHFAMM[ox]HGGTGFAGIDSSS[ph]PEVK[+8];QQSHFAMMHGGTGFAGIDSSS[ph]PEVK;QQSHFAMMHGGTGFAGIDSSS[ph]PEVK[+8]	-1.3379
Q13542:65	Eukaryotic translation initiation factor 4E-binding protein 2	EIF4EBP2	S65	FLLDRRNSPMAQTPP	8.84564e-05	3e-06	19.55	NS[ph]PMAQTPPCHLPNIPGVTSPGTLIEDSK[+8];RNS[ph]PM[ox]AQTPPCHLPNIPGVTSPGTLIEDSK;RNS[ph]PMAQTPPCHLPNIPGVTSPGTLIEDSK;R[+10]NS[ph]PM[ox]AQT[ph]PPCHLPNIPGVTSPGTLIEDSK[+8];R[+10]NS[ph]PM[ox]AQTPPCHLPNIPGVTSPGTLIEDSK[+8];R[+10]NS[ph]PMAQT[ph]PPCHLPNIPGVTSPGTLIEDSK[+8];R[+10]NS[ph]PMAQTPPCHLPNIPGVTS[ph]PGTLIEDSK[+8];R[+10]NS[ph]PMAQTPPCHLPNIPGVTSPGTLIEDSK[+8]	-1.33789
P85037:257	Forkhead box protein K1	FOXK1	S257	VPNSCPASPRGAGSS	8.84564e-05	9e-06	15.4977	SM[ox]VS[ph]PVPS[ph]PTGTISVPNSCPAS[ph]PR;SM[ox]VS[ph]PVPSPTGTISVPNSCPAS[ph]PR[+10];SM[ox]VSPVPS[ph]PTGTISVPNSCPAS[ph]PR;SM[ox]VSPVPS[ph]PTGTISVPNSCPAS[ph]PR[+10];SM[ox]VSPVPSPTGTISVPNSCPAS[ph]PR[+10];SMVS[ph]PVPS[ph]PTGTISVPNSCPAS[ph]PR;SMVS[ph]PVPS[ph]PTGTISVPNSCPAS[ph]PR[+10];SMVS[ph]PVPSPTGTISVPNSCPAS[ph]PR;SMVS[ph]PVPSPTGTISVPNSCPAS[ph]PR[+10];SMVSPVPS[ph]PTGTISVPNSCPAS[ph]PR;SMVSPVPS[ph]PTGT…	-1.33618
Q86XL3:528	Ankyrin repeat and LEM domain-containing protein 2	ANKLE2	S528	RAFAGPLSPAKAEDF	8.84564e-05	8.3e-05	1000	AFAGPLS[ph]PAK;AFAGPLS[ph]PAK[+8]	-1.33107
P85037:253	Forkhead box protein K1	FOXK1	S253	GTISVPNSCPASPRG	8.84564e-05	0.000754	15.2426	S[ph]MVSPVPSPTGTISVPNS[ph]CPASPR[+10];SM[ox]VS[ph]PVPS[ph]PTGTISVPNS[ph]CPASPR[+10];SMVSPVPS[ph]PTGTISVPNS[ph]CPASPR[+10]	-1.32991
P85037:236	Forkhead box protein K1	FOXK1	S236	IPEPDLRSMVSPVPS	0.00241152	0.008446	17.0091	S[ph]MVSPVPSPTGTISVPNS[ph]CPASPR[+10]	-1.32991
Q9NTI5:1259	Sister chromatid cohesion protein PDS5 homolog B	PDS5B	S1259	RGHTASESDEQQWPE	8.84564e-05	0.000357	21.3031	RGHTASES[ph]DEQQWPEEK	-1.32959
Q04637:1077	Eukaryotic translation initiation factor 4 gamma 1	EIF4G1	S1077	TKITKPGSIDSNNQL	8.84564e-05	5e-06	18.3423	ITKPGS[ph]IDSNNQLFAPGGR;ITK[+8]PGS[ph]IDSNNQLFAPGGR[+10]	-1.32701
Q5JSZ5:980	Protein PRRC2B	PRRC2B	S980	LAKEKEQSPTAEKDE	8.84564e-05	0.000605	12.1958	EKEQS[ph]PTAEKDEDEENDASLANSSTTTLEDK;EQS[ph]PTAEK[+8]DEDEENDASLANSSTTTLEDK[+8]	-1.32649
O75385:588	Serine/threonine-protein kinase ULK1	ULK1	S588	VFSPPQASPPQPSHG	8.84564e-05	4.6e-05	30.6551	LPKPPTDPLGAVFSPPQAS[ph]PPQPSHGLQSCR	-1.32231
Q96T58:3433	Msx2-interacting protein	SPEN	S3433	TGPTSFPSPVSVSMK	0.000570497	0.002774	21.2692	AQAETGPTSFPS[ph]PVSVSMKPDLPVSLPTQTAPK	-1.32208
Q9BQE9:122	B-cell CLL/lymphoma 7 protein family member B	BCL7B	S122	PQQSESLSPAHTSDF	8.84564e-05	3.8e-05	18.6552	VDSSTNSSPS[ph]PQQSESLS[ph]PAHTSDFR[+10];VDSSTNSSPSPQQSESLS[ph]PAHTSDFR[+10]	-1.31962
Q13541:68	Eukaryotic translation initiation factor 4E-binding protein 1	EIF4EBP1	T68	ECRNSPVTKTPPRDL	8.84564e-05	0.000567	14.0425	NS[ph]PVT[ph]KTPPRDLPTIPGVTSPSSDEPPMEASQSHLR;NSPVT[ph]KT[ph]PPRDLPTIPGVTSPSSDEPPMEASQSHLR;NSPVT[ph]KTPPRDLPTIPGVTSPSSDEPPM[ox]EASQSHLR;NSPVT[ph]KTPPRDLPTIPGVTSPSSDEPPMEASQSHLR;NSPVT[ph]K[+8]T[ph]PPR[+10]DLPTIPGVTSPSSDEPPM[ox]EASQSHLR[+10];NSPVT[ph]K[+8]T[ph]PPR[+10]DLPTIPGVTSPSSDEPPMEASQSHLR[+10]	-1.31883
P61981:71	14-3-3 protein gamma	YWHAG	S71	SSIEQKTSADGNEKK	0.000789578	0.003473	20.3546	VISSIEQKTS[ph]ADGNEK	-1.31513
Q13557:330	Calcium/calmodulin-dependent protein kinase type II subunit delta	CAMK2D	S330	KPDGVKESTESSNTT	8.84564e-05	0	26.5336	K[+8]PDGVK[+8]ES[ph]TESSNTT[ph]IEDEDVK[+8];K[+8]PDGVK[+8]ES[ph]TESSNTTIEDEDVK[+8]	-1.31241
O43439:409	Protein CBFA2T2	CBFA2T2	S409	ELVSRQHSPGSADSL	8.84564e-05	0.001202	26.7948	QHS[ph]PGSADSLSNDSQR;QHS[ph]PGSADSLSNDSQR[+10]	-1.31044
Q9Y2F5:939	Little elongation complex subunit 1	ICE1	S939	RRKLDFNSPGGSSPV	0.000789578	0.003086	16.2513	LDFNS[ph]PGGS[ph]SPVENSDCSTNSR	-1.31012
Q9Y2F5:943	Little elongation complex subunit 1	ICE1	S943	DFNSPGGSSPVENSD	0.000789578	0.003086	6.59058	LDFNS[ph]PGGS[ph]SPVENSDCSTNSR	-1.31012
Q15366:271	Poly(rC)-binding protein 2	PCBP2	S271	GFSGIESSSPEVKGY	0.0011296	0.004351	14.2316	LHQLAM[ox]QQSHFPM[ox]THGNTGFSGIESS[ph]SPEVK;LHQLAM[ox]QQSHFPMTHGNTGFSGIESS[ph]SPEVK;LHQLAM[ox]QQSHFPMTHGNTGFSGIESS[ph]SPEVK[+8];LHQLAMQQSHFPM[ox]THGNTGFSGIESS[ph]SPEVK[+8];LHQLAMQQSHFPMTHGNTGFSGIESS[ph]SPEVK	-1.30458
Q5JSH3:160	WD repeat-containing protein 44	WDR44	T160	ETTKLTQTSSTEQLN	8.84564e-05	0.000341	12.3227	LTQT[ph]SSTEQLNVLETETEVLNK	-1.30346
P98170:38	E3 ubiquitin-protein ligase XIAP	XIAP	S38	KTFANFPSGSPVSAS	8.84564e-05	0.000327	0	TFANFPS[ph]GSPVSASTLAR	-1.30124
Q96SN8:1350	CDK5 regulatory subunit-associated protein 2	CDK5RAP2	S1350	YQHLLPESPEPSASH	0.00453636	0.014438	23.845	IEEDNLTYQHLLPES[ph]PEPSASHALSDYETSEK[+8]	-1.29928
Q14566:762	DNA replication licensing factor MCM6	MCM6	S762	EIESEIDSEEELINK	0.00326797	0.009805	25.7806	EIESEIDS[ph]EEELINKK	-1.29644
P19525:83	Interferon-induced, double-stranded RNA-activated protein kinase	EIF2AK2	S83	NKEKKAVSPLLLTTT	8.84564e-05	0.000469	60.6551	AVS[ph]PLLLTTTNSSEGLSM[ox]GNYIGLINR	-1.29442
Q7Z3E2:746	Coiled-coil domain-containing protein 186	CCDC186	S746	RSPENTGSSVAVDNF	8.84564e-05	5e-06	5.94807	SSAEDR[+10]SPENTGS[ph]SVAVDNFPQVDK[+8]	-1.29342
Q12983:95	BCL2/adenovirus E1B 19 kDa protein-interacting protein 3	BNIP3	S95	GEKNSSQSEEDDIER	8.84564e-05	0.000649	13.2658	NSSQS[ph]EEDDIER;NSSQS[ph]EEDDIER[+10]	-1.29281
P51178:460	1-phosphatidylinositol 4,5-bisphosphate phosphodiesterase delta-1	PLCD1	S460	GPEATVVSDEDEAAE	8.84564e-05	0.001203	15.0073	KLGGLLPPGGEGGPEATVVS[ph]DEDEAAEMEDEAVR	-1.29215
Q8N3R9:14	MAGUK p55 subfamily member 5	MPP5	S14	NGHVTEESDSEVKNV	0.00351506	0.010748	18.4899	T[ac]TSHMNGHVTEES[ph]DSEVK;T[ac]TSHMNGHVTEES[ph]DSEVK[+8]	-1.29191
Q9UBW7:1056	Zinc finger MYM-type protein 2	ZMYM2	S1056	KAVSGYQSHDDSSDN	8.84564e-05	1.1e-05	14.1184	AVSGYQS[ph]HDDSSDNSECSFPFK;AVSGYQS[ph]HDDSSDNSECSFPFK[+8]	-1.28695
Q3T8J9-3:1957	Isoform 3 of GON-4-like protein	GON4L	S1957	AVGSTLPSPREVTVT	8.84564e-05	0	73.2957	GEMPVSGLAVGSTLPS[ph]PR	-1.28567
Q9Y4H2:527	Insulin receptor substrate 2	IRS2	T527	TPESIAETPPARDGG	8.84564e-05	1e-05	34.9779	SNT[ph]PESIAET[ph]PPAR;SNT[ph]PESIAET[ph]PPAR[+10];SNTPESIAET[ph]PPAR[+10]	-1.28536
Q765P7:456	MTSS1-like protein	MTSS1L	S456	MVLTRGLSLEHQKSS	0.00165052	0.00726	1000	GLS[ph]LEHQK[+8]	-1.28397
Q15366:270	Poly(rC)-binding protein 2	PCBP2	S270	TGFSGIESSSPEVKG	0.000570497	0.002819	13.3267	LHQLAM[ox]QQSHFPM[ox]THGNTGFSGIES[ph]SSPEVK[+8];LHQLAM[ox]QQSHFPMTHGNTGFSGIES[ph]SSPEVK[+8];LHQLAMQQSHFPMTHGNTGFSGIES[ph]SSPEVK[+8]	-1.28175
Q6UXM1:1079	Leucine-rich repeats and immunoglobulin-like domains protein 3	LRIG3	S1079	HSSPDLDSGSEEDGK	8.84564e-05	2e-05	11.355	AHSSPDLDS[ph]GSEEDGK;AHSSPDLDS[ph]GSEEDGK[+8]	-1.27908
P28290:668	Sperm-specific antigen 2	SSFA2	S668	HILKSLASIEAKCSD	0.0011296	0.004982	73.3134	SLAS[ph]IEAK;SLAS[ph]IEAK[+8]	-1.27859
Q9BY89:981	Uncharacterized protein KIAA1671	KIAA1671	S981	HRRTDYVSPTASALR	8.84564e-05	0.000341	13.2658	TDYVS[ph]PTASALR	-1.27626
Q86YP4:546	Transcriptional repressor p66-alpha	GATAD2A	S546	RGVLHTFSPSPKLQN	0.00152009	0.00669	21.3031	GVLHTFS[ph]PSPK	-1.27622
Q01433:168	AMP deaminase 2	AMPD2	S168	QRLERQISQDVKLEP	0.000166514	0.002337	1000	QIS[ph]QDVK;QIS[ph]QDVKLEPDILLR;QIS[ph]QDVK[+8]LEPDILLR[+10]	-1.27413
Q9ULV3:783	Cip1-interacting zinc finger protein	CIZ1	S783	WKGSETYSPNTAYGV	8.84564e-05	0.000337	7.77729	GSETYS[ph]PNTAYGVDFLVPVMGYICR[+10]	-1.27321
P16070:718	CD44 antigen	CD44	S718	HLVNKESSETPDQFM	8.84564e-05	4.7e-05	0	ESS[ph]ETPDQFM[ox]TADETR;ESS[ph]ETPDQFMTADETR;ESS[ph]ETPDQFMTADETR[+10]	-1.27256
Q13541:65	Eukaryotic translation initiation factor 4E-binding protein 1	EIF4EBP1	S65	FLMECRNSPVTKTPP	8.84564e-05	8.2e-05	17.994	FLM[ox]ECRNS[ph]PVTK;FLMECRNS[ph]PVTK;FLMECRNS[ph]PVTKT[ph]PPR;FLMECR[+10]NS[ph]PVTK[+8];FLMECR[+10]NS[ph]PVTK[+8]T[ph]PPR[+10];NS[ph]PVT[ph]KTPPRDLPTIPGVTSPSSDEPPMEASQSHLR;NS[ph]PVTK[+8]T[ph]PPR[+10];NS[ph]PVTK[+8]T[ph]PPR[+10]DLPTIPGVTSPSSDEPPMEASQSHLR[+10];NS[ph]PVTK[+8]TPPR[+10]DLPT[ph]IPGVTSPSSDEPPM[ox]EASQSHLR[+10];NS[ph]PVTK[+8]TPPR[+10]DLPT[ph]IPGVTSPSSDEPPMEASQSHLR[+10];NS[ph]PVTK[+8]TPP…	-1.26818
Q13415:375	Origin recognition complex subunit 1	ORC1	T375	AQNEATSTPHRIRRK	8.84564e-05	0.000214	10.2828	AQNEATST[ph]PHR;AQNEATST[ph]PHR[+10]	-1.26499
Q12962:48	Transcription initiation factor TFIID subunit 10	TAF10	T48	NKASPAGTAGGPGAG	8.84564e-05	7.1e-05	16.176	ASPAGT[ph]AGGPGAGAAAGGTGPLAAR;ASPAGT[ph]AGGPGAGAAAGGTGPLAAR[+10]	-1.26313
Q765P7:639	MTSS1-like protein	MTSS1L	S639	KASPKRLSLPNTAWG	8.84564e-05	0	11.7186	RLS[ph]LPNTAWGSPSPEAAGYPGAGAEDEQQQLAANR;RLS[ph]LPNTAWGSPSPEAAGYPGAGAEDEQQQLAANRHS[ph]LVEK;R[+10]LS[ph]LPNTAWGSPSPEAAGYPGAGAEDEQQQLAANR[+10]	-1.26293
Q6ZMT1:18	SH3 and cysteine-rich domain-containing protein 2	STAC2	S18	PDDAATHSPPGTVSA	8.84564e-05	0.000506	18.3423	ENEPDDAATHS[ph]PPGTVSALQETK	-1.25878
P46013-2:127	Isoform Short of Antigen KI-67	KI67	S127	PARRVSRSSFSSDPD	8.84564e-05	0.000301	0	S[ph]SFSSDPDESEGIPLK;S[ph]SFSSDPDESEGIPLK[+8]	-1.25387
Q9Y4H2:350	Insulin receptor substrate 2	IRS2	T350	RTDSLAATPPAAKCS	8.84564e-05	6e-06	76.7327	SRTDSLAAT[ph]PPAAK;SR[+10]TDSLAAT[ph]PPAAK[+8];TDSLAAT[ph]PPAAK[+8]	-1.25162
Q96SB3:100	Neurabin-2	PPP1R9B	S100	LSLPRASSLNENVDH	0.00286814	0.009404	0	ASS[ph]LNENVDHSALLK;ASS[ph]LNENVDHSALLK[+8]	-1.24828
Q96Q15:34	Serine/threonine-protein kinase SMG1	SMG1	S34	DWQPRTDSASADPDN	8.84564e-05	3.3e-05	33.68	TDS[ph]ASADPDNLK;TDS[ph]ASADPDNLK[+8]	-1.24432
Q9ULM3:132	YEATS domain-containing protein 2	YEATS2	T132	PANQRAETPSANHSE	8.84564e-05	3e-05	13.145	AET[ph]PSANHSESDSLSQHNDFLSDK;AET[ph]PSANHSESDSLSQHNDFLSDK[+8]	-1.24418
Q9Y6Q9:640	Nuclear receptor coactivator 3	NCOA3	S640	GHSSLTNSPLDSSCK	8.84564e-05	4e-06	3.42725	GHSSLTNS[ph]PLDSSCK;GHSSLTNS[ph]PLDSSCK[+8];LLQLLTCSSDDRGHSSLTNS[ph]PLDSSCK	-1.24409
Q15149:4382	Plectin	PLEC	S4382	GNAGGFRSRSSSVGS	8.84564e-05	0.001146	13.2498	AGTLSITEFADM[ox]LSGNAGGFR[+10]S[ph]R[+10];AGTLSITEFADMLSGNAGGFR[+10]S[ph]R[+10]	-1.2433
Q16543:120	Hsp90 co-chaperone Cdc37	CDC37	S120	PWNVDTLSKDGFSKS	0.00702863	0.018824	7.48087	SMPWNVDTLS[ph]K	-1.24176
O60315:784	Zinc finger E-box-binding homeobox 2	ZEB2	S784	HSRSNTPSPLNLSST	0.000789578	0.003074	30.7046	SNT[ph]PS[ph]PLNLSSTSSK[+8]	-1.23667
P85037:239	Forkhead box protein K1	FOXK1	S239	PDLRSMVSPVPSPTG	8.84564e-05	0.000129	13.0832	SM[ox]VS[ph]PVPS[ph]PTGTISVPNS[ph]CPASPR[+10];SM[ox]VS[ph]PVPS[ph]PTGTISVPNSCPAS[ph]PR;SM[ox]VS[ph]PVPSPTGTISVPNSCPAS[ph]PR[+10];SM[ox]VS[ph]PVPSPTGTISVPNSCPASPR;SMVS[ph]PVPS[ph]PTGTISVPNSCPAS[ph]PR;SMVS[ph]PVPS[ph]PTGTISVPNSCPAS[ph]PR[+10];SMVS[ph]PVPS[ph]PTGTISVPNSCPASPR;SMVS[ph]PVPS[ph]PTGTISVPNSCPASPR[+10];SMVS[ph]PVPSPTGTISVPNSCPAS[ph]PR;SMVS[ph]PVPSPTGTISVPNSCPAS[ph]PR[+10]	-1.23335
Q9HAW4:205	Claspin	CLSPN	S205	VEQPFNDSGCLLVDK	8.84564e-05	0.000334	1000	NQEDDVEQPFNDS[ph]GCLLVDK	-1.23096
Q6PKG0:766	La-related protein 1	LARP1	S766	EPSTIARSLPTTVPE	0.000789578	0.003626	15.4977	S[ph]LPTTVPES[ph]PNYR;S[ph]LPTTVPES[ph]PNYR[+10];S[ph]LPTTVPESPNYR;S[ph]LPTTVPESPNYR[+10]	-1.23081
P00533:1166	Epidermal growth factor receptor	EGFR	S1166	QKGSHQISLDNPDYQ	8.84564e-05	5e-06	14.0618	GSHQIS[ph]LDNPDYQQDFFPK;GSHQIS[ph]LDNPDYQQDFFPK[+8]	-1.22562
Q8WYP5:1218	Protein ELYS	AHCTF1	S1218	PLASPSPSPGRSPQR	0.00516454	0.015088	12.1958	STPLAS[ph]PSPS[ph]PGRS[ph]PQR;STPLASPSPS[ph]PGR	-1.22465
P18621:5	60S ribosomal protein L17	RPL17	S5	___MVRYSLDPENPT	8.84564e-05	0.001159	8.5756	VRYS[ph]LDPENPTK	-1.22405
P19338:580	Nucleolin	NCL	S580	TLFVKGLSEDTTEET	8.84564e-05	4.2e-05	79.1255	GLS[ph]EDTTEETLK[+8]	-1.2238
Q9UH99:20	SUN domain-containing protein 2	SUN2	S20	QGDDDGSSSSGGSSV	0.000937354	0.003823	0	YSQGDDDGSS[ph]SSGGSSVAGSQSTLFK	-1.22
Q6T4R5:1329	Nance-Horan syndrome protein	NHS	S1329	VITSQSDSPTRATDV	8.84564e-05	3e-06	13.2658	APSAGLEEVAQPESVDVITSQSDS[ph]PTR	-1.2197
P85037:243	Forkhead box protein K1	FOXK1	S243	SMVSPVPSPTGTISV	8.84564e-05	4.4e-05	13.2658	SM[ox]VS[ph]PVPS[ph]PTGTISVPNS[ph]CPASPR[+10];SM[ox]VS[ph]PVPS[ph]PTGTISVPNSCPAS[ph]PR;SM[ox]VSPVPS[ph]PTGTISVPNSCPAS[ph]PR;SM[ox]VSPVPS[ph]PTGTISVPNSCPAS[ph]PR[+10];SM[ox]VSPVPS[ph]PTGTISVPNSCPASPR[+10];SMVS[ph]PVPS[ph]PTGTISVPNSCPAS[ph]PR;SMVS[ph]PVPS[ph]PTGTISVPNSCPAS[ph]PR[+10];SMVS[ph]PVPS[ph]PTGTISVPNSCPASPR;SMVS[ph]PVPS[ph]PTGTISVPNSCPASPR[+10];SMVSPVPS[ph]PTGTISVPNS[ph]CPASPR[+10];SMVSPVP…	-1.21927
P53667:210	LIM domain kinase 1	LIMK1	S210	GVDPGCMSPDVKNSI	8.84564e-05	0.000322	1000	VQGVDPGCM[ox]S[ph]PDVK	-1.21816
Q6BDS2:758	UHRF1-binding protein 1	UHRF1BP1	S758	KPSASFGSPVQSEAL	8.84564e-05	0	15.6174	LKPSASFGS[ph]PVQSEALAPDSM[ox]SHPR;LKPSASFGS[ph]PVQSEALAPDSMSHPR;LK[+8]PSASFGS[ph]PVQSEALAPDSMSHPR[+10]	-1.21812
Q6BDS2:755	UHRF1-binding protein 1	UHRF1BP1	S755	GRLKPSASFGSPVQS	8.84564e-05	0.000444	14.0068	LK[+8]PSAS[ph]FGSPVQSEALAPDSMSHPR[+10]	-1.21611
Q9H410:125	Kinetochore-associated protein DSN1 homolog	DSN1	S125	TELSRSISVDLAESK	0.000166514	0.00188	24.7546	SIS[ph]VDLAESK;SIS[ph]VDLAESK[+8]	-1.21531
Q7Z3B3:1039	KAT8 regulatory NSL complex subunit 1	KANSL1	T1039	VQPWERRTFPLAHSP	8.84564e-05	9.4e-05	14.866	T[ph]FPLAHSPQAECEDQLDAQER[+10]	-1.2135
Q96NB3:58	Zinc finger protein 830	ZNF830	T58	LSCALCNTPVKSELL	8.84564e-05	0.00052	90.0664	LGQLSCALCNT[ph]PVK	-1.21263
Q5JTV8:286	Torsin-1A-interacting protein 1	TOR1AIP1	T286	LSSGYQKTPQEWAPQ	0.00370599	0.010976	88.6261	T[ph]PQEWAPQTAR;T[ph]PQEWAPQTAR[+10]	-1.21065
O75427:275	Leucine-rich repeat and calponin homology domain-containing protein 4	LRCH4	S275	ALGDLAPSRPPSFSP	8.84564e-05	0.000144	7.9522	GSALGDLAPS[ph]R[+10]PPSFSPCPAEDLFPGHR[+10]	-1.21036
P11274:432	Breakpoint cluster region protein	BCR	T432	DADGSFGTPPGYGCA	8.84564e-05	0.000388	13.2095	TGQIWPNDGEGAFHGDADGSFGT[ph]PPGYGCAADR[+10]	-1.20795
P20810:366	Calpastatin	CAST	S366	KPKPRSESELIDELS	8.84564e-05	2.1e-05	14.4894	SES[ph]ELIDELSEDFDR;SES[ph]ELIDELSEDFDRSECK;SES[ph]ELIDELSEDFDR[+10];SES[ph]ELIDELSEDFDR[+10]SECK[+8]	-1.20793
P43121:627	Cell surface glycoprotein MUC18	MCAM	S627	EMGLLQGSSGDKRAP	8.84564e-05	8.8e-05	0	SDKLPEEMGLLQGS[ph]SGDK;SDK[+8]LPEEMGLLQGS[ph]SGDK[+8]	-1.20575
O15084:1011	Serine/threonine-protein phosphatase 6 regulatory ankyrin repeat subunit A	ANKRD28	S1011	TNTSKTVSFEALPIM	0.000570497	0.002825	27.6946	TVS[ph]FEALPIMR;TVS[ph]FEALPIMR[+10]	-1.20502
Q9NQG7:355	Hermansky-Pudlak syndrome 4 protein	HPS4	S355	EVLGLSSSLGKELVF	8.84564e-05	6e-06	24.437	GEVLGLSSS[ph]LGK;GEVLGLSSS[ph]LGK[+8]	-1.20451
Q8NHV4:522	Protein NEDD1	NEDD1	T522	TSPSSNQTRNSEKFE	8.84564e-05	0.000703	5.12945	LVTSGAESGNLNTSPSSNQT[ph]R	-1.20441
Q9UKI8:20	Serine/threonine-protein kinase tousled-like 1	TLK1	S20	PPSWSQLSTSPTPGS	8.84564e-05	6.1e-05	6.9719	S[ac]VQSSSGSLEGPPSWSQLS[ph]TSPTPGSAAAAR	-1.20409
Q96B23:145	Uncharacterized protein C18orf25	C18orf25	S145	RKSRRSRSESETSTM	8.84564e-05	4.2e-05	14.4892	SRS[ph]ESETSTM[ox]AAK;SRS[ph]ESETSTMAAK;SR[+10]S[ph]ESETSTM[ox]AAK[+8];SR[+10]S[ph]ESETSTMAAK[+8]	-1.20218
Q8N108:381	Mesoderm induction early response protein 1	MIER1	T381	RAPSPPPTASNSSNS	8.84564e-05	2e-06	7.5678	LLDESESAASSR[+10]APSPPPT[ph]ASNSSNSQSEK[+8]	-1.20091
P39880:1496	Homeobox protein cut-like 1	CUX1	S1496	HRLEKAASREEPIEW	8.84564e-05	0.000516	1000	AAS[ph]R[+10]EEPIEWEF	-1.20023
P46821:1396	Microtubule-associated protein 1B	MAP1B	S1396	SPIEKVLSPLRSPPL	8.84564e-05	1.5e-05	14.9572	VLS[ph]PLRS[ph]PPLIGSESAYESFLSADDK;VLS[ph]PLR[+10]	-1.19772
A1L390:433	Pleckstrin homology domain-containing family G member 3	PLEKHG3	S433	RLKKAWSSQDEVSTN	0.00405241	0.012695	13.24	AWSS[ph]QDEVSTNVR[+10]	-1.19491
P62263:140	40S ribosomal protein S14	RPS14	T140	TPIPSDSTRRKGGRR	0.000166514	0.001982	15.8706	IGRIEDVTPIPSDST[ph]R;IGR[+10]IEDVTPIPSDST[ph]R[+10]	-1.19136
Q8WXI7:3332	Mucin-16	MUC16	S3332	ITGTGQQSSPELVSK	8.84564e-05	6.6e-05	0	SITGTGQQS[ph]SPELVSK;SITGTGQQS[ph]SPELVSK[+8]	-1.19
Q8WYP5:1214	Protein ELYS	AHCTF1	S1214	LRSTPLASPSPSPGR	8.84564e-05	0.001371	13.2658	STPLAS[ph]PSPS[ph]PGRS[ph]PQR;STPLAS[ph]PSPSPGR[+10]	-1.1896
Q9BZL6:362	Serine/threonine-protein kinase D2	PRKD2	S362	SENALHASEEEEGEG	8.84564e-05	3.4e-05	8.10447	SALMDESEDSGVIPGSHSENALHAS[ph]EEEEGEGGK	-1.18752
Q15393:1200	Splicing factor 3B subunit 3	SF3B3	T1200	VSEELDRTPPEVSKK	0.00370599	0.010951	19.3859	NVSEELDRT[ph]PPEVSK	-1.18637
Q9UPU5:2565	Ubiquitin carboxyl-terminal hydrolase 24	USP24	T2565	RTISAQDTLAYATAL	8.84564e-05	4e-06	20.8712	TISAQDT[ph]LAYATALLNEK	-1.18611
Q9P2Y5:518	UV radiation resistance-associated gene protein	UVRAG	T518	NERLQYKTPPPSYNS	8.84564e-05	1e-06	18.7599	LQYKT[ph]PPPSYNSALAQPVTTVPSM[ox]GETERK;LQYKT[ph]PPPSYNSALAQPVTTVPSMGETERK;LQYK[+8]T[ph]PPPSYNSALAQPVTTVPSM[ox]GETER[+10]K[+8];LQYK[+8]T[ph]PPPSYNSALAQPVTTVPSMGETER[+10]K[+8]	-1.1845
Q6R327:1103	Rapamycin-insensitive companion of mTOR	RICTOR	T1103	NRILNSLTLPNKKHR	0.000789578	0.003557	40.7092	ILNSLT[ph]LPNK[+8]	-1.1834
P23588:205	Eukaryotic translation initiation factor 4B	EIF4B	T205	DWRARPATDSFDDYP	8.84564e-05	9.7e-05	10.3591	ARPAT[ph]DSFDDYPPR;AR[+10]PAT[ph]DSFDDYPPR[+10]	-1.1832
Q5T1R4:720	Transcription factor HIVEP3	HIVEP3	S720	RKRRKEKSLGDEEEP	0.000789578	0.003256	74.8212	S[ph]LGDEEEPPAFESTK	-1.18173
P48444:493	Coatomer subunit delta	ARCN1	S493	VTQVDGNSPVRFSTE	8.84564e-05	0.000201	115.198	VTQVDGNS[ph]PVR	-1.18021
O43399:166	Tumor protein D54	TPD52L2	S166	RNSATFKSFEDRVGT	8.84564e-05	6.4e-05	5.73355	NSATFKS[ph]FEDR;NSATFKS[ph]FEDRVGTIK;NSATFK[+8]S[ph]FEDR[+10];S[ph]FEDR[+10]VGT[ph]IK[+8]	-1.18005
Q9BYX2:915	TBC1 domain family member 2A	TBC1D2	S915	ASRRRAVSEGCASED	8.84564e-05	0.000845	1000	R[+10]AVS[ph]EGCAS[ph]EDEVEGEA	-1.17988
Q4V328:655	GRIP1-associated protein 1	GRIPAP1	S655	LVLSEMNSPSRTQTG	8.84564e-05	4.1e-05	15.5019	SGLEELVLSEMNS[ph]PSR[+10]	-1.17963
P16383:40	GC-rich sequence DNA-binding factor 2	GCFC2	S40	RELPVPGSAEEEPPS	8.84564e-05	0.000735	78.9462	ELPVPGS[ph]AEEEPPSGGGR	-1.17723
Q01167:389	Forkhead box protein K2	FOXK2	T389	AHSSGAQTPESLSRE	0.000166514	0.001952	28.7278	SAPAS[ph]PNHAGVLSAHSSGAQT[ph]PESLSR;SAPASPNHAGVLSAHSSGAQT[ph]PESLSR	-1.17723
Q16890:149	Tumor protein D53	TPD52L1	S149	RNSPTFKSFEERVET	0.00133018	0.005913	30.6566	NSPTFK[+8]S[ph]FEER[+10]	-1.17101
P78536:819	Disintegrin and metalloproteinase domain-containing protein 17	ADAM17	S819	QRQNRVDSKETEC__	8.84564e-05	0.000419	15.1757	VDS[ph]KETEC;VDS[ph]K[+8]ETEC	-1.16741
Q92576:682	PHD finger protein 3	PHF3	S682	RRSSKSFSLDEPPLF	8.84564e-05	0.000903	0	SFS[ph]LDEPPLFIPDNIATIR[+10]	-1.16653
Q13555-5:320	Isoform 5 of Calcium/calmodulin-dependent protein kinase type II subunit gamma	KCC2G	S320	NFSVGRQSSAPASPA	0.000789578	0.003253	16.1979	QS[ph]SAPASPAASAAGLAGQAAK[+8]	-1.16652
Q641Q2:785	WASH complex subunit FAM21A	FAM21A	S785	KHSDLFSSSSPWDKG	8.84564e-05	0.000511	5.2873	HSDLFSS[ph]SSPWDK[+8]	-1.16631
Q92804:289	TATA-binding protein-associated factor 2N	TAF15	S289	PKGEATVSFDDPPSA	8.84564e-05	1.3e-05	33.6572	GEATVS[ph]FDDPPSAK;GEATVS[ph]FDDPPSAK[+8]	-1.16609
O14974:479	Protein phosphatase 1 regulatory subunit 12A	PPP1R12A	S479	SSPRLSSSLDNKEKE	0.000789578	0.002991	24.437	LSSS[ph]LDNK;LSSS[ph]LDNK[+8]	-1.159
Q9BXB4:174	Oxysterol-binding protein-related protein 11	OSBPL11	S174	PLKSRSFSLASSSNS	0.0011296	0.004748	9.82499	SFS[ph]LASSSNS[ph]PISQR;SFS[ph]LASSSNS[ph]PISQR[+10]	-1.15847
Q66PJ3:221	ADP-ribosylation factor-like protein 6-interacting protein 4	ARL6IP4	S221	KDTSRNCSASTSQGR	0.00896465	0.023737	30.7046	NCS[ph]ASTSQGR	-1.15591
P42858:429	Huntingtin	HTT	S429	ELIAGGGSSCSPVLS	8.84564e-05	8.8e-05	13.2658	SGSIVELIAGGGS[ph]SCSPVLSR	-1.15429
Q93015:8	N-acetyltransferase 6	NAT6	S8	MELILSTSPAELTLD	8.84564e-05	4e-06	13.24	M[ox]ELILSTS[ph]PAELTLDPACQPK;M[ox]ELILSTS[ph]PAELTLDPACQPK[+8]	-1.1529
Q53EL6:67	Programmed cell death protein 4	PDCD4	S67	KRRLRKNSSRDSGRG	8.84564e-05	0.000113	50.8496	NS[ph]SR[+10]DSGR[+10]GDSVSDSGSDALR[+10]	-1.15096
Q12906:384	Interleukin enhancer-binding factor 3	ILF3	S384	DGEEKSPSKKKKKIQ	0.000166514	0.001576	15.4977	RPMEEDGEEKSPS[ph]K;R[+10]PMEEDGEEK[+8]SPS[ph]K[+8]K[+8]	-1.15028
P08235:250	Mineralocorticoid receptor	NR3C2	S250	NRGSRSHSPAHASNV	0.000789578	0.003558	6.59084	SHS[ph]PAHASNVGSPLSSPLSSM[ox]K[+8]	-1.14803
Q32MZ4:16	Leucine-rich repeat flightless-interacting protein 1	LRRFIP1	S16	SREIDCLSPEAQKLA	8.84564e-05	5e-06	1000	EIDCLS[ph]PEAQK;EIDCLS[ph]PEAQK[+8]	-1.14667
O60343:591	TBC1 domain family member 4	TBC1D4	S591	GRLGSVDSFERSNSL	8.84564e-05	0.000174	64.5356	LGSVDS[ph]FER;LGSVDS[ph]FER[+10]	-1.14435
Q5SW79:466	Centrosomal protein of 170 kDa	CEP170	S466	ALLRSSGSLGHRPSQ	0.00733166	0.019621	0	SSGS[ph]LGHR[+10]PSQEMDK[+8]	-1.14165
Q99728:391	BRCA1-associated RING domain protein 1	BARD1	S391	SDEFISLSPGTPPST	8.84564e-05	0.00038	20.5682	NSNMSDEFISLS[ph]PGT[ph]PPSTLSSSSYR[+10];NSNMSDEFISLS[ph]PGTPPSTLSSSSYR	-1.14074
Q9Y2X7:561	ARF GTPase-activating protein GIT1	GIT1	S561	YRIRKGVSASAVPFT	0.00383116	0.011423	0	GVS[ph]ASAVPFTPSSPLLSCSQEGSR[+10]	-1.14052
Q8IYT8:600	Serine/threonine-protein kinase ULK2	ULK2	S600	PLPTIIGSPTKTTAP	8.84564e-05	0.001244	13.145	TPLPTIIGS[ph]PTK;TPLPTIIGS[ph]PTK[+8]	-1.13972
O60503:1259	Adenylate cyclase type 9	ADCY9	S1259	PQHQLSISPDIRVQV	0.000166514	0.001969	18.8756	VIPQHQLSIS[ph]PDIR;VIPQHQLSIS[ph]PDIR[+10]	-1.13907
Q15121:116	Astrocytic phosphoprotein PEA-15	PEA15	S116	KDIIRQPSEEEIIKL	8.84564e-05	0.001036	82.4371	DIIRQPS[ph]EEEIIK;DIIR[+10]QPS[ph]EEEIIK[+8];YKDIIRQPS[ph]EEEIIK	-1.13795
Q8IVL1:323	Neuron navigator 2	NAV2	S323	DKSKPVTSPPPPPSS	0.00405241	0.01247	3.97609	SKPVTS[ph]PPPPPSSHEK	-1.13534
P49207:12	60S ribosomal protein L34	RPL34	S12	LTYRRRLSYNTASNK	8.84564e-05	0.000472	46.2407	RLS[ph]YNTASNK	-1.1346
Q9UJU6:269	Drebrin-like protein	DBNL	S269	KQKERAMSTTSISSP	8.84564e-05	0.000173	16.224	AM[ox]S[ph]TTSISSPQPGK[+8];AMS[ph]TTSISSPQPGK[+8];ERAM[ox]S[ph]TTSISSPQPGK;ERAMS[ph]TTSISSPQPGK;ER[+10]AM[ox]S[ph]TTSISSPQPGK[+8];ER[+10]AMS[ph]TTSISSPQPGK[+8]	-1.13345
Q05D32:28	CTD small phosphatase-like protein 2	CTDSPL2	S28	ARAKRKYSEVDDSLP	0.00119154	0.005638	13.145	K[+8]YS[ph]EVDDSLPSGGEK[+8]PSK[+8];R[+10]K[+8]YS[ph]EVDDSLPSGGEK[+8]PSK[+8]	-1.13327
Q9NTI5:1257	Sister chromatid cohesion protein PDS5 homolog B	PDS5B	S1257	RKRGHTASESDEQQW	8.84564e-05	2.6e-05	23.3435	RGHTAS[ph]ESDEQQWPEEK;R[+10]GHTAS[ph]ESDEQQWPEEK[+8]	-1.13298
Q7Z6Z7:1370	E3 ubiquitin-protein ligase HUWE1	HUWE1	S1370	VVRDLSMSEEDQMMR	8.84564e-05	0.001204	18.8756	DLSM[ox]S[ph]EEDQMMR[+10];DLSMS[ph]EEDQMMR[+10]	-1.13276
Q9NYF8:234	Bcl-2-associated transcription factor 1	BCLAF1	T234	HSPSPIATPPSQSSS	0.00383116	0.011385	28.9561	SPHS[ph]PSPIAT[ph]PPSQSSSCSDAPMLSTVHSAK;SPHS[ph]PSPIAT[ph]PPSQSSSCSDAPMLSTVHSAK[+8]	-1.12853
Q6PKG0:853	La-related protein 1	LARP1	S853	ASISSSPSEGTPTVG	8.84564e-05	0	17.9534	T[ph]ASISSSPS[ph]EGTPTVGSYGCTPQSLPK;T[ph]ASISSSPS[ph]EGTPTVGSYGCTPQSLPK[+8];TASISSS[ph]PS[ph]EGTPTVGSYGCTPQSLPK;TASISSS[ph]PS[ph]EGTPTVGSYGCTPQSLPK[+8];TASISSSPS[ph]EGTPTVGSYGCTPQSLPK[+8]	-1.1266
Q8IX01:757	SURP and G-patch domain-containing protein 2	SUGP2	S757	SLEASGPSPKPAGVD	8.84564e-05	0.001449	8.0419	DCPPDPVGPSPQDPSLEASGPS[ph]PKPAGVDISEAPQTSSPCPSADIDM[ox]K;DCPPDPVGPSPQDPSLEASGPS[ph]PKPAGVDISEAPQTSSPCPSADIDMK;DCPPDPVGPSPQDPSLEASGPS[ph]PK[+8]PAGVDISEAPQTSSPCPSADIDM[ox]K[+8]	-1.12553
P57682:78	Krueppel-like factor 3	KLF3	S78	SPPSAGNSPSSLKFP	8.84564e-05	0.001099	13.2658	R[+10]SSPPSAGNS[ph]PSSLK[+8]	-1.12546
Q6P0Q8:1257	Microtubule-associated serine/threonine-protein kinase 2	MAST2	S1257	SLNRSLSSGESGPGS	0.00286814	0.00939	9.82305	SLSS[ph]GESGPGSPTHSHSLSPR	-1.11936
P19484:332	Transcription factor EB	TFEB	S332	VHGLPTTSPSGMNMA	8.84564e-05	6e-05	13.2658	VHGLPTTS[ph]PSGMNMAELAQQVVK;VHGLPTTS[ph]PSGMNMAELAQQVVK[+8]	-1.1177
Q99607:151	ETS-related transcription factor Elf-4	ELF4	S151	LNRAGDTSDQEGHSL	8.84564e-05	0.000195	22.8533	AGDTS[ph]DQEGHSLEEK	-1.11612
Q15149:4386	Plectin	PLEC	S4386	GFRSRSSSVGSSSSY	8.84564e-05	3e-06	19.2082	S[ph]SS[ph]VGSSSSYPISPAVSR[+10];SSS[ph]VGS[ph]SSSYPISPAVSR;SSS[ph]VGS[ph]SSSYPISPAVSR[+10];SSS[ph]VGSSSSYPIS[ph]PAVSR[+10];SSS[ph]VGSSSSYPISPAVSR;SSS[ph]VGSSSSYPISPAVSR[+10]	-1.11603
Q13322:418	Growth factor receptor-bound protein 10	GRB10	S418	QQRKALLSPFSTPVR	0.0011296	0.004907	13.3795	ALLS[ph]PFSTPVR;ALLS[ph]PFSTPVR[+10]	-1.11478
Q8N568:344	Serine/threonine-protein kinase DCLK2	DCLK2	S344	SSSSSPTSPGSFRGL	8.84564e-05	0.000693	13.24	SSSSSPTS[ph]PGSFR[+10]	-1.11178
Q14432:473	cGMP-inhibited 3',5'-cyclic phosphodiesterase A	PDE3A	S473	IKLQEAPSSSPDSWN	8.84564e-05	0.001183	14.6549	LQEAPS[ph]SSPDSWNNPVM[ox]MTLTK	-1.1042
Q96S59:483	Ran-binding protein 9	RANBP9	S483	VSPRPFSSPSMSPSH	0.00417031	0.013376	13.2658	SQDSYPVSPR[+10]PFSS[ph]PSM[ox]SPSHGMNIHNLASGK[+8]	-1.10274
Q8TEW0:973	Partitioning defective 3 homolog	PARD3	S973	ASDQPSHSLERQMNG	0.00178776	0.007804	17.0091	ESVSTASDQPSHS[ph]LER[+10]	-1.10139
Q6RI45:1579	Bromodomain and WD repeat-containing protein 3	BRWD3	S1579	KRKLLSASEEDENMG	0.0011296	0.00413	5.2873	LLSAS[ph]EEDENMGGEDK	-1.09723
P39880:1059	Homeobox protein cut-like 1	CUX1	S1059	SCSPAPESPMSSSES	8.84564e-05	0.000325	21.9901	TSASCSPAPES[ph]PMSSSESVK;TSASCSPAPES[ph]PMSSSESVK[+8]	-1.09493
P53396:453	ATP-citrate synthase	ACLY	T453	STPAPSRTASFSESR	0.000166514	0.002121	16.224	T[ph]ASFSESR[+10]ADEVAPAK[+8];T[ph]ASFSESR[+10]ADEVAPAK[+8]K[+8]	-1.09391
Q9P2Y5:516	UV radiation resistance-associated gene protein	UVRAG	Y516	SENERLQYKTPPPSY	8.84564e-05	4.1e-05	18.8756	LQY[ph]K[+8]TPPPSYNSALAQPVTTVPSMGETER[+10]	-1.09187
Q99728:364	BRCA1-associated RING domain protein 1	BARD1	S364	IPLPECSSPPSCKRK	8.84564e-05	0.000751	29.6411	QTVPSENIPLPECSS[ph]PPSCK;QTVPSENIPLPECSS[ph]PPSCK[+8]	-1.09123
Q86V48:638	Leucine zipper protein 1	LUZP1	S638	AAVVMEDSSPHEALR	0.000937354	0.003756	0	EGVNQPAAVVMEDS[ph]SPHEALR	-1.09084
A1KXE4:64	Myelin-associated neurite-outgrowth inhibitor	FAM168B	S64	TPYKVSCSPTSGAVP	8.84564e-05	0.000236	8.6265	VSCS[ph]PTSGAVPPYSSSPNPYQTAVYPVR[+10]	-1.0904
Q86UU0:116	B-cell CLL/lymphoma 9-like protein	BCL9L	S116	GKVKRDRSVSVDSGE	0.000166514	0.002164	33.68	S[ph]VSVDSGEQR[+10]	-1.08961
Q9H2Y7:861	Zinc finger protein 106	ZNF106	S861	LARKRSLSESSVIMD	8.84564e-05	3.8e-05	26.5336	RSLS[ph]ESSVIMDR;SLS[ph]ESSVIM[ox]DR;SLS[ph]ESSVIM[ox]DR[+10];SLS[ph]ESSVIMDR;SLS[ph]ESSVIMDR[+10]	-1.08751
Q15007:306	Pre-mRNA-splicing regulator WTAP	WTAP	S306	TEDDFPSSPGNGNKS	8.84564e-05	0	32.3958	EGNTTEDDFPSS[ph]PGNGNK;EGNTTEDDFPSS[ph]PGNGNK[+8]	-1.08395
Q9UNX3:32	60S ribosomal protein L26-like 1	RPL26L1	S32	VRRKIMSSPLSKELR	0.00661607	0.018044	20.3546	IM[ox]SS[ph]PLSK[+8];IMSS[ph]PLSK;IMSS[ph]PLSK[+8]	-1.07884
O60343:341	TBC1 domain family member 4	TBC1D4	S341	QPRRRHASAPSHVQP	8.84564e-05	6.1e-05	14.0068	HAS[ph]APSHVQPSDSEK;HAS[ph]APSHVQPSDSEK[+8];RHAS[ph]APSHVQPSDSEK;RRHAS[ph]APSHVQPSDSEK;R[+10]HAS[ph]APSHVQPSDSEK[+8];R[+10]R[+10]HAS[ph]APSHVQPSDSEK[+8]	-1.07616
Q99700:666	Ataxin-2	ATXN2	T666	ATPPVARTSPSGGTW	8.84564e-05	8e-06	0	T[ph]SPSGGTWSSVVSGVPR	-1.07604
Q2LD37:2755	Uncharacterized protein KIAA1109	KIAA1109	S2755	ENEQDNSSLTKTQRK	8.84564e-05	0	22.1591	VVFENEQDNSS[ph]LTK[+8]	-1.06983
Q9UPQ0-8:591	Isoform 8 of LIM and calponin homology domains-containing protein 1	LIMC1	S591	NLNSQVDSPSSEKSP	8.84564e-05	2.6e-05	17.2497	MPEANQLHLPNLNSQVDS[ph]PS[ph]SEKSPVMTPFK;MPEANQLHLPNLNSQVDS[ph]PS[ph]SEK[+8]SPVMTPFK[+8];MPEANQLHLPNLNSQVDS[ph]PSSEK[+8]SPVMTPFK[+8]	-1.06728
Q8WUF5:358	RelA-associated inhibitor	PPP1R13L	S358	RIPMPPSSPQPRGAP	8.84564e-05	0.000392	11.5056	IPMPPSS[ph]PQPR;IPMPPSS[ph]PQPR[+10]	-1.0651
Q09666:3326	Neuroblast differentiation-associated protein AHNAK	AHNAK	S3326	EGDIKAPSLDIKGPE	0.00522245	0.015642	51.8765	APS[ph]LDIKGPEVDVSGPK;APS[ph]LDIK[+8]GPEVDVSGPK[+8]	-1.06454
Q9H0H5:169	Rac GTPase-activating protein 1	RACGAP1	S169	DESLDWDSSLVKTFK	8.84564e-05	1.3e-05	0	TDESLDWDS[ph]SLVK	-1.0634
Q8NFF5:106	FAD synthase	FLAD1	S106	TSRASELSPGRSVTA	8.84564e-05	0.000775	79.1255	ASELS[ph]PGR;ASELS[ph]PGR[+10]	-1.06334
P62857:23	40S ribosomal protein S28	RPS28	S23	KVLGRTGSQGQCTQV	0.0011296	0.004442	9.82499	TGS[ph]QGQCTQVR;TGS[ph]QGQCTQVR[+10]	-1.06288
Q9P246:523	Stromal interaction molecule 2	STIM2	S523	RRSIVPSSPQPQRAQ	0.00870947	0.022249	13.24	SIVPSS[ph]PQPQR	-1.06205
P01106:58	Myc proto-oncogene protein	MYC	T58	KKFELLPTPPLSPSR	0.00775442	0.020557	0	K[+8]FELLPT[ph]PPLS[ph]PSR[+10]R[+10];K[+8]FELLPT[ph]PPLSPSR[+10]	-1.06066
Q9UMS6:626	Synaptopodin-2	SYNPO2	T626	PPPYSAVTPPPDAFS	0.000166514	0.002233	17.1233	NMTS[ph]PIADFPAPPPYSAVT[ph]PPPDAFSR	-1.04987
Q9UHB6:230	LIM domain and actin-binding protein 1	LIMA1	S230	KISENSYSLDDLEIG	8.84564e-05	5e-06	14.4892	ISENSYS[ph]LDDLEIGPGQLSSSTFDSEK	-1.04961
Q13523:568	Serine/threonine-protein kinase PRP4 homolog	PRPF4B	S568	MSVPSEPSSPQSSTR	8.84564e-05	0.00039	0	YLAEDSNMSVPSEPS[ph]SPQSSTR[+10]	-1.04756
P25445:212	Tumor necrosis factor receptor superfamily member 6	FAS	S212	ENQGSHESPTLNPET	8.84564e-05	0.000159	5.9701	ENQGSHES[ph]PTLNPETVAINLSDVDLSK;ENQGSHES[ph]PTLNPETVAINLSDVDLSK[+8]	-1.04745
Q96PK6:620	RNA-binding protein 14	RBM14	S620	DYRRLSESQLSFRRS	0.000937354	0.003751	42.6519	LSES[ph]QLSFR	-1.04563
Q66K64:373	DDB1- and CUL4-associated factor 15	DCAF15	S373	GETAPRDSPPASEAP	8.84564e-05	2e-06	18.6552	AHSEPLALCGETAPRDS[ph]PPASEAPASEPGYVNYTK;AHSEPLALCGETAPR[+10]DS[ph]PPASEAPASEPGYVNYTK[+8]	-1.04504
P30419:31	Glycylpeptide N-tetradecanoyltransferase 1	NMT1	S31	GNGHEHCSDCENEED	8.84564e-05	1.7e-05	19.9615	A[ac]DESETAVKPPAPPLPQM[ox]MEGNGNGHEHCS[ph]DCENEEDNSYNR;A[ac]DESETAVKPPAPPLPQMM[ox]EGNGNGHEHCS[ph]DCENEEDNSYNR;A[ac]DESETAVK[+8]PPAPPLPQM[ox]MEGNGNGHEHCS[ph]DCENEEDNSYNR[+10];A[ac]DESETAVK[+8]PPAPPLPQMMEGNGNGHEHCS[ph]DCENEEDNSYNR[+10]	-1.04499
Q5T200:831	Zinc finger CCCH domain-containing protein 13	ZC3H13	S831	KRYRNEGSPSPRQSP	0.00702863	0.019301	13.3267	NEGS[ph]PS[ph]PR[+10]QS[ph]PK[+8];NEGS[ph]PSPRQS[ph]PK;NEGS[ph]PSPR[+10]QSPK[+8]R[+10]	-1.04328
Q5T200:837	Zinc finger CCCH domain-containing protein 13	ZC3H13	S837	GSPSPRQSPKRRREH	0.00702863	0.019301	24.1536	NEGS[ph]PS[ph]PR[+10]QS[ph]PK[+8];NEGS[ph]PSPRQS[ph]PK	-1.04328
P21291:81	Cysteine and glycine-rich protein 1	CSRP1	S81	GQGAGTLSTDKGESL	8.84564e-05	0.000129	9.34047	GYGYGQGAGTLS[ph]TDKGESLGIK;GYGYGQGAGTLS[ph]TDK[+8]GESLGIK[+8]	-1.0423
P27708:1859	CAD protein	CAD	S1859	PPRIHRASDPGLPAE	8.84564e-05	1.7e-05	1000	AS[ph]DPGLPAEEPK[+8];IHRAS[ph]DPGLPAEEPK;IHR[+10]AS[ph]DPGLPAEEPK[+8]	-1.04111
O60291:460	E3 ubiquitin-protein ligase MGRN1	MGRN1	S460	STLRSPSSPIHEEDE	8.84564e-05	0.000402	16.224	SPSS[ph]PIHEEDEEK[+8]	-1.03993
O95696:803	Bromodomain-containing protein 1	BRD1	S803	QPRKRSRSTCGDSEV	8.84564e-05	1e-05	0	RSRS[ph]TCGDSEVEEESPGK;R[+10]SR[+10]S[ph]TCGDSEVEEESPGK[+8];S[ph]TCGDSEVEEESPGK;S[ph]TCGDSEVEEESPGK[+8]	-1.03925
Q13164:733	Mitogen-activated protein kinase 7	MAPK7	T733	LPPVFSGTPKGSGAG	0.00377074	0.011274	98.2702	SQVEDPLPPVFS[ph]GT[ph]PK[+8]	-1.03918
Q9UKL3:940	CASP8-associated protein 2	CASP8AP2	S940	LEEGEIRSDSETSKP	8.84564e-05	7e-06	24.1536	NSPLDELEEGEIRS[ph]DSETSKPQESFEK	-1.03858
Q15149:1732	Plectin	PLEC	S1732	KTAQLERSLQEEHVA	8.84564e-05	0.000384	6.88304	S[ph]LQEEHVAVAQLR;S[ph]LQEEHVAVAQLR[+10];TAQLERS[ph]LQEEHVAVAQLR;TAQLER[+10]S[ph]LQEEHVAVAQLR[+10]	-1.03744
Q9BY89:1598	Uncharacterized protein KIAA1671	KIAA1671	S1598	SRDQRSTSVDHSSTD	8.84564e-05	0	9.20819	STS[ph]VDHSSTDLESTDGM[ox]EGPPPPDACPEK[+8];STS[ph]VDHSSTDLESTDGMEGPPPPDACPEK[+8]	-1.03647
Q3KQU3:813	MAP7 domain-containing protein 1	MAP7D1	T813	GDKSLSRTPETLLPF	0.00417031	0.012899	23.3435	T[ph]PETLLPFAEAEAFLK	-1.03499
Q86WP2:380	Vasculin	GPBP1	S380	PQTDVLSSSLEAEHR	8.84564e-05	9.8e-05	0	SSTFPQTDVLSS[ph]SLEAEHR[+10]	-1.03328
Q14978:272	Nucleolar and coiled-body phosphoprotein 1	NOLC1	S272	SSSEDSSSDEEEEQK	8.84564e-05	1.3e-05	13.24	SSSSEDSSS[ph]DEEEEQK	-1.03085
P30622:45	CAP-Gly domain-containing linker protein 1	CLIP1	T45	SSEKASSTPSSETQE	8.84564e-05	0.000406	0	ASST[ph]PSSETQEEFVDDFR[+10]	-1.03078
O95232:425	Luc7-like protein 3	LUC7L3	S425	GTSEDIKSEGDTQSN	8.84564e-05	0	15.0304	ESDTK[+8]NEVNGTSEDIK[+8]S[ph]EGDTQSN;NEVNGTSEDIKS[ph]EGDTQS[ph]N;NEVNGTSEDIKS[ph]EGDTQSN;NEVNGTSEDIK[+8]S[ph]EGDTQS[ph]N;NEVNGTSEDIK[+8]S[ph]EGDTQSN	-1.02955
O95232:431	Luc7-like protein 3	LUC7L3	S431	KSEGDTQSN______	8.84564e-05	1e-06	19.8431	NEVNGTSEDIKS[ph]EGDTQS[ph]N;NEVNGTSEDIKSEGDTQS[ph]N;NEVNGTSEDIK[+8]S[ph]EGDTQS[ph]N;NEVNGTSEDIK[+8]SEGDTQS[ph]N	-1.02955
Q9H7U1:206	Serine-rich coiled-coil domain-containing protein 2	CCSER2	S206	SGESLAQSPDSSKSI	8.84564e-05	1e-05	46.3197	SSSGESLAQS[ph]PDSSK;SSSGESLAQS[ph]PDSSK[+8]	-1.02921
P22059:386	Oxysterol-binding protein 1	OSBP	S386	SNISGASSDISLDEQ	8.84564e-05	3e-06	11.5056	RTGSNISGASS[ph]DISLDEQYK;R[+10]TGSNISGASS[ph]DISLDEQYK[+8]	-1.02753
Q8N5S9:83	Calcium/calmodulin-dependent protein kinase kinase 1	CAMKK1	Y83	QERPAGSYLEAQAGP	8.84564e-05	0.000115	18.4409	KLSLQERPAGSY[ph]LEAQAGPYATGPASHISPR;K[+8]LSLQER[+10]PAGSY[ph]LEAQAGPYATGPASHISPR[+10]	-1.02716
P53396:455	ATP-citrate synthase	ACLY	S455	PAPSRTASFSESRAD	8.84564e-05	0.001281	13.2658	TAS[ph]FSESR;TAS[ph]FSESRADEVAPAK;TAS[ph]FSESRADEVAPAKK;TAS[ph]FSESR[+10];TAS[ph]FSESR[+10]ADEVAPAK[+8];TAS[ph]FSESR[+10]ADEVAPAK[+8]K[+8]	-1.02661
Q8N6H7:432	ADP-ribosylation factor GTPase-activating protein 2	ARFGAP2	S432	FAGAKAISSDMFFGR	8.84564e-05	0.000634	24.437	AIS[ph]SDM[ox]FFGR;AIS[ph]SDM[ox]FFGR[+10];AIS[ph]SDMFFGR;AIS[ph]SDMFFGR[+10]	-1.02495
Q9UPU5:2561	Ubiquitin carboxyl-terminal hydrolase 24	USP24	S2561	KTFQRTISAQDTLAY	8.84564e-05	0	24.262	TIS[ph]AQDTLAYATALLNEK;TIS[ph]AQDTLAYATALLNEK[+8]	-1.0243
Q14934:279	Nuclear factor of activated T-cells, cytoplasmic 4	NFATC4	S279	SSSGTPSSASPALSR	0.00165052	0.007694	16.224	YSSSGTPSS[ph]AS[ph]PALSR;YSSSGTPSS[ph]AS[ph]PALSR[+10]	-1.02114
P62491:8	Ras-related protein Rab-11A	RAB11A	Y8	MGTRDDEYDYLFKVV	0.00882484	0.022608	0	G[ac]TR[+10]DDEY[ph]DYLFK[+8]	-1.02031
Q8IVF2:102	Protein AHNAK2	AHNAK2	S102	SRTFFRMSRPEAVQE	0.00286814	0.009423	59.0985	MS[ph]R[+10]PEAVQEATEVTLK[+8]	-1.01782
Q9NYL2:691	Mitogen-activated protein kinase kinase kinase MLT	ZAK	S691	GSISLNSSPRGRYSG	8.84564e-05	6.5e-05	13.24	GSIS[ph]LNSS[ph]PR[+10];GSISLNSS[ph]PR;GSISLNSS[ph]PR[+10]	-1.01694
Q14684:736	Ribosomal RNA processing protein 1 homolog B	RRP1B	S736	PTSSPASSPLVAKKP	8.84564e-05	6e-06	18.4164	TPTSS[ph]PASS[ph]PLVAK;TPTSS[ph]PASS[ph]PLVAK[+8];TPTSSPASS[ph]PLVAK;TPTSSPASS[ph]PLVAK[+8]	-1.01686
Q9ULQ0:354	Striatin-interacting protein 2	STRIP2	S354	QLLTKQDSLDIYNER	8.84564e-05	0.00015	82.8962	QDS[ph]LDIYNER[+10]	-1.01643
Q2NKX8:984	DNA excision repair protein ERCC-6-like	ERCC6L	S984	KENSLCGSAPNSRAG	0.00733166	0.019942	31.2747	ENS[ph]LCGS[ph]APNSR[+10];ENSLCGS[ph]APNSR	-1.0154
Q8NHM5:497	Lysine-specific demethylase 2B	KDM2B	S497	YPKTPTGSPATEVSA	8.84564e-05	0.00047	15.4977	TPTGS[ph]PATEVSAK[+8]	-1.0132
Q9C0C2:1385	182 kDa tankyrase-1-binding protein	TNKS1BP1	S1385	LRHNGSLSPGLEARD	8.84564e-05	0.001198	14.2316	HNGSLS[ph]PGLEAR;HNGSLS[ph]PGLEAR[+10]	-1.01248
Q5UIP0:1579	Telomere-associated protein RIF1	RIF1	S1579	WKNKSNESVDIQDQE	8.84564e-05	9e-06	19.7347	SNES[ph]VDIQDQEEK;SNES[ph]VDIQDQEEK[+8]	-1.01056
Q9NYD6:208	Homeobox protein Hox-C10	HOXC10	T208	TPKSDSQTPSPNEIK	8.84564e-05	0.000754	13.2658	SDSQT[ph]PS[ph]PNEIK[+8];SDSQT[ph]PSPNEIK	-1.00634
Q5VZ89:863	DENN domain-containing protein 4C	DENND4C	S863	LHIARTHSFENVSCH	8.84564e-05	7e-06	20.9142	THS[ph]FENVSCHLPDSR;THS[ph]FENVSCHLPDSR[+10]	-1.00551
Q16566:360	Calcium/calmodulin-dependent protein kinase type IV	CAMK4	S360	HKASRDPSPIQDGNE	8.84564e-05	1e-05	34.0728	ASRDPS[ph]PIQDGNEDMK;ASR[+10]DPS[ph]PIQDGNEDMK[+8]	-1.00549
Q86WP2:379	Vasculin	GPBP1	S379	FPQTDVLSSSLEAEH	0.00119154	0.00568	0	SSTFPQTDVLS[ph]SSLEAEHR	-1.00232
Q6ZV73:721	FYVE, RhoGEF and PH domain-containing protein 6	FGD6	S721	ANGLRAESLDDQMLS	8.84564e-05	0.000442	103.343	AES[ph]LDDQMLSR;AES[ph]LDDQMLSR[+10]	-1.00227
Q96D71:481	RalBP1-associated Eps domain-containing protein 1	REPS1	T481	GSDHTNPTSPLLVKP	0.00498206	0.015036	13.2658	RTGSDHTNPT[ph]SPLLVKPSDLLEENK	-1.00164
P07814:898	Bifunctional glutamate/proline--tRNA ligase	EPRS	T898	SEPAGLETPEAKVLF	8.84564e-05	1.8e-05	71.2781	NSEPAGLET[ph]PEAK;NSEPAGLET[ph]PEAK[+8]	-1.00009
O14713:10	Integrin beta-1-binding protein 1	ITGB1BP1	S10	RKGKKRHSSSSSQSS	0.00185476	0.008009	0	KRHS[ph]SSS[ph]SQSSEISTK;R[+10]HS[ph]SSSSQSSEISTK[+8]	-0.999654
Q14687:84	Genetic suppressor element 1	GSE1	S84	SSLSSESSPVSSPAT	8.84564e-05	1.8e-05	24.7542	GSSLSSES[ph]S[ph]PVSSPAT[ph]NHSSPASTPK;GSSLSSESS[ph]PVSSPATNHSSPASTPK;GSSLSSESS[ph]PVSSPATNHSSPASTPK[+8]	-0.997688
P18206:719	Vinculin	VCL	T719	LVDEAIDTKSLLDAS	8.84564e-05	0.000366	15.0304	MTGLVDEAIDT[ph]KSLLDASEEAIKK	-0.996695
Q6ULP2:382	Aftiphilin	AFTPH	S382	TSDDEVGSPKEESRK	0.000789578	0.003035	40.821	TSDDEVGS[ph]PK[+8]EESR[+10]K[+8]	-0.99117
Q6VY07:781	Phosphofurin acidic cluster sorting protein 1	PACS1	S781	SLTVPSTSPPSSSGL	0.00405241	0.012883	12.3227	VGLVEDSPSTAGDGDDSPVVSLTVPSTS[ph]PPSSSGLSR	-0.990694
Q8NHV4:397	Protein NEDD1	NEDD1	S397	GKNQDFSSFDDTGKS	0.00152009	0.006602	21.5144	NQDFSS[ph]FDDTGK;NQDFSS[ph]FDDTGK[+8]	-0.989783
Q2NKX8:980	DNA excision repair protein ERCC-6-like	ERCC6L	S980	EHVEKENSLCGSAPN	0.00733166	0.019942	60.1175	ENS[ph]LCGS[ph]APNSR[+10]	-0.988818
P31948:16	Stress-induced-phosphoprotein 1	STIP1	S16	EKGNKALSVGNIDDA	8.84564e-05	0	123.668	ALS[ph]VGNIDDALQCYSEAIK;ALS[ph]VGNIDDALQCYSEAIK[+8]	-0.988112
Q9HAP2:700	MLX-interacting protein	MLXIP	S700	EQSPSPQSPQNNCSG	0.00540469	0.015947	16.42	DCPNSGQASPCASEQSPSPQS[ph]PQNNCSGK	-0.987243
P78362:494	SRSF protein kinase 2	SRPK2	S494	HDRSRTVSASSTGDL	8.84564e-05	0.000175	24.2082	TVS[ph]ASS[ph]TGDLPK;TVS[ph]ASS[ph]TGDLPK[+8]	-0.985303
Q9H799-5:2696	Isoform 2 of Uncharacterized protein C5orf42	CE042	S2696	VKEPSVTSPTPSDIQ	8.84564e-05	0.000234	13.2658	EPSVTS[ph]PTPSDIQQNK	-0.98525
Q15149:4389	Plectin	PLEC	S4389	SRSSSVGSSSSYPIS	8.84564e-05	0	13.24	SSS[ph]VGS[ph]SSSYPISPAVSR;SSS[ph]VGS[ph]SSSYPISPAVSR[+10];SSSVGS[ph]SSS[ph]YPISPAVSR;SSSVGS[ph]SSSYPIS[ph]PAVSR;SSSVGS[ph]SSSYPISPAVSR;SSSVGS[ph]SSSYPISPAVSR[+10]	-0.985114
P42166:355	Lamina-associated polypeptide 2, isoform alpha	TMPO	S355	SDQSPLSSKRKALEE	8.84564e-05	0.000406	11.5056	SHISDQSPLSS[ph]K[+8]	-0.984524
Q8WX93:401	Palladin	PALLD	S401	SLTIGSSSPKTGVTT	8.84564e-05	2.4e-05	20.3546	TTSVSLTIGSSS[ph]PK;TTSVSLTIGSSS[ph]PK[+8]	-0.978987
Q9P206:523	Uncharacterized protein KIAA1522	KIAA1522	S523	ERTLSPSSGYSSQSG	0.00119154	0.00574	20.9142	TLSPSS[ph]GYSSQSGT[ph]PTLPPK;TLSPSS[ph]GYSSQSGTPTLPPK	-0.977648
P46459:207	Vesicle-fusing ATPase	NSF	S207	KTKENRQSIINPDWN	8.84564e-05	0.00127	1000	ENRQS[ph]IINPDWNFEK	-0.977574
Q8WUF5:526	RelA-associated inhibitor	PPP1R13L	S526	RPLKRRGSMEQAPAV	8.84564e-05	2.2e-05	71.1807	RGS[ph]MEQAPAVALPPTHK;R[+10]GS[ph]M[ox]EQAPAVALPPTHK[+8];R[+10]GS[ph]MEQAPAVALPPTHK[+8]	-0.976186
Q6UUV7:396	CREB-regulated transcription coactivator 3	CRTC3	S396	PVSPLTLSPGPEAHQ	0.00165052	0.007437	44.2778	R[+10]QPPVSPLTLS[ph]PGPEAHQGFSR[+10]	-0.976136
Q99536:44	Synaptic vesicle membrane protein VAT-1 homolog	VAT1	S44	GAAAAAASPPLLRCL	0.0011296	0.004802	38.1155	TEAASDPQHPAASEGAAAAAAS[ph]PPLLR[+10]	-0.975432
Q6PKG0:856	La-related protein 1	LARP1	T856	SSSPSEGTPTVGSYG	0.0011296	0.005088	18.3423	TASISSS[ph]PSEGT[ph]PTVGS[ph]YGCTPQSLPK	-0.97459
Q8IWW6:215	Rho GTPase-activating protein 12	ARHGAP12	S215	RIHQDSESGDELSSS	8.84564e-05	0.000224	5.94807	IHQDSES[ph]GDELSSSSTEQIR	-0.974272
Q8WWQ0:1480	PH-interacting protein	PHIP	T1480	SSTSAFSTPTRSIPP	8.84564e-05	1e-06	22.8533	SESSTS[ph]AFST[ph]PTR;SESSTS[ph]AFST[ph]PTR[+10];SESSTSAFST[ph]PTR;SESSTSAFST[ph]PTR[+10]	-0.973533
Q8NFA0:1363	Ubiquitin carboxyl-terminal hydrolase 32	USP32	S1363	VLLSKSPSSLSANII	0.000937354	0.003664	17.1242	SPS[ph]SLSANIISS[ph]PK	-0.971598
Q14693:106	Phosphatidate phosphatase LPIN1	LPIN1	S106	IPMHLATSPILSEGA	8.84564e-05	8.5e-05	11.5313	LGDNGEAFFVQETDNDQEVIPM[ox]HLATS[ph]PILSEGASR;LGDNGEAFFVQETDNDQEVIPM[ox]HLATS[ph]PILSEGASR[+10];LGDNGEAFFVQETDNDQEVIPMHLATS[ph]PILSEGASR;LGDNGEAFFVQETDNDQEVIPMHLATS[ph]PILSEGASR[+10]	-0.969026
Q96F24:113	Nuclear receptor-binding factor 2	NRBF2	S113	AEDAEGQSPLSQKYS	8.84564e-05	5e-06	19.9258	DAAAHLQTSHKPSAEDAEGQS[ph]PLSQK;DAAAHLQTSHK[+8]PSAEDAEGQS[ph]PLSQK[+8]	-0.968854
Q96MH2:81	Protein HEXIM2	HEXIM2	S81	TQSPGGCSAEAVLAR	8.84564e-05	5e-06	67.8405	TQS[ph]PGGCS[ph]AEAVLAR;TQS[ph]PGGCS[ph]AEAVLAR[+10]	-0.96693
P48960:831	CD97 antigen	CD97	S831	QTRALRASESGI___	0.0011296	0.005118	30.8348	ALRAS[ph]ESGI;ALR[+10]AS[ph]ESGI	-0.965134
P25205:163	DNA replication licensing factor MCM3	MCM3	T163	ERRYSDLTTLVAFPS	8.84564e-05	0.000219	0	YSDLT[ph]TLVAFPSSSVYPTK[+8]	-0.962411
Q96K76:933	Ubiquitin carboxyl-terminal hydrolase 47	USP47	S933	LEQHIQTSDPENFQS	8.84564e-05	0.000803	13.2658	ELEQHIQTS[ph]DPENFQSEER[+10]	-0.958482
Q6R327:1174	Rapamycin-insensitive companion of mTOR	RICTOR	S1174	KHIEDTGSTPSIGEN	0.00139439	0.006358	8.5756	HIEDTGS[ph]TPS[ph]IGENDLK[+8]	-0.953812
Q92576:680	PHD finger protein 3	PHF3	S680	RQRRSSKSFSLDEPP	0.00346308	0.010342	0	S[ph]FSLDEPPLFIPDNIATIR[+10]	-0.949656
Q8WVS4:247	WD repeat-containing protein 60	WDR60	S247	YSKEKSNSFSDKGEE	0.00918759	0.024375	8.6265	SNS[ph]FSDKGEER	-0.949319
O43426:1551	Synaptojanin-1	SYNJ1	S1551	PLLPPGTSPPVDPFT	8.84564e-05	0.000702	13.2658	RPPPPPVPLLPPGTS[ph]PPVDPFTTLASK	-0.948856
Q9UPT8:1275	Zinc finger CCCH domain-containing protein 4	ZC3H4	S1275	GSPFAGNSPAREGEQ	8.84564e-05	5e-06	14.0618	TGSGS[ph]PFAGNS[ph]PAR;TGSGS[ph]PFAGNS[ph]PAR[+10];TGSGS[ph]PFAGNS[ph]PAR[+10]EGEQDAASLK[+8];TGSGSPFAGNS[ph]PAR;TGSGSPFAGNS[ph]PAREGEQDAASLK;TGSGSPFAGNS[ph]PAR[+10];TGSGSPFAGNS[ph]PAR[+10]EGEQDAASLK[+8]	-0.945407
P20290:173	Transcription factor BTF3	BTF3	S173	AEALPKQSVDGKAPL	0.00119154	0.005689	1000	LAEALPK[+8]QS[ph]VDGK[+8]	-0.944737
Q8IY81:573	pre-rRNA processing protein FTSJ3	FTSJ3	T573	QKQQLPQTPPSCLKT	0.00405241	0.012645	20.9142	QQLPQT[ph]PPSCLK[+8]	-0.944263
O14974:873	Protein phosphatase 1 regulatory subunit 12A	PPP1R12A	T873	EQEQQSDTEEGSNKK	0.00152009	0.006883	13.3795	STGVSFWTQDSDENEQEQQSDT[ph]EEGSNK;STGVSFWTQDSDENEQEQQSDT[ph]EEGSNK[+8]	-0.943618
Q5T0B9:410	Zinc finger protein 362	ZNF362	S410	HSPQRTESPGIPVRI	8.84564e-05	0.000344	30.7047	TES[ph]PGIPVR;TES[ph]PGIPVR[+10]	-0.942347
Q96E09:147	Protein FAM122A	FAM122A	S147	IPVSPAPSPTRGIGK	8.84564e-05	3e-06	14.2316	IDFIPVS[ph]PAPS[ph]PTR;IDFIPVS[ph]PAPS[ph]PTR[+10];RIDFIPVS[ph]PAPS[ph]PTR;RIDFIPVSPAPS[ph]PTR;R[+10]IDFIPVS[ph]PAPS[ph]PTR[+10];R[+10]IDFIPVSPAPS[ph]PTR[+10]	-0.941402
Q6PKG0:858	La-related protein 1	LARP1	T858	SPSEGTPTVGSYGCT	8.84564e-05	0.001451	15.0304	TASISSS[ph]PSEGTPT[ph]VGSYGCT[ph]PQSLPK;TASISSS[ph]PSEGTPT[ph]VGSYGCT[ph]PQSLPK[+8];TASISSS[ph]PSEGTPT[ph]VGSYGCTPQSLPK;TASISSS[ph]PSEGTPT[ph]VGSYGCTPQSLPK[+8]	-0.939652
P28290:92	Sperm-specific antigen 2	SSFA2	S92	CRTPLGASLDEQSSS	8.84564e-05	1e-06	42.0735	TPLGAS[ph]LDEQSSSTLK;TPLGAS[ph]LDEQSSSTLK[+8]	-0.936358
Q8NEY1:1181	Neuron navigator 1	NAV1	S1181	LRIKRQNSSDSISSL	8.84564e-05	0.000314	19.8431	RQNS[ph]SDSISSLNSITSHSSIGSSK;R[+10]QNS[ph]SDSISSLNSITSHSSIGSSK[+8]	-0.935931
Q9UHB7:668	AF4/FMR2 family member 4	AFF4	Y668	PSSQTPKYPESNRTP	0.00417031	0.013421	18.6027	Y[ph]PESNRTPVKPSSVEEEDSFFR	-0.934908
Q15582:649	Transforming growth factor-beta-induced protein ig-h3	TGFBI	S649	RGDELADSALEIFKQ	8.84564e-05	0.000137	1000	GDELADS[ph]ALEIFK;GDELADS[ph]ALEIFK[+8]	-0.934834
P49023:137	Paxillin	PXN	S137	SPTVMSTSLGSNLSE	8.84564e-05	0	20.1052	S[ph]AEPSPTVMSTS[ph]LGSNLSELDR;SAEPSPTVM[ox]STS[ph]LGSNLSELDR;SAEPSPTVM[ox]STS[ph]LGSNLSELDR[+10];SAEPSPTVMSTS[ph]LGSNLSELDR;SAEPSPTVMSTS[ph]LGSNLSELDR[+10]	-0.933959
Q9BX40:115	Protein LSM14 homolog B	LSM14B	S115	FQPHVPYSPFRGMAP	8.84564e-05	0.00151	10.2828	AQHTLPQDPAIVQSSLGSASASPFQPHVPYS[ph]PFR;AQHTLPQDPAIVQSSLGSASASPFQPHVPYS[ph]PFR[+10]	-0.933385
Q659C4:335	La-related protein 1B	LARP1B	S335	HTESAPNSPRIGSPL	0.00983524	0.025389	33.4679	SVPPTDFSQLIDCPEFVPGQAFCSHTESAPNS[ph]PR[+10]	-0.932749
Q96BH1:297	E3 ubiquitin-protein ligase RNF25	RNF25	S297	LAAELSTSPAVQSTL	8.84564e-05	6e-05	17.0807	GSQPPSTLAAELSTS[ph]PAVQSTLPPPLPVATQHICEK;GSQPPSTLAAELSTS[ph]PAVQSTLPPPLPVATQHICEK[+8]	-0.932435
Q1MSJ5:966	Centrosome and spindle pole-associated protein 1	CSPP1	S966	ERLLHMDSDDEIPIR	8.84564e-05	6.7e-05	1000	LLHMDS[ph]DDEIPIR	-0.93152
P78559:898	Microtubule-associated protein 1A	MAP1A	T898	SAGTISPTSSLEEDK	8.84564e-05	0.000759	8.65157	TEATQGLDYVPSAGTISPT[ph]SSLEEDK	-0.929177
Q8N108:377	Mesoderm induction early response protein 1	MIER1	S377	AASSRAPSPPPTASN	8.84564e-05	2e-06	26.6594	APS[ph]PPPTASNSSNSQSEK;APS[ph]PPPTASNSSNSQSEK[+8];LLDESES[ph]AASSRAPS[ph]PPPTASNSSNSQSEK;LLDESESAAS[ph]SRAPS[ph]PPPTASNSSNSQSEK;LLDESESAASSRAPS[ph]PPPTASNSSNSQSEK;LLDESESAASSR[+10]APS[ph]PPPTASNSSNSQSEK[+8]	-0.929079
P48634:761	Protein PRRC2A	PRRC2A	S761	VPRERSDSGGSSSEP	8.84564e-05	3.1e-05	15.8706	ERSDS[ph]GGSSSEPFDR;ER[+10]SDS[ph]GGSSSEPFDR[+10];SDS[ph]GGSSSEPFDR	-0.927995
O94864:334	STAGA complex 65 subunit gamma	SUPT7L	S334	SSAEVNASPLWNLAH	8.84564e-05	0.001071	22.1873	FPSNLEVEAS[ph]PQASSAEVNAS[ph]PLWNLAHVK	-0.927815
Q6R327:1577	Rapamycin-insensitive companion of mTOR	RICTOR	S1577	FSGISGCSDGVSQEG	8.84564e-05	1e-06	29.6411	FSGISGCS[ph]DGVSQEGSASSTK;FSGISGCS[ph]DGVSQEGSASSTK[+8]	-0.927564
Q70E73:541	Ras-associated and pleckstrin homology domains-containing protein 1	RAPH1	S541	IKSGSSSSSIPESQS	0.0011296	0.004512	6.89655	SGSSSS[ph]SIPESQSNHSNQSDSGVSDTQPAGHVR;SGSSSS[ph]SIPESQSNHSNQSDSGVSDTQPAGHVR[+10]	-0.92721
Q70CQ4:1089	Ubiquitin carboxyl-terminal hydrolase 31	USP31	S1089	RGSGRHSSPAPAQPK	0.00152009	0.006937	26.3752	HSS[ph]PAPAQPK	-0.925787
P42166:370	Lamina-associated polypeptide 2, isoform alpha	TMPO	S370	SESSQLISPPLAQAI	8.84564e-05	4e-06	76.7327	ALEESESSQLIS[ph]PPLAQAIR;ALEESESSQLIS[ph]PPLAQAIR[+10]	-0.925668
Q9BTC0:1827	Death-inducer obliterator 1	DIDO1	S1827	YGDSRGPSPSYLGGP	0.00442181	0.013827	30.7046	GPS[ph]PSYLGGPR[+10]	-0.924734
Q9UQ35:1694	Serine/arginine repetitive matrix protein 2	SRRM2	S1694	RRRSSRSSPELTRKA	0.00133018	0.005849	28.8739	SSRSS[ph]PELTR;SSR[+10]SS[ph]PELTR[+10]	-0.924724
P26639:298	Threonine--tRNA ligase, cytoplasmic	TARS	Y298	METLQRIYGISFPDP	0.00498206	0.015055	65.1556	IY[ph]GISFPDPK[+8]	-0.923739
O60291:524	E3 ubiquitin-protein ligase MGRN1	MGRN1	S524	ENVLQDSSPEHCGRG	0.000570497	0.002782	14.2316	AASIENVLQDSS[ph]PEHCGR	-0.923606
Q86SQ4:1165	G-protein coupled receptor 126	GPR126	S1165	GKSLSSSSIGSNSTY	8.84564e-05	7.2e-05	10.2828	SLSSSS[ph]IGSNSTYLTSK[+8]	-0.922652
O43491:715	Band 4.1-like protein 2	EPB41L2	S715	EMNGKEISPGSGPGE	0.00286814	0.009363	35.8197	EIS[ph]PGS[ph]GPGEIR;EIS[ph]PGS[ph]GPGEIR[+10];EIS[ph]PGSGPGEIR	-0.921673
P55795:23	Heterogeneous nuclear ribonucleoprotein H2	HNRNPH2	S23	RGLPWSCSADEVMRF	0.000166514	0.001788	48.874	GLPWSCS[ph]ADEVMR[+10]	-0.921343
Q9P2R6:679	Arginine-glutamic acid dipeptide repeats protein	RERE	S679	QEISRPNSPSEGEGE	8.84564e-05	0	28.2822	TQEIS[ph]R[+10]PNS[ph]PSEGEGESSDSR[+10];TQEISRPNS[ph]PSEGEGESSDSR;TQEISR[+10]PNS[ph]PSEGEGESSDSR[+10]	-0.920503
Q9NWQ4:86	G patch domain-containing protein 2-like	GPATCH2L	S86	VAPVTNFSDSDDTMV	8.84564e-05	1e-05	13.145	EVAPVTNFS[ph]DS[ph]DDTM[ox]VAK;EVAPVTNFS[ph]DS[ph]DDTMVAK;EVAPVTNFS[ph]DS[ph]DDTMVAK[+8];EVAPVTNFS[ph]DSDDTM[ox]VAK;EVAPVTNFS[ph]DSDDTM[ox]VAK[+8];EVAPVTNFS[ph]DSDDTMVAK[+8]	-0.918002
P43487:60	Ran-specific GTPase-activating protein	RANBP1	S60	AKLFRFASENDLPEW	8.84564e-05	6.3e-05	1000	FAS[ph]ENDLPEWK;FAS[ph]ENDLPEWK[+8]	-0.91685
Q14644:809	Ras GTPase-activating protein 3	RASA3	S809	FKKTKYGSQEHPIGD	0.00281077	0.008869	14.2373	TKYGS[ph]QEHPIGDK;TK[+8]YGS[ph]QEHPIGDK[+8];YGS[ph]QEHPIGDK;YGS[ph]QEHPIGDK[+8]	-0.915564
Q03252:399	Lamin-B2	LMNB2	S399	VTVSRATSSSSGSLS	8.84564e-05	1e-06	16.2503	ATS[ph]SSSGSLSATGR;ATS[ph]SSSGSLSATGR[+10]	-0.915478
Q9NYD6:210	Homeobox protein Hox-C10	HOXC10	S210	KSDSQTPSPNEIKTE	8.84564e-05	0.00036	33.7014	SDSQT[ph]PS[ph]PNEIK[+8];SDSQTPS[ph]PNEIK;SDSQTPS[ph]PNEIK[+8]	-0.913114
Q8WUZ0:122	B-cell CLL/lymphoma 7 protein family member C	BCL7C	S122	PGGTPQPSRPVSPAG	0.00152009	0.007035	13.0832	GTEPSPGGT[ph]PQPS[ph]RPVSPAGPPEGVPEEAQPPR	-0.912508
O75030:414	Microphthalmia-associated transcription factor	MITF	S414	IPSTGLCSPDLVNRI	8.84564e-05	1e-06	29.9272	AHGLSLIPSTGLCS[ph]PDLVNR;AHGLSLIPSTGLCS[ph]PDLVNR[+10]	-0.912265
Q8WVC0:238	RNA polymerase-associated protein LEO1	LEO1	S238	DEEQPQLSDEEKMQN	0.00733166	0.01995	42.7972	QNS[ph]DDEEQPQLS[ph]DEEK;QNSDDEEQPQLS[ph]DEEK	-0.911869
Q8IWZ3-6:2598	Isoform 6 of Ankyrin repeat and KH domain-containing protein 1	ANKH1	S2598	RGHNSSNSPSLQAGG	8.84564e-05	8.6e-05	4.08456	GHNSSNS[ph]PSLQAGGAEGAGDR;GHNSSNS[ph]PSLQAGGAEGAGDR[+10];GHNSSNS[ph]PSLQAGGAEGAGDR[+10]GR[+10]	-0.910008
Q8WXH0:2781	Nesprin-2	SYNE2	S2781	GILARQQSVESLAEE	8.84564e-05	9.9e-05	27.0289	QQS[ph]VESLAEEVK;QQS[ph]VESLAEEVK[+8]	-0.910006
Q9Y4F5:421	Centrosomal protein of 170 kDa protein B	CEP170B	S421	PRKKRSQSFTHSPSG	0.0048534	0.014829	51.6432	RSQS[ph]FTHSPSGDPK	-0.909059
P31949:30	Protein S100-A11	S100A11	Y30	KYAGKDGYNYTLSKT	0.00139439	0.006373	37.4092	DGY[ph]NYTLSK	-0.907007
Q8N655:1096	Uncharacterized protein C10orf12	C10orf12	S1096	RKRTEGSSPPDSKNK	0.00590784	0.016438	13.24	TEGSS[ph]PPDSK[+8]	-0.902153
P57081:391	tRNA (guanine-N(7)-)-methyltransferase non-catalytic subunit WDR4	WDR4	S391	EKKQRRRSPPPGPDG	8.84564e-05	0.000232	1000	RS[ph]PPPGPDGHAK;S[ph]PPPGPDGHAK	-0.901635
Q9UPQ3:421	Arf-GAP with GTPase, ANK repeat and PH domain-containing protein 1	AGAP1	S421	TSACAPISSPKTNGL	0.000166514	0.001915	32.3958	ATSACAPIS[ph]SPK	-0.899639
Q9NWQ4:88	G patch domain-containing protein 2-like	GPATCH2L	S88	PVTNFSDSDDTMVAK	8.84564e-05	0.000497	15.1556	EVAPVTNFS[ph]DS[ph]DDTM[ox]VAK;EVAPVTNFS[ph]DS[ph]DDTMVAK;EVAPVTNFS[ph]DS[ph]DDTMVAK[+8]	-0.898332
Q13542:37	Eukaryotic translation initiation factor 4E-binding protein 2	EIF4EBP2	T37	LPHDYCTTPGGTLFS	8.84564e-05	0.000156	14.4892	TVAISDAAQLPHDYCTT[ph]PGGTLFSTT[ph]PGGTR;TVAISDAAQLPHDYCTT[ph]PGGTLFSTT[ph]PGGTRIIYDRK;TVAISDAAQLPHDYCTT[ph]PGGTLFSTT[ph]PGGTR[+10];TVAISDAAQLPHDYCTT[ph]PGGTLFSTT[ph]PGGTR[+10]IIYDR[+10]K[+8];TVAISDAAQLPHDYCTT[ph]PGGTLFSTTPGGT[ph]R;TVAISDAAQLPHDYCTT[ph]PGGTLFSTTPGGT[ph]RIIYDRK	-0.898003
Q13164:731	Mitogen-activated protein kinase 7	MAPK7	S731	DPLPPVFSGTPKGSG	8.84564e-05	6.3e-05	107.557	SQVEDPLPPVFS[ph]GT[ph]PK[+8];SQVEDPLPPVFS[ph]GTPK	-0.895913
Q14012:323	Calcium/calmodulin-dependent protein kinase type 1	CAMK1	T323	MRKLQLGTSQEGQGQ	8.84564e-05	0.000582	0	LQLGT[ph]SQEGQGQTASHGELLTPVAGGPAAGCCCR[+10]	-0.894862
P51003:716	Poly(A) polymerase alpha	PAPOLA	T716	SLLASQKTSSTDLSD	0.000166514	0.001866	0	T[ph]SSTDLSDIPALPANPIPVIK[+8]	-0.892693
Q14978:171	Nucleolar and coiled-body phosphoprotein 1	NOLC1	S171	AKSSDSDSDSSSEDE	8.84564e-05	0.000549	17.0091	SSDSDS[ph]DSSSEDEPPK	-0.892671
Q96DF8:439	Protein DGCR14	DGCR14	T439	ASGLQTPTSTPAPGS	8.84564e-05	1e-06	21.3031	TPASGLQTPT[ph]STPAPGSATR;TPASGLQTPT[ph]STPAPGSATR[+10]	-0.891559
O60934:615	Nibrin	NBN	S615	VPESSKISQENEIGK	0.000570497	0.002773	16.4694	MDIETNDTFSDEAVPESSKIS[ph]QENEIGK	-0.891203
Q9BX40:104	Protein LSM14 homolog B	LSM14B	S104	QSSLGSASASPFQPH	0.0011296	0.004448	3.46813	AQHTLPQDPAIVQSSLGSAS[ph]ASPFQPHVPYSPFR[+10]	-0.889936
Q6PJG6:791	BRCA1-associated ATM activator 1	BRAT1	S791	LRSTLAESSDHVEKS	0.00601937	0.017147	7.38062	STLAES[ph]SDHVEK	-0.889922
O95503:104	Chromobox protein homolog 6	CBX6	S104	FSVKPSASASSPKLH	0.00139439	0.0062	9.64261	ISDVHFSVKPSAS[ph]ASSPK	-0.889351
P49790:338	Nuclear pore complex protein Nup153	NUP153	S338	IVSSPLNSPLDRSGI	0.000789578	0.003542	52.6083	RIPSIVSSPLNS[ph]PLDR;R[+10]IPSIVSSPLNS[ph]PLDR[+10]	-0.888372
Q9BVC5:197	Ashwin	C2orf49	T197	PPLSPVGTTPVKLKR	0.000330087	0.002582	19.3315	SPPLS[ph]PVGT[ph]TPVK[+8];SPPLSPVGT[ph]TPVK;SPPLSPVGT[ph]TPVK[+8]	-0.887798
O43166:1087	Signal-induced proliferation-associated 1-like protein 1	SIPA1L1	S1087	QVPSQVQSPMTSRLN	8.84564e-05	3.7e-05	26.4212	GPHSPQVPSQVQS[ph]PM[ox]TSR[+10];GPHSPQVPSQVQS[ph]PMTSR;GPHSPQVPSQVQS[ph]PMTSR[+10]	-0.885979
O60315:782	Zinc finger E-box-binding homeobox 2	ZEB2	T782	LDHSRSNTPSPLNLS	8.84564e-05	9e-06	14.4894	SNT[ph]PS[ph]PLNLSSTSSK[+8];SNT[ph]PSPLNLSSTSSK[+8]	-0.88512
Q8IWI9:1422	MAX gene-associated protein	MGA	S1422	ETPDGPLSPGKMEDI	0.00165052	0.007649	24.0206	SGSET[ph]PDGPLS[ph]PGKMEDISPVQTDALDSVR;SGSETPDGPLS[ph]PGKMEDISPVQTDALDSVR	-0.88279
Q8TDJ6:945	DmX-like protein 2	DMXL2	S945	GQKNVDSSPETSPSV	8.84564e-05	0.000115	10.3591	NVDSS[ph]PETSPSVSPMPHSSSIANLQTASK[+8]	-0.881776
P19021:946	Peptidyl-glycine alpha-amidating monooxygenase	PAM	S946	DRLSTEGSDQEKEDD	0.00453636	0.01435	17.0807	LSTEGS[ph]DQEK;LSTEGS[ph]DQEK[+8]	-0.878416
Q8TF40:686	Folliculin-interacting protein 1	FNIP1	S686	ETVVCTGSVPVDKCA	8.84564e-05	3.6e-05	18.8756	LETVVCTGS[ph]VPVDK;LETVVCTGS[ph]VPVDK[+8]	-0.876677
Q6PKG0:851	La-related protein 1	LARP1	S851	RTASISSSPSEGTPT	8.84564e-05	3e-06	17.0807	TASIS[ph]SS[ph]PSEGTPTVGSYGCTPQSLPK[+8];TASISSS[ph]PS[ph]EGTPTVGSYGCTPQSLPK;TASISSS[ph]PS[ph]EGTPTVGSYGCTPQSLPK[+8];TASISSS[ph]PSEGT[ph]PTVGS[ph]YGCTPQSLPK;TASISSS[ph]PSEGTPT[ph]VGSYGCT[ph]PQSLPK;TASISSS[ph]PSEGTPT[ph]VGSYGCT[ph]PQSLPK[+8];TASISSS[ph]PSEGTPT[ph]VGSYGCTPQSLPK;TASISSS[ph]PSEGTPT[ph]VGSYGCTPQSLPK[+8];TASISSS[ph]PSEGTPTVGS[ph]YGCT[ph]PQSLPK[+8];TASISSS[ph]PSEGTPTVGS[ph]YGCTPQSLPK;TAS…	-0.876638
Q9BZ71:926	Membrane-associated phosphatidylinositol transfer protein 3	PITPNM3	T926	KRNHLRRTMSVQQPD	0.000166514	0.001938	8.0791	R[+10]T[ph]M[ox]SVQQPDPPAANPK[+8]PER[+10];R[+10]T[ph]MSVQQPDPPAANPK[+8]PER[+10]	-0.876348
P08559:231	Pyruvate dehydrogenase E1 component subunit alpha, somatic form, mitochondrial	PDHA1	T231	NNRYGMGTSVERAAA	0.00108949	0.004011	16.224	YGM[ox]GT[ph]SVER	-0.875896
Q9BRS8:376	La-related protein 6	LARP6	S376	LFLSPNASPCTSPWS	8.84564e-05	0.000304	15.5864	LSPSGHQNLFLSPNAS[ph]PCTSPWSSPLAQR[+10]	-0.874151
Q8WVC0:294	RNA polymerase-associated protein LEO1	LEO1	S294	KRKNAIASDSEADSD	8.84564e-05	0	28.5005	NAIAS[ph]DSEADS[ph]DTEVPK;NAIAS[ph]DSEADS[ph]DTEVPK[+8];NAIAS[ph]DSEADSDTEVPK;NAIAS[ph]DSEADSDTEVPK[+8]	-0.8738
Q9BYW2:1848	Histone-lysine N-methyltransferase SETD2	SETD2	T1848	DGYSSENTSRAHTPL	0.00540469	0.015778	11.5568	TAVPPLSEGDGY[ph]SSENT[ph]SR;TAVPPLSEGDGY[ph]SSENT[ph]SR[+10]	-0.871478
Q9BYW2:1843	Histone-lysine N-methyltransferase SETD2	SETD2	Y1843	PLSEGDGYSSENTSR	0.00540469	0.015778	16.224	TAVPPLSEGDGY[ph]SSENT[ph]SR;TAVPPLSEGDGY[ph]SSENT[ph]SR[+10]	-0.871478
Q9BYW2:698	Histone-lysine N-methyltransferase SETD2	SETD2	S698	TDAVLMTSDDSVTGS	8.84564e-05	1e-06	16.224	TDAVLMTS[ph]DDSVTGSELSPLVK;TDAVLMTS[ph]DDSVTGSELSPLVK[+8]	-0.87027
Q9UHD8:203	Septin-9	SEPT9	S203	AEAPTAPSPAQTLEN	8.84564e-05	6.4e-05	14.866	RVEIQMPKPAEAPTAPS[ph]PAQTLENSEPAPVSQLQSR;R[+10]VEIQM[ox]PK[+8]PAEAPTAPS[ph]PAQTLENSEPAPVSQLQSR[+10];R[+10]VEIQMPK[+8]PAEAPTAPS[ph]PAQTLENSEPAPVSQLQSR[+10]	-0.869651
Q3V6T2:1834	Girdin	CCDC88A	S1834	KDSRLPISVDSPPAA	8.84564e-05	0.001251	12.3199	LPIS[ph]VDSPPAAADSNTTAASNVDK;LPIS[ph]VDSPPAAADSNTTAASNVDK[+8]	-0.868863
Q96Q42:466	Alsin	ALS2	S466	MQGKKSSSLVDIREE	0.00133018	0.006072	14.4894	SSS[ph]LVDIREEETEGGSR	-0.867482
Q15067:26	Peroxisomal acyl-coenzyme A oxidase 1	ACOX1	S26	LTHILDGSPEKTRRR	8.84564e-05	5.8e-05	52.6153	DSASFNPELLTHILDGS[ph]PEK;DSASFNPELLTHILDGS[ph]PEK[+8]	-0.866791
Q96B36:183	Proline-rich AKT1 substrate 1	AKT1S1	S183	PTQQYAKSLPVSVPV	8.84564e-05	5e-05	42.3408	S[ph]LPVSVPVWGFK;S[ph]LPVSVPVWGFK[+8]	-0.866152
Q9Y6Y0:281	Influenza virus NS1A-binding protein	IVNS1ABP	T281	CLSSPNATVQSPKHE	8.84564e-05	8.6e-05	22.1707	QISSSSTGCLSSPNAT[ph]VQSPK	-0.863563
P23508:702	Colorectal mutant cancer protein	MCC	S702	KECADAASPALSLAE	8.84564e-05	1e-06	26.4212	ECADAAS[ph]PALSLAELR[+10]	-0.863446
Q9UHB7:212	AF4/FMR2 family member 4	AFF4	S212	KEHQRSKSPRDPDAN	8.84564e-05	5.9e-05	22.6055	S[ph]PRDPDANWDSPSR;SKS[ph]PRDPDANWDSPSR	-0.862336
Q9BSJ6:199	Protein FAM64A	FAM64A	S199	PLCSPSESDSDLEPV	8.84564e-05	3e-06	14.6549	SPYSSTEPLCSPSES[ph]DSDLEPVGAGIQHLQK;SPYSSTEPLCSPSES[ph]DSDLEPVGAGIQHLQK[+8]	-0.862011
Q9BSJ6:197	Protein FAM64A	FAM64A	S197	TEPLCSPSESDSDLE	0.0011296	0.004694	10.9132	SPYSSTEPLCSPS[ph]ESDSDLEPVGAGIQHLQK	-0.862011
O00203:609	AP-3 complex subunit beta-1	AP3B1	S609	KPAPLLESPFKDRDH	0.00165052	0.00742	1000	IFLAQKPAPLLES[ph]PFK;IFLAQK[+8]PAPLLES[ph]PFK[+8]	-0.861269
Q32MZ4:766	Leucine-rich repeat flightless-interacting protein 1	LRRFIP1	S766	TVRKALDSNSLENDD	8.84564e-05	9.6e-05	15.4977	ALDS[ph]NSLENDDLSAPGR[+10]EPGHFNPESR[+10]	-0.860669
P23528:68	Cofilin-1	CFL1	Y68	GQTVDDPYATFVKML	8.84564e-05	0	26.5336	EILVGDVGQTVDDPY[ph]ATFVK;EILVGDVGQTVDDPY[ph]ATFVK[+8]	-0.86038
P15056:365	Serine/threonine-protein kinase B-raf	BRAF	S365	GQRDRSSSAPNVHIN	8.84564e-05	0.000225	0	SSS[ph]APNVHINTIEPVNIDDLIR;SSS[ph]APNVHINTIEPVNIDDLIR[+10]	-0.859495
P15056:373	Serine/threonine-protein kinase B-raf	BRAF	T373	APNVHINTIEPVNID	8.84564e-05	2.1e-05	21.43	SSSAPNVHINT[ph]IEPVNIDDLIR;SSSAPNVHINT[ph]IEPVNIDDLIR[+10]	-0.859495
O43318:393	Mitogen-activated protein kinase kinase kinase 7	MAP3K7	S393	KRMSADMSEIEARIA	8.84564e-05	4.9e-05	18.1097	R[+10]MSADMS[ph]EIEAR[+10]	-0.858691
Q6P3W7:810	SCY1-like protein 2	SCYL2	T810	VTKMTLGTPPTLPNF	0.00377074	0.011277	5.51203	M[ox]TLGT[ph]PPTLPNFNALSVPPAGAK;M[ox]TLGT[ph]PPTLPNFNALSVPPAGAK[+8];MTLGT[ph]PPTLPNFNALSVPPAGAK	-0.856377
Q13555:384	Calcium/calmodulin-dependent protein kinase type II subunit gamma	CAMK2G	S384	GIKGSTESCNTTTED	8.84564e-05	2e-05	13.2658	GSTES[ph]CNTTTEDEDLK;GSTES[ph]CNTTTEDEDLK[+8]	-0.856089
P54259:107	Atrophin-1	ATN1	S107	QSPSDLDSLDGRSLN	8.84564e-05	0.000792	4.92075	TEQELPRPQSPSDLDS[ph]LDGR	-0.855136
Q5M775:361	Cytospin-B	SPECC1	S361	KCSTAGSSPNSVSEL	8.84564e-05	6e-06	7.38062	CSTAGSS[ph]PNSVSELSLASLTEK	-0.854794
Q9Y6X0:605	SET-binding protein	SETBP1	T605	VETIHEGTSTSPVSP	0.00108949	0.004046	10.3339	KQPLLTVETIHEGT[ph]STSPVSPISR	-0.854512
P98082:401	Disabled homolog 2	DAB2	S401	SPNPFVGSPPKGLSI	8.84564e-05	8.3e-05	52.9327	S[ph]SPNPFVGS[ph]PPK;S[ph]SPNPFVGS[ph]PPK[+8];SSPNPFVGS[ph]PPK;SSPNPFVGS[ph]PPK[+8]	-0.853561
Q6MZQ0:337	Proline-rich protein 5-like	PRR5L	S337	PPPHRQCSSEPNITD	8.84564e-05	2.3e-05	0	QCS[ph]SEPNITDNPDGLEEGAR;QCS[ph]SEPNITDNPDGLEEGAR[+10]	-0.853195
Q9BXF6:538	Rab11 family-interacting protein 5	RAB11FIP5	S538	SAAPVEGSPDRKQSR	0.00152009	0.006739	27.1489	DPTQK[+8]PSPHPVK[+8]PLSAAPVEGS[ph]PDR[+10]K[+8]	-0.851792
Q86WR7:43	Proline and serine-rich protein 2	PROSER2	S43	SSSSRSRSFTLDDES	8.84564e-05	7.5e-05	18.8756	SRS[ph]FTLDDESLK;SR[+10]S[ph]FTLDDESLK[+8]	-0.851052
Q6P4F7:582	Rho GTPase-activating protein 11A	ARHGAP11A	S582	HNSNITSSPLSGDEN	8.84564e-05	7e-06	11.5056	HNSNITSS[ph]PLSGDENNMTK	-0.850977
Q01831:876	DNA repair protein complementing XP-C cells	XPC	T876	SEAAAPHTDAGGGLS	0.00178776	0.007817	22.1293	SEAAAPHT[ph]DAGGGLSS[ph]DEEEGTSSQAEAAR[+10]	-0.850156
P78559:996	Microtubule-associated protein 1A	MAP1A	S996	DSTVKMASPPPSGPP	0.00165052	0.007493	38.617	MAS[ph]PPPSGPPSATHTPFHQS[ph]PVEEK[+8];MAS[ph]PPPSGPPSATHTPFHQSPVEEK	-0.849601
Q86WP2:15	Vasculin	GPBP1	T15	PAWLNFPTPPSSTKS	8.84564e-05	0.000415	8.70097	A[ac]QHDFAPAWLNFPT[ph]PPSSTK;A[ac]QHDFAPAWLNFPT[ph]PPSSTK[+8]	-0.849386
P49915:313	GMP synthase [glutamine-hydrolyzing]	GMPS	S313	GTTTLPISDEDRTPR	0.00108949	0.004043	4.92256	VINAAHSFYNGTTTLPIS[ph]DEDRTPRK	-0.848978
P85037:422	Forkhead box protein K1	FOXK1	T422	RSAPASPTHPGLMSP	0.00661607	0.017916	30.8348	SAPASPT[ph]HPGLMSPR[+10]	-0.848851
O95394:64	Phosphoacetylglucosamine mutase	PGM3	S64	IGVMVTASHNPEEDN	8.84564e-05	1e-06	16.1895	STIGVM[ox]VTAS[ph]HNPEEDNGVK;STIGVM[ox]VTAS[ph]HNPEEDNGVK[+8];STIGVMVTAS[ph]HNPEEDNGVK;STIGVMVTAS[ph]HNPEEDNGVK[+8]	-0.847297
Q6UB98:149	Ankyrin repeat domain-containing protein 12	ANKRD12	S149	QMTARDNSPDSTPNH	0.00139439	0.006385	40.1943	DNS[ph]PDSTPNHPSQTTPAQK	-0.846194
Q6P2H3:102	Centrosomal protein of 85 kDa	CEP85	S102	MPSTLGTSPAKPNST	0.00281077	0.00894	7.04503	SHVTIPTAHVM[ox]PSTLGTS[ph]PAKPNSTPVGPSSSK;SHVTIPTAHVMPSTLGTS[ph]PAKPNSTPVGPSSSK;SHVTIPTAHVMPSTLGTS[ph]PAK[+8]PNSTPVGPSSSK[+8]	-0.844215
P83916:91	Chromobox protein homolog 1	CBX1	S91	KRKADSDSEDKGEES	8.84564e-05	0.001129	30.7046	KADSDS[ph]EDKGEESKPK	-0.844095
Q13206:831	Probable ATP-dependent RNA helicase DDX10	DDX10	S831	GMKKRSNSEVEDVGP	0.00152009	0.006668	14.4894	RSNS[ph]EVEDVGPTSHNR;R[+10]SNS[ph]EVEDVGPTSHNR[+10];SNS[ph]EVEDVGPTSHNR[+10]	-0.843907
Q5VT52:614	Regulation of nuclear pre-mRNA domain-containing protein 2	RPRD2	S614	SKASIGQSPGLPSTT	8.84564e-05	5.2e-05	25.7806	ASIGQS[ph]PGLPSTTFK;ASIGQS[ph]PGLPSTTFK[+8]	-0.843693
P57768:29	Sorting nexin-16	SNX16	S29	NRNQRSSSFGSVSTS	8.84564e-05	0.000268	8.12795	SSS[ph]FGSVSTSSNSSK[+8]	-0.838946
Q9HBM6:159	Transcription initiation factor TFIID subunit 9B	TAF9B	T159	SSKPTTPTIATPQTV	8.84564e-05	5.6e-05	4.08456	LSVGAVSSK[+8]PTTPT[ph]IATPQTVSVPNK[+8]	-0.837477
Q15042:537	Rab3 GTPase-activating protein catalytic subunit	RAB3GAP1	S537	RDEGKKTSASDVTNI	8.84564e-05	0	11.5859	K[+8]TS[ph]ASDVTNIYPGDAGK[+8]	-0.837245
Q9HAW4:958	Claspin	CLSPN	S958	QDASTPASSELNKQE	8.84564e-05	1e-06	10.2828	FTSQDASTPAS[ph]SELNK;FTSQDASTPAS[ph]SELNK[+8]	-0.837185
O60271:290	C-Jun-amino-terminal kinase-interacting protein 4	SPAG9	T290	SDVATIPTDTPLKEE	0.000789578	0.003293	17.994	ATT[ph]PASTANSDVATIPT[ph]DTPLKEENEGFVK;ATTPASTANSDVATIPT[ph]DTPLKEENEGFVK	-0.83656
P19484:334	Transcription factor EB	TFEB	S334	GLPTTSPSGMNMAEL	8.84564e-05	0	33.7014	VHGLPTTSPS[ph]GM[ox]NMAELAQQVVK;VHGLPTTSPS[ph]GM[ox]NMAELAQQVVK[+8];VHGLPTTSPS[ph]GMNM[ox]AELAQQVVK;VHGLPTTSPS[ph]GMNM[ox]AELAQQVVK[+8];VHGLPTTSPS[ph]GMNMAELAQQVVK;VHGLPTTSPS[ph]GMNMAELAQQVVK[+8]	-0.836501
Q96S90:3	LysM and putative peptidoglycan-binding domain-containing protein 1	LYSMD1	S3	_____MASPSRQPPP	8.84564e-05	8.6e-05	12.0917	A[ac]S[ph]PSRQPPPGGSGLLQGSR	-0.836022
Q96MF7:116	E3 SUMO-protein ligase NSE2	NSMCE2	S116	LALQSKNSDADFQNN	8.84564e-05	1.3e-05	22.1824	FLALQSKNS[ph]DADFQNNEK;FLALQSK[+8]NS[ph]DADFQNNEK[+8]	-0.835782
Q8NI27:1289	THO complex subunit 2	THOC2	T1289	KEKTPATTPEARVLG	8.84564e-05	0.000926	28.8739	TPATT[ph]PEAR	-0.835569
P15924:2606	Desmoplakin	DSP	S2606	VRNLTIRSSSFSDTL	8.84564e-05	0	16.209	S[ph]SSFSDTLEESSPIAAIFDTENLEK;S[ph]SSFSDTLEESSPIAAIFDTENLEK[+8]	-0.835463
Q12888:591	Tumor suppressor p53-binding protein 1	TP53BP1	T591	DKTKGDDTDTRDDIS	0.00152009	0.006581	21.772	TKGDDT[ph]DTRDDISILATGCK	-0.833859
Q08AD1:1313	Calmodulin-regulated spectrin-associated protein 2	CAMSAP2	S1313	KRTPRSESVEGFLSP	8.84564e-05	1.1e-05	21.7452	SES[ph]VEGFLS[ph]PSR;SES[ph]VEGFLS[ph]PSR[+10];SES[ph]VEGFLSPSR;SES[ph]VEGFLSPSR[+10]	-0.833763
Q99759:340	Mitogen-activated protein kinase kinase kinase 3	MAP3K3	S340	GRLRSADSENALSVQ	8.84564e-05	0.000965	22.6055	SADS[ph]ENALSVQER	-0.833748
Q02790:118	Peptidyl-prolyl cis-trans isomerase FKBP4	FKBP4	S118	YAYGSAGSPPKIPPN	8.84564e-05	1.4e-05	13.8532	VGEVCHITCKPEYAYGSAGS[ph]PPK	-0.832563
P11388:1374	DNA topoisomerase 2-alpha	TOP2A	S1374	KELKPQKSVVSDLEA	8.84564e-05	0.000214	52.7504	S[ph]VVS[ph]DLEADDVK;S[ph]VVS[ph]DLEADDVK[+8];S[ph]VVSDLEADDVK;S[ph]VVSDLEADDVK[+8]	-0.832422
Q8WYL5:970	Protein phosphatase Slingshot homolog 1	SSH1	S970	RLAGLTVSSPLKRSH	0.000166514	0.002361	11.5056	LAGLTVS[ph]SPLK;LAGLTVS[ph]SPLK[+8]	-0.831337
P48634:1106	Protein PRRC2A	PRRC2A	S1106	KRRRQRGSETGSETH	0.00185476	0.008011	6.03896	QR[+10]GS[ph]ETGSETHESDLAPSDK[+8]	-0.830106
Q5TAX3:156	Terminal uridylyltransferase 4	ZCCHC11	S156	KSEKVPSSPAEAEKG	8.84564e-05	0.000328	26.3752	VPSS[ph]PAEAEK	-0.829673
Q99700:861	Ataxin-2	ATXN2	S861	SGSSKPNSPSISPSI	8.84564e-05	3.8e-05	13.8247	DSFIENSSSNCTSGSS[ph]KPNS[ph]PSIS[ph]PSILSNTEHK;DSFIENSSSNCTSGSSKPNS[ph]PS[ph]ISPSILSNTEHK;DSFIENSSSNCTSGSSKPNS[ph]PSIS[ph]PSILSNTEHK;DSFIENSSSNCTSGSSKPNS[ph]PSISPSILSNTEHK;DSFIENSSSNCTSGSSK[+8]PNS[ph]PSIS[ph]PSILSNTEHK[+8];DSFIENSSSNCTSGSSK[+8]PNS[ph]PSISPSILSNTEHK[+8]	-0.829172
Q9NV58:631	E3 ubiquitin-protein ligase RNF19A	RNF19A	S631	PSKFRHNSGSSSVDD	0.00702863	0.019218	31.2747	FRHNS[ph]GSSSVDDGSATR	-0.829105
Q76I76:1227	Protein phosphatase Slingshot homolog 2	SSH2	S1227	NIKSLSHSPGVVKER	0.00442181	0.013826	24.8358	SLSHS[ph]PGVVK[+8]	-0.82891
P78524:539	Suppression of tumorigenicity 5 protein	ST5	S539	PQDRKYNSPPTQLSL	0.00733166	0.019595	24.2432	YNS[ph]PPTQLSLKPNSQSLR	-0.828565
P51692:128	Signal transducer and activator of transcription 5B	STAT5B	S128	REANNGSSPAGSLAD	8.84564e-05	3.4e-05	21.5144	EANNGSS[ph]PAGSLADAMSQK;EANNGSS[ph]PAGSLADAMSQK[+8]	-0.828069
Q6PKG0:861	La-related protein 1	LARP1	S861	EGTPTVGSYGCTPQS	8.84564e-05	0.000993	16.224	TASISSS[ph]PSEGT[ph]PTVGS[ph]YGCTPQSLPK;TASISSS[ph]PSEGTPTVGS[ph]YGCT[ph]PQSLPK[+8];TASISSS[ph]PSEGTPTVGS[ph]YGCTPQSLPK;TASISSS[ph]PSEGTPTVGS[ph]YGCTPQSLPK[+8];TASISSSPSEGTPTVGS[ph]YGCTPQS[ph]LPK;TASISSSPSEGTPTVGS[ph]YGCTPQS[ph]LPK[+8];TASISSSPSEGTPTVGS[ph]YGCTPQSLPK[+8]	-0.82593
O43314:1171	Inositol hexakisphosphate and diphosphoinositol-pentakisphosphate kinase 2	PPIP5K2	S1171	ISSTALRSSPIMRKK	8.84564e-05	0.000245	13.2658	TAEISSTALRS[ph]SPIMR	-0.822998
P46781:15	40S ribosomal protein S9	RPS9	T15	VCRKTYVTPRRPFEK	0.00896465	0.023972	42.6519	TYVT[ph]PR[+10]	-0.822277
Q8TF01:286	Arginine/serine-rich protein PNISR	PNISR	S286	GPRLPQRSKFDSDEE	8.84564e-05	0	18.2958	S[ph]KFDSDEEEEDTENVEAASSGK;S[ph]K[+8]FDSDEEEEDTENVEAASSGK[+8]	-0.821872
P10398:257	Serine/threonine-protein kinase A-Raf	ARAF	S257	SDGTPRGSPSPASVS	8.84564e-05	0.000127	13.8247	GGSDGT[ph]PRGS[ph]PSPASVSSGRK;GGSDGT[ph]PR[+10]GS[ph]PSPASVSSGR[+10]K[+8];GGSDGTPRGS[ph]PSPASVSSGRK;GGSDGTPR[+10]GS[ph]PSPASVSSGR[+10]K[+8]	-0.821066
P10398:253	Serine/threonine-protein kinase A-Raf	ARAF	T253	SRGGSDGTPRGSPSP	0.000789578	0.003145	16.42	GGSDGT[ph]PRGS[ph]PSPASVSSGRK;GGSDGT[ph]PR[+10]GS[ph]PSPASVSSGR[+10]K[+8]	-0.821066
Q5T8D3-4:63	Isoform 4 of Acyl-CoA-binding domain-containing protein 5	ACBD5	T63	LGNVLTSTPNAKTVN	8.84564e-05	0	24.437	SSDITSDLGNVLTST[ph]PNAK;SSDITSDLGNVLTST[ph]PNAK[+8]	-0.820464
O43290:448	U4/U6.U5 tri-snRNP-associated protein 1	SART1	S448	GRGRRRVSEVEEEKE	8.84564e-05	4.7e-05	80.737	RVS[ph]EVEEEK;RVS[ph]EVEEEKEPVPQPLPSDDTR;R[+10]VS[ph]EVEEEK[+8];R[+10]VS[ph]EVEEEK[+8]EPVPQPLPSDDTR[+10]	-0.820196
Q9Y4H2:653	Insulin receptor substrate 2	IRS2	Y653	NLGADDGYMPMTPGA	8.84564e-05	0	34.0887	SSSSNLGADDGY[ph]MPMTPGAALAGSGSGSCR;SSSSNLGADDGY[ph]MPMTPGAALAGSGSGSCR[+10]	-0.818535
O43290:596	U4/U6.U5 tri-snRNP-associated protein 1	SART1	S596	ERSANGGSESDGEEN	8.84564e-05	0.000111	0	SANGGS[ph]ESDGEENIGWSTVNLDEEK[+8]	-0.817665
Q9NY93:532	Probable ATP-dependent RNA helicase DDX56	DDX56	S532	KSQNPLRSFKHKGKK	0.00745693	0.020053	52.4093	SQNPLR[+10]S[ph]FK[+8]	-0.816988
Q9H7N4:238	Splicing factor, arginine/serine-rich 19	SCAF1	Y238	FHPTDEAYSPPPAPE	0.00436359	0.01369	13.2658	FDIYDPFHPTDEAY[ph]SPPPAPEQK	-0.816867
Q8IVF2:4472	Protein AHNAK2	AHNAK2	S4472	MPKFKMPSFGMLSPG	8.84564e-05	2.6e-05	57.4136	MPS[ph]FGM[ox]LSPGK[+8];MPS[ph]FGMLSPGK;MPS[ph]FGMLSPGK[+8]	-0.815838
Q9BYI3:453	Hyccin	FAM126A	S453	AATVFSKSFEQVSGV	8.84564e-05	0	64.9886	S[ph]FEQVSGVTVPHNPSSAVGCGAGTDANR;S[ph]FEQVSGVTVPHNPSSAVGCGAGTDANR[+10]	-0.814618
Q8IWI9:3020	MAX gene-associated protein	MGA	S3020	KLGNSGASPSSAGK_	8.84564e-05	7.4e-05	13.145	LGNSGAS[ph]PSSAGK;LGNSGAS[ph]PSSAGK[+8]	-0.813688
Q9H4L4:232	Sentrin-specific protease 3	SENP3	S232	GLRWTPKSPLDPDSG	8.84564e-05	0.000164	8.644	S[ph]PLDPDSGLLSCTLPNGFGGQSGPEGER;WTPKS[ph]PLDPDSGLLSCTLPNGFGGQSGPEGER	-0.811743
Q16513:3	Serine/threonine-protein kinase N2	PKN2	S3	_____MASNPERGEI	8.84564e-05	8.6e-05	26.5193	A[ac]S[ph]NPER[+10]GEILLTELQGDSR[+10]	-0.811153
P38398:1007	Breast cancer type 1 susceptibility protein	BRCA1	S1007	EENFEEHSMSPEREM	8.84564e-05	0.000811	11.5568	NLLEENFEEHS[ph]M[ox]SPEREMGNENIPSTVSTISR;NLLEENFEEHS[ph]M[ox]SPER[+10]EMGNENIPSTVSTISR[+10];NLLEENFEEHS[ph]MSPEREMGNENIPSTVSTISR;NLLEENFEEHS[ph]MSPER[+10]EMGNENIPSTVSTISR[+10]	-0.810532
Q02241:691	Kinesin-like protein KIF23	KIF23	S691	SPSPVPLSSNYIAQI	0.00387571	0.011926	11.5313	SVSPSPVPLS[ph]SNYIAQISNGQQLMSQPQLHR	-0.810208
Q96L91:1547	E1A-binding protein p400	EP400	S1547	SASSTAASPAHPAKL	0.000166514	0.001613	27.1565	HQPASASSTAAS[ph]PAHPAK;HQPASASSTAAS[ph]PAHPAK[+8]	-0.809837
O60841:182	Eukaryotic translation initiation factor 5B	EIF5B	S182	KERSRINSSGESGDE	8.84564e-05	3e-06	0	INS[ph]SGESGDESDEFLQSR;SRINS[ph]SGESGDES[ph]DEFLQSR;SRINS[ph]SGESGDESDEFLQSR	-0.809236
O60841:186	Eukaryotic translation initiation factor 5B	EIF5B	S186	RINSSGESGDESDEF	8.84564e-05	1e-06	20.9142	INSSGES[ph]GDESDEFLQSR[+10]	-0.809236
Q08AD1:611	Calmodulin-regulated spectrin-associated protein 2	CAMSAP2	S611	TDTKGALSPITDNTE	8.84564e-05	0.000597	18.4409	GALS[ph]PITDNTEVDTGIHVPSEDIPETMDEDSSLR	-0.807222
Q9H792:648	Pseudopodium-enriched atypical kinase 1	PEAK1	S648	YKSFLGTSGELSVKE	8.84564e-05	0.000398	13.24	SFLGTS[ph]GELSVK[+8]	-0.806581
Q6P6C2:361	RNA demethylase ALKBH5	ALKBH5	S361	PTHRRRGSFSSENYW	0.00383116	0.011374	30.7046	RGS[ph]FSSENYWR	-0.805773
Q13191:483	E3 ubiquitin-protein ligase CBL-B	CBLB	S483	SPVTSPGSSPLAQRR	0.00108949	0.004055	13.24	QNSPVTS[ph]PGS[ph]SPLAQR	-0.805721
O15231-7:278	Isoform 7 of Zinc finger protein 185	ZN185	S278	GSQELRSSPGNKDKE	8.84564e-05	0.001344	8.15471	AIWIECLPSMPSPAGSQELR[+10]SS[ph]PGNK[+8]	-0.80411
Q92870:334	Amyloid beta A4 precursor protein-binding family B member 2	APBB2	S334	LQGSRKGSLSSVTPS	8.84564e-05	1e-06	11.5313	GS[ph]LSSVTPSPTPENEK;GS[ph]LSSVTPSPTPENEK[+8];KGS[ph]LSSVTPSPTPENEK;K[+8]GS[ph]LSSVTPSPTPENEK[+8]	-0.803509
Q14244:200	Ensconsin	MAP7	S200	PVISKRLSSSSATLL	0.00286814	0.009373	16.224	RLS[ph]SSSATLLNS[ph]PDR;RLS[ph]SSSATLLNSPDR	-0.80333
Q96F86:131	Enhancer of mRNA-decapping protein 3	EDC3	S131	KSQDVAVSPQQQQCS	8.84564e-05	0	88.5686	SQDVAVS[ph]PQQQQCSK;SQDVAVS[ph]PQQQQCSK[+8]	-0.801491
Q9Y3C1:144	Nucleolar protein 16	NOP16	T144	EKNYYQDTPKQIRSK	0.00346308	0.010414	53.199	NYYQDT[ph]PK	-0.79909
Q8ND76:98	Cyclin-Y	CCNY	Y98	PGQIARKYSSCSTIF	0.00133018	0.005777	0	Y[ph]SSCSTIFLDDSTVSQPNLK	-0.798252
Q9BW71:333	HIRA-interacting protein 3	HIRIP3	S333	GKRLSGSSEDEEDSG	8.84564e-05	1.5e-05	15.4977	RLSGSS[ph]EDEEDSGKGEPTAK;R[+10]LSGSS[ph]EDEEDSGK[+8]GEPTAK[+8]	-0.797487
Q494U1:545	Pleckstrin homology domain-containing family N member 1	PLEKHN1	S545	ARGPTPSSPLPSVPV	8.84564e-05	0.000205	19.3315	GPTPSS[ph]PLPSVPVSVPASDPR	-0.796936
O60669:448	Monocarboxylate transporter 2	SLC16A7	S448	ARQKTRESEPLSKSK	0.008047	0.021359	15.1757	TR[+10]ES[ph]EPLSK[+8]	-0.796442
Q92560:521	Ubiquitin carboxyl-terminal hydrolase BAP1	BAP1	S521	ANPTRPSSPVTSHIS	0.000789578	0.003279	13.24	SANPTRPSS[ph]PVTSHISK;SANPTR[+10]PSS[ph]PVTSHISK[+8]	-0.795517
Q8IVF2:1172	Protein AHNAK2	AHNAK2	S1172	MPKFKMPSFGASAPG	8.84564e-05	4e-05	71.2384	MPS[ph]FGASAPGK;MPS[ph]FGASAPGK[+8]	-0.794682
Q8IVF2:2666	Protein AHNAK2	AHNAK2	S2666	RVSAPGESIEALVDV	8.84564e-05	0.000202	37.417	VSAPGES[ph]IEALVDVSELK[+8]	-0.793327
Q9C0C2:221	182 kDa tankyrase-1-binding protein	TNKS1BP1	S221	STLFRGWSQEGPVKS	0.000166514	0.001578	1000	GWS[ph]QEGPVK[+8]	-0.792756
Q9UKY7:107	Protein CDV3 homolog	CDV3	S107	VQAMQISSEKEEDDN	8.84564e-05	2e-06	21.5144	VQAMQISS[ph]EKEEDDNEK;VQAMQISS[ph]EK[+8]EEDDNEK[+8]	-0.792703
P10074:171	Zinc finger and BTB domain-containing protein 48	ZBTB48	S171	QEPRGSHSPQRPQLH	0.00661607	0.018133	8.67639	GSHS[ph]PQR[+10]PQLHSPAQSEGPSSLCGK[+8]	-0.792119
P30622:153	CAP-Gly domain-containing linker protein 1	CLIP1	T153	TSPLCTSTASMVSSS	0.00281077	0.008918	5.95664	ATS[ph]PLCTST[ph]ASMVSSSPSTPSNIPQKPSQPAAK	-0.79093
Q15149:4384	Plectin	PLEC	S4384	AGGFRSRSSSVGSSS	8.84564e-05	0.000183	0	S[ph]SS[ph]VGSSSSYPISPAVSR[+10];SRS[ph]SSVGSSSSYPISPAVSR;SR[+10]S[ph]SSVGSSSSYPISPAVSR[+10]	-0.790422
Q9H706-3:565	Isoform 3 of GRB2-associated and regulator of MAPK protein	GAREM	S565	RQQTRSPSPTLSYYS	8.84564e-05	2.1e-05	12.2765	SPS[ph]PTLSYYSSGLHNIVTK;SPS[ph]PTLSYYSSGLHNIVTK[+8]	-0.789867
O60271:226	C-Jun-amino-terminal kinase-interacting protein 4	SPAG9	T226	DAQKGGETPGSEQWK	8.84564e-05	0.000415	53.199	GGET[ph]PGS[ph]EQWK;GGET[ph]PGSEQWK;GGET[ph]PGSEQWK[+8]	-0.788889
Q8TDJ6:473	DmX-like protein 2	DMXL2	S473	EDGEREGSPRTYSRL	0.00417031	0.013093	14.9654	ESEAGTGSSEHEDGEREGS[ph]PR	-0.788205
P27448:549	MAP/microtubule affinity-regulating kinase 3	MARK3	T549	HSISSAATPDRIRFP	8.84564e-05	0	18.4726	TPVASTHSISSAAT[ph]PDR;TPVASTHSISSAAT[ph]PDRIR;TPVASTHSISSAAT[ph]PDR[+10];TPVASTHSISSAAT[ph]PDR[+10]IR[+10]	-0.785936
Q5VZK9:1131	Leucine-rich repeat-containing protein 16A	LRRC16A	S1131	EEIKTPDSFEESQGE	8.84564e-05	1.6e-05	19.1895	TPDS[ph]FEESQGEEIGK;TPDS[ph]FEESQGEEIGK[+8]	-0.784798
Q8NE71:105	ATP-binding cassette sub-family F member 1	ABCF1	S105	MERLKKLSVPTSDEE	0.000166514	0.001866	43.7675	K[+8]LS[ph]VPT[ph]SDEEDEVPAPK[+8]PR[+10]	-0.784319
Q9H7U1:223	Serine-rich coiled-coil domain-containing protein 2	CCSER2	S223	EKMVRSQSFSHSIQN	0.00387571	0.011914	0	SQS[ph]FSHSIQNSFLPPSSITR[+10]	-0.784177
Q99569:1017	Plakophilin-4	PKP4	T1017	HFITPVSTLERDRFK	8.84564e-05	0.001163	24.7542	DGWNQNHFITPVST[ph]LER	-0.784099
Q9NXR1:309	Nuclear distribution protein nudE homolog 1	NDE1	S309	ERRPSSTSVPLGDKG	0.000789578	0.003182	24.7542	RPSSTS[ph]VPLGDK	-0.783925
P12036:769	Neurofilament heavy polypeptide	NEFH	S769	AKTLDVKSPEAKTPA	8.84564e-05	0.000118	80.6838	TLDVKS[ph]PEAK	-0.78336
P54198:576	Protein HIRA	HIRA	T576	FTERSKATPGAPALT	0.0011296	0.004808	50.5941	AT[ph]PGAPALTSMTPTAVER	-0.782302
Q6PKG0:868	La-related protein 1	LARP1	S868	SYGCTPQSLPKFQHP	8.84564e-05	0	26.4212	TASISSS[ph]PSEGTPTVGSYGCT[ph]PQS[ph]LPK;TASISSS[ph]PSEGTPTVGSYGCT[ph]PQS[ph]LPK[+8];TASISSS[ph]PSEGTPTVGSYGCTPQS[ph]LPK;TASISSS[ph]PSEGTPTVGSYGCTPQS[ph]LPK[+8];TASISSSPSEGTPTVGS[ph]YGCTPQS[ph]LPK;TASISSSPSEGTPTVGS[ph]YGCTPQS[ph]LPK[+8];TASISSSPSEGTPTVGSYGCTPQS[ph]LPK[+8]	-0.781248
Q6PKG0:865	La-related protein 1	LARP1	T865	TVGSYGCTPQSLPKF	8.84564e-05	5e-06	14.4892	TASISSS[ph]PSEGTPT[ph]VGSYGCT[ph]PQSLPK;TASISSS[ph]PSEGTPT[ph]VGSYGCT[ph]PQSLPK[+8];TASISSS[ph]PSEGTPTVGS[ph]YGCT[ph]PQSLPK[+8];TASISSS[ph]PSEGTPTVGSYGCT[ph]PQS[ph]LPK;TASISSS[ph]PSEGTPTVGSYGCT[ph]PQS[ph]LPK[+8];TASISSS[ph]PSEGTPTVGSYGCT[ph]PQSLPK;TASISSSPSEGTPTVGSYGCT[ph]PQSLPK;TASISSSPSEGTPTVGSYGCT[ph]PQSLPK[+8]	-0.781248
Q8WVC0:300	RNA polymerase-associated protein LEO1	LEO1	S300	ASDSEADSDTEVPKD	8.84564e-05	3e-05	13.2658	NAIAS[ph]DSEADS[ph]DTEVPK;NAIAS[ph]DSEADS[ph]DTEVPK[+8]	-0.77941
Q15772:2130	Striated muscle preferentially expressed protein kinase	SPEG	S2130	RGLQKSSSFSQGEAE	0.000937354	0.00395	13.2931	SSS[ph]FSQGEAEPR[+10]	-0.778858
Q09666:4425	Neuroblast differentiation-associated protein AHNAK	AHNAK	S4425	EIDIKGPSLDIDTPD	8.84564e-05	0	75.2117	GPS[ph]LDIDTPDVNIEGPEGK;GPS[ph]LDIDTPDVNIEGPEGK[+8]	-0.778313
Q9Y6X0:513	SET-binding protein	SETBP1	S513	PPTCTDHSPSRKLPE	8.84564e-05	4.4e-05	14.8943	KPPMVMTPPTCTDHS[ph]PSR;K[+8]PPMVMTPPTCTDHS[ph]PSR[+10]	-0.777891
P29375:1331	Lysine-specific demethylase 5A	KDM5A	S1331	VVSSVSSSPRQTMDY	8.84564e-05	8e-06	16.224	VVSSVSSS[ph]PR;VVSSVSSS[ph]PR[+10]	-0.777544
Q92685:13	Dol-P-Man:Man(5)GlcNAc(2)-PP-Dol alpha-1,3-mannosyltransferase	ALG3	S13	RKRGRSGSAAQAEGL	0.000789578	0.003427	19.9345	SGS[ph]AAQAEGLCK;SGS[ph]AAQAEGLCK[+8]	-0.777185
Q13164:14	Mitogen-activated protein kinase 7	MAPK7	S14	EEDGEDGSAEPPGPV	8.84564e-05	0.000952	1000	A[ac]EPLKEEDGEDGS[ph]AEPPGPVK;A[ac]EPLK[+8]EEDGEDGS[ph]AEPPGPVK[+8]	-0.776471
P25205:160	DNA replication licensing factor MCM3	MCM3	S160	KTIERRYSDLTTLVA	8.84564e-05	0	9.47691	RYS[ph]DLTTLVAFPSSSVYPTK;R[+10]YS[ph]DLTTLVAFPSSSVYPTK[+8]	-0.776397
Q9NQS7:899	Inner centromere protein	INCENP	S899	TSSAVWNSPPLQGAR	8.84564e-05	5e-06	40.3956	R[+10]TSSAVWNS[ph]PPLQGAR[+10];TSSAVWNS[ph]PPLQGAR;TSSAVWNS[ph]PPLQGAR[+10]	-0.77538
Q8WUY3:2622	Protein prune homolog 2	PRUNE2	S2622	SSKSDTRSSFESPAQ	0.000570497	0.002844	0	S[ph]SFESPAQDQSWMFLGHSEVGDPSLDAR[+10]	-0.775094
Q5FWF5:279	N-acetyltransferase ESCO1	ESCO1	S279	TNTTLPKSPQPSVPE	0.00405241	0.012366	34.3625	SVHTQVNTNTTLPKS[ph]PQPSVPEQSDNELEQAGK	-0.772984
P19532:568	Transcription factor E3	TFE3	S568	KASSRRSSFSMEEES	8.84564e-05	0.000582	21.5144	RSS[ph]FSMEEES;R[+10]SS[ph]FSMEEES	-0.771647
Q7Z460:823	CLIP-associating protein 1	CLASP1	S823	YEPYGMYSDDDANSD	8.84564e-05	0.000183	17.0091	R[+10]YEPYGMYS[ph]DDDANSDASSVCSER[+10]	-0.769508
O14646:1384	Chromodomain-helicase-DNA-binding protein 1	CHD1	S1384	GRERSKKSSVSDAPV	0.00383116	0.011312	0	KS[ph]SVSDAPVHITASGEPVPISEESEELDQK	-0.768481
Q96MW1-2:139	Isoform 2 of Coiled-coil domain-containing protein 43	CCD43	T139	LAQYADVTDEEDSVP	8.84564e-05	6e-06	42.0735	AALLAQYADVT[ph]DEEDSVPK[+8]	-0.766872
P78559:1776	Microtubule-associated protein 1A	MAP1A	S1776	VERWLAESPVGLPPE	8.84564e-05	2e-06	1000	WLAES[ph]PVGLPPEEEDK;WLAES[ph]PVGLPPEEEDK[+8]	-0.766838
Q13613:39	Myotubularin-related protein 1	MTMR1	S39	AGGATAGSRQPSVET	0.000789578	0.002966	8.37891	AAGGAT[ph]AGS[ph]RQPSVETLDSPTGSHVEWCK	-0.766555
Q07157:212	Tight junction protein ZO-1	TJP1	S212	HIFVKEISQDSLAAR	0.000789578	0.003131	25.9464	EIS[ph]QDSLAAR;EIS[ph]QDSLAAR[+10]	-0.765286
Q9P2B4:443	CTTNBP2 N-terminal-like protein	CTTNBP2NL	S443	RLLGSSASSPGYQSS	8.84564e-05	9.3e-05	13.3267	LLGSSAS[ph]SPGYQSSYQVGINQR[+10]	-0.764792
Q8N6H7:240	ADP-ribosylation factor GTPase-activating protein 2	ARFGAP2	S240	AQKVSSQSFSEIERQ	0.000166514	0.001976	30.8348	VSSQS[ph]FSEIER	-0.764509
P23528:24	Cofilin-1	CFL1	S24	DMKVRKSSTPEEVKK	0.000166514	0.002177	22.8533	KSS[ph]TPEEVK	-0.764361
P04150:45	Glucocorticoid receptor	NR3C1	S45	TVKVSASSPSLAVAS	8.84564e-05	2e-06	24.437	VSASS[ph]PSLAVASQSDSK;VSASS[ph]PSLAVASQSDSK[+8]	-0.764145
Q86TC9:684	Myopalladin	MYPN	S684	LQNPPPSSPKEFPFS	8.84564e-05	0.000159	18.4164	LDSTQLQQLHNQVLLEQHQLQNPPPSS[ph]PK;LDSTQLQQLHNQVLLEQHQLQNPPPSS[ph]PK[+8]	-0.763614
Q9C0D5:132	Protein TANC1	TANC1	S132	ADNEPSCSPAAQELL	8.84564e-05	3e-06	36.8328	ADNEPSCS[ph]PAAQELLTR;ADNEPSCS[ph]PAAQELLTR[+10]	-0.763595
Q8N119:101	Matrix metalloproteinase-21	MMP21	S101	RANALPASGELDAAT	0.000789578	0.003325	1000	FQR[+10]ANALPAS[ph]GELDAAT[ph]LAAMNR[+10]PR[+10]	-0.762915
Q8N119:108	Matrix metalloproteinase-21	MMP21	T108	SGELDAATLAAMNRP	0.000789578	0.003325	1000	FQR[+10]ANALPAS[ph]GELDAAT[ph]LAAMNR[+10]PR[+10]	-0.762915
Q9Y4F5:655	Centrosomal protein of 170 kDa protein B	CEP170B	S655	QGLPVPGSPGGQKWV	8.84564e-05	0.000519	35.1915	MALLQEFASRPLGAAPQAEHQGLPVPGS[ph]PGGQK;MALLQEFASR[+10]PLGAAPQAEHQGLPVPGS[ph]PGGQK[+8]	-0.762553
Q6PKG0:862	La-related protein 1	LARP1	Y862	GTPTVGSYGCTPQSL	8.84564e-05	7e-06	17.0091	TASISSS[ph]PSEGTPTVGSY[ph]GCTPQSLPK	-0.762191
Q15652:2053	Probable JmjC domain-containing histone demethylation protein 2C	JMJD1C	S2053	ESPNGRTSPLVSQNN	8.84564e-05	0.000528	7.48087	EQDNSESPNGRTS[ph]PLVSQNNEQGSTLR;EQDNSESPNGR[+10]TS[ph]PLVSQNNEQGSTLR[+10]	-0.761135
Q86XJ1:376	GAS2-like protein 3	GAS2L3	S376	VRSKLPNSPAASSHP	0.00601937	0.017123	58.5514	LPNS[ph]PAASSHPK	-0.760722
Q6UUV7:62	CREB-regulated transcription coactivator 3	CRTC3	S62	LTQYHGGSLPNVSQL	8.84564e-05	0.000482	39.3288	LTQYHGGS[ph]LPNVSQLR;LTQYHGGS[ph]LPNVSQLR[+10]	-0.759436
Q8NEF9:265	Serum response factor-binding protein 1	SRFBP1	T265	KEYFDDSTEERFYKQ	8.84564e-05	0.00067	20.3546	EYFDDST[ph]EER;EYFDDST[ph]EER[+10]	-0.75926
O75122:529	CLIP-associating protein 2	CLASP2	S529	PSVSQGCSREASRES	8.84564e-05	0.000149	76.7808	IPR[+10]PSVSQGCS[ph]R[+10]	-0.759228
P11274:235	Breakpoint cluster region protein	BCR	S235	RPPYRGRSSESSCGV	8.84564e-05	0	0	S[ph]SESSCGVDGDYEDAELNPR[+10]	-0.759109
Q8WX93:979	Palladin	PALLD	S979	IEYRLERSPVDESGD	8.84564e-05	1.4e-05	14.0618	LERS[ph]PVDESGDEVQYGDVPVENGM[ox]APFFEMK;LERS[ph]PVDESGDEVQYGDVPVENGMAPFFEM[ox]K;LERS[ph]PVDESGDEVQYGDVPVENGMAPFFEMK;LER[+10]S[ph]PVDESGDEVQYGDVPVENGMAPFFEM[ox]K[+8];LER[+10]S[ph]PVDESGDEVQYGDVPVENGMAPFFEMK[+8]	-0.757909
P53999:17	Activated RNA polymerase II transcriptional coactivator p15	SUB1	S17	SSSSGSDSDSEVDKK	8.84564e-05	0	13.2658	ELVSSSS[ph]SGSDS[ph]DSEVDK[+8]K[+8];ELVSSSSSGSDS[ph]DSEVDK;ELVSSSSSGSDS[ph]DSEVDKK;ELVSSSSSGSDS[ph]DSEVDK[+8];ELVSSSSSGSDS[ph]DSEVDK[+8]K[+8]	-0.757871
Q96N21-2:51	Isoform 2 of AP-4 complex accessory subunit tepsin	AP4AT	S51	AMRPGPESPSTRRLL	0.000166514	0.002266	7.52952	AAEVVASAMRPGPES[ph]PSTRR	-0.757863
Q6GYQ0:754	Ral GTPase-activating protein subunit alpha-1	RALGAPA1	T754	RSIVRQKTVDIDDAQ	8.84564e-05	6.5e-05	1000	T[ph]VDIDDAQILPR;T[ph]VDIDDAQILPR[+10]	-0.757362
Q9Y4H2:1282	Insulin receptor substrate 2	IRS2	S1282	LPQPGDKSSWGRTRS	0.00516454	0.015363	7.716	EEPGLPPQPQPPPPPLPQPGDKS[ph]SWGR;EEPGLPPQPQPPPPPLPQPGDK[+8]S[ph]SWGR[+10]	-0.756465
P52746:1319	Zinc finger protein 142	ZNF142	S1319	PAQPAPGSPAETTEG	8.84564e-05	0.00024	34.7411	HPEPAQPAPGS[ph]PAETTEGPLHCSR;HPEPAQPAPGS[ph]PAETTEGPLHCSR[+10]	-0.756214
Q15154:1257	Pericentriolar material 1 protein	PCM1	S1257	RRQFDEESLESFSSM	0.000570497	0.00285	13.1623	QFDEES[ph]LESFS[ph]SMPDPVDPTTVTK[+8]	-0.754428
Q15154:1262	Pericentriolar material 1 protein	PCM1	S1262	EESLESFSSMPDPVD	0.000570497	0.00285	0	QFDEES[ph]LESFS[ph]SMPDPVDPTTVTK[+8]	-0.754428
O75376:2396	Nuclear receptor corepressor 1	NCOR1	T2396	TMRMLSSTPPTPIAC	8.84564e-05	0.000209	10.2828	M[ox]LSST[ph]PPTPIACAPSAVNQAAPHQQNR;MLSST[ph]PPTPIACAPSAVNQAAPHQQNR;MLSST[ph]PPTPIACAPSAVNQAAPHQQNR[+10]	-0.753791
Q15697:165	Zinc finger protein 174	ZNF174	T165	LPDFQPQTPRRDLRE	8.84564e-05	4.4e-05	64.2491	TGSQLGEQELPDFQPQT[ph]PR;TGSQLGEQELPDFQPQT[ph]PR[+10]	-0.752818
O95544:64	NAD kinase	NADK	S64	KEFRRTRSLHGPCPV	8.84564e-05	0.001461	11.5568	S[ph]LHGPCPVTTFGPK[+8];TRS[ph]LHGPCPVTTFGPK;TR[+10]S[ph]LHGPCPVTTFGPK[+8]	-0.751406
P45973:95	Chromobox protein homolog 5	CBX5	S95	NKRKSNFSNSADDIK	8.84564e-05	6.1e-05	18.8756	SNFS[ph]NSADDIK[+8]	-0.751134
Q9C0B0:378	RING finger protein unkempt homolog	UNK	S378	CRNSSLGSPSNLCGS	8.84564e-05	1e-06	20.9142	NSSLGS[ph]PSNLCGS[ph]PPGSIR;NSSLGS[ph]PSNLCGS[ph]PPGSIR[+10];NSSLGS[ph]PSNLCGSPPGSIR	-0.751027
Q16584:708	Mitogen-activated protein kinase kinase kinase 11	MAP3K11	T708	KTPDSPPTPAPLLLD	0.000570497	0.002705	5.73355	TPDSPPT[ph]PAPLLLDLGIPVGQR;TPDSPPT[ph]PAPLLLDLGIPVGQR[+10]	-0.750945
O95757:579	Heat shock 70 kDa protein 4L	HSPA4L	S579	LKKGKVKSIDLPIQS	8.84564e-05	0.0002	68.0716	S[ph]IDLPIQSSLCR;S[ph]IDLPIQSSLCR[+10];VK[+8]S[ph]IDLPIQSSLCR[+10]	-0.750059
Q8IYL2:533	Probable tRNA (uracil-O(2)-)-methyltransferase	TRMT44	S533	SRRGCPVSPPGWELS	8.84564e-05	3.4e-05	34.511	GCPVS[ph]PPGWELSPSPR	-0.74996
Q9HBD1:803	Roquin-2	RC3H2	S803	TLPVATQSPTPPSPL	8.84564e-05	0.000995	12.1617	APLVSSTLPVATQS[ph]PTPPSPLFSVDFR[+10]	-0.749686
P08670:51	Vimentin	VIM	S51	LRPSTSRSLYASSPG	0.00139439	0.006319	13.24	S[ph]LYASSPGGVYATR;S[ph]LYASSPGGVYATR[+10]	-0.748956
O95295:129	SNARE-associated protein Snapin	SNAPIN	Y129	AMLDSGIYPPGSPGK	8.84564e-05	3.2e-05	27.0289	AM[ox]LDSGIY[ph]PPGSPGK	-0.745029
P49736:137	DNA replication licensing factor MCM2	MCM2	Y137	RMRRGLLYDSDEEDE	0.00261595	0.008636	0	R[+10]GLLY[ph]DSDEEDEER[+10]PAR[+10]K[+8]	-0.74489
P53990:276	IST1 homolog	IST1	T276	HPPQIPATPPSYESV	8.84564e-05	0.000771	14.0425	GPSDFNGLPMGTYQAFPNIHPPQIPAT[ph]PPSYESVDDINADK	-0.74361
Q9Y6D5:1528	Brefeldin A-inhibited guanine nucleotide-exchange protein 2	ARFGEF2	S1528	ERGQSQLSNPTDDSW	8.84564e-05	6e-06	26.7948	GQS[ph]QLS[ph]NPTDDSWK;GQS[ph]QLS[ph]NPTDDSWK[+8];GQSQLS[ph]NPTDDSWK;GQSQLS[ph]NPTDDSWK[+8]	-0.743289
Q96PY6:1126	Serine/threonine-protein kinase Nek1	NEK1	S1126	EQPGEEYSEEEESVL	8.84564e-05	4.7e-05	16.224	EQPGEEYS[ph]EEEESVLK	-0.742811
O15327:496	Type II inositol 3,4-bisphosphate 4-phosphatase	INPP4B	S496	KSSTEESSPQDQPPV	8.84564e-05	0.000206	10.2828	SSTEESS[ph]PQDQPPVMR	-0.741873
Q9BYW2:1844	Histone-lysine N-methyltransferase SETD2	SETD2	S1844	LSEGDGYSSENTSRA	8.84564e-05	0.000444	7.93325	TAVPPLSEGDGYS[ph]SENTSR;TAVPPLSEGDGYS[ph]SENTSR[+10]	-0.741337
P48651:417	Phosphatidylserine synthase 1	PTDSS1	S417	GHREKTYSECEDGTY	8.84564e-05	0.000657	32.3958	TYS[ph]ECEDGTYSPEISWHHR;TYS[ph]ECEDGTYSPEISWHHR[+10]	-0.740742
P35659:306	Protein DEK	DEK	S306	KESESEDSSDDEPLI	8.84564e-05	9e-06	16.224	ESESEDS[ph]SDDEPLIK	-0.739899
P35659:307	Protein DEK	DEK	S307	ESESEDSSDDEPLIK	8.84564e-05	7e-06	16.224	ESESEDSS[ph]DDEPLIK;ESESEDSS[ph]DDEPLIK[+8]	-0.739899
P43307:260	Translocon-associated protein subunit alpha	SSR1	T260	MSWIPQETLNQINKA	0.00178776	0.007726	14.6691	VEMGTSSQNDVDMSWIPQET[ph]LNQINKASPR	-0.738786
P29692:147	Elongation factor 1-delta	EEF1D	T147	PPAKKPATPAEDDED	8.84564e-05	3e-06	1000	KPAT[ph]PAEDDEDDDIDLFGS[ph]DNEEEDK;K[+8]PAT[ph]PAEDDEDDDIDLFGS[ph]DNEEEDK[+8]	-0.738059
Q9H425:175	Uncharacterized protein C1orf198	C1orf198	S175	SQGSRSSSLDALGPT	8.84564e-05	0.00015	24.437	SSS[ph]LDALGPTR;SSS[ph]LDALGPTR[+10]	-0.737853
P31629:817	Transcription factor HIVEP2	HIVEP2	S817	RPNSFERSESAELVA	0.0011296	0.005236	0	S[ph]ESAELVACTQDK[+8]	-0.736332
P35658:1978	Nuclear pore complex protein Nup214	NUP214	S1978	GAAPVFGSPPTFGGS	8.84564e-05	2e-06	23.5262	TGGFGAAPVFGS[ph]PPTFGGSPGFGGVPAFGSAPAFTSPLGSTGGK;TGGFGAAPVFGS[ph]PPTFGGSPGFGGVPAFGSAPAFTSPLGSTGGK[+8]	-0.736121
Q7Z2K8:18	G protein-regulated inducer of neurite outgrowth 1	GPRIN1	S18	QLLQKDSSPPGPRPT	8.84564e-05	1.4e-05	8.12795	DSS[ph]PPGPRPTAFFCPQDGSLGAGSSAMR;DSS[ph]PPGPR[+10]PTAFFCPQDGSLGAGSSAMR[+10]	-0.735696
P46776:68	60S ribosomal protein L27a	RPL27A	S68	YHLKRNQSFCPTVNL	8.84564e-05	0.000475	34.9779	NQS[ph]FCPTVNLDK;RNQS[ph]FCPTVNLDK;R[+10]NQS[ph]FCPTVNLDK[+8]	-0.734822
Q01167:398	Forkhead box protein K2	FOXK2	S398	ESLSREGSPAPLEPE	8.84564e-05	4e-06	1000	EGS[ph]PAPLEPEPGAAQPK;EGS[ph]PAPLEPEPGAAQPK[+8]	-0.733504
Q8NHG8:21	E3 ubiquitin-protein ligase ZNRF2	ZNRF2	S21	RTRAYSGSDLPSSSS	8.84564e-05	0	8.05829	AYSGS[ph]DLPSSSSGGANGTAGGGGGAR;AYSGS[ph]DLPSSSSGGANGTAGGGGGAR[+10];TRAYSGS[ph]DLPSSSSGGANGTAGGGGGAR;TR[+10]AYSGS[ph]DLPSSSSGGANGTAGGGGGAR[+10]	-0.733017
Q01433:76	AMP deaminase 2	AMPD2	S76	YPFKKRASLQASTAA	8.84564e-05	1.7e-05	34.4881	RAS[ph]LQASTAAPEAR;R[+10]AS[ph]LQASTAAPEAR[+10]	-0.732115
Q66PJ3:343	ADP-ribosylation factor-like protein 6-interacting protein 4	ARL6IP4	T343	EEDGPVLTDEQKSRI	8.84564e-05	1e-06	142.629	S[ph]AGEEEDGPVLT[ph]DEQK;SAGEEEDGPVLT[ph]DEQK;SAGEEEDGPVLT[ph]DEQK[+8]	-0.731423
O75376:992	Nuclear receptor corepressor 1	NCOR1	S992	LECRSSTSPCGTSKS	0.00645287	0.017751	16.224	SSTS[ph]PCGTSK	-0.731115
O00571:61	ATP-dependent RNA helicase DDX3X	DDX3X	S61	DKDSSGWSSSKDKDA	0.00133018	0.005911	16.224	DSSGWS[ph]SSK[+8]	-0.730906
Q6R327:1177	Rapamycin-insensitive companion of mTOR	RICTOR	S1177	EDTGSTPSIGENDLK	8.84564e-05	3e-06	15.4977	HIEDTGS[ph]TPS[ph]IGENDLK[+8];HIEDTGSTPS[ph]IGENDLK;HIEDTGSTPS[ph]IGENDLK[+8]	-0.730638
Q76L83:146	Putative Polycomb group protein ASXL2	ASXL2	S146	SPQSGCPSPTIPAGK	8.84564e-05	3e-05	13.2658	VSSSS[ph]PQSGCPS[ph]PTIPAGK;VSSSS[ph]PQSGCPS[ph]PTIPAGK[+8];VSSSSPQSGCPS[ph]PTIPAGK;VSSSSPQSGCPS[ph]PTIPAGK[+8]	-0.7305
Q76L83:139	Putative Polycomb group protein ASXL2	ASXL2	S139	KRKVSSSSPQSGCPS	8.84564e-05	3e-06	7.38062	VSSSS[ph]PQSGCPS[ph]PTIPAGK;VSSSS[ph]PQSGCPS[ph]PTIPAGK[+8];VSSSS[ph]PQSGCPSPTIPAGK;VSSSS[ph]PQSGCPSPTIPAGK[+8]	-0.7305
Q8IXQ3:67	Uncharacterized protein C9orf40	C9orf40	S67	AGTMAEPSASPSKRR	8.84564e-05	0.001359	0	K[+8]IDAGTMAEPS[ph]ASPSK[+8]	-0.729728
Q14CZ0:266	UPF0472 protein C16orf72	C16orf72	S266	CGDVITDSPTHKRNR	0.000166514	0.001924	7.52952	RTSAQCGDVITDS[ph]PTHK;R[+10]TSAQCGDVITDS[ph]PTHK[+8]	-0.729482
Q14244:657	Ensconsin	MAP7	S657	GNGKPVGSPHVVTSH	8.84564e-05	0.00011	14.6652	GALTGGTEVSALPCTTNAPGNGKPVGS[ph]PHVVTSHQSK;GALTGGTEVSALPCTTNAPGNGK[+8]PVGS[ph]PHVVTSHQSK[+8]	-0.726199
Q5VT06:2206	Centrosome-associated protein 350	CEP350	S2206	TEDFQTPSPVLRSSR	8.84564e-05	0.000348	13.2658	TEDFQT[ph]PS[ph]PVLR[+10];TEDFQTPS[ph]PVLR[+10]	-0.726128
Q6ZW31:39	Rho GTPase-activating protein SYDE1	SYDE1	S39	PAQRPEPSPPEPEPQ	8.84564e-05	0.001053	11.7304	ER[+10]GHPAQR[+10]PEPS[ph]PPEPEPQAPEGSQAGAEGPSSPEASR[+10]	-0.724807
Q9UGV2:335	Protein NDRG3	NDRG3	S335	RTHSTSSSLGSGESP	8.84564e-05	4e-06	24.437	THSTSSS[ph]LGSGESPFSR;THSTSSS[ph]LGSGESPFSR[+10]	-0.719521
Q96FS4:67	Signal-induced proliferation-associated protein 1	SIPA1	S67	ARPPTPASPRARAHS	8.84564e-05	5.2e-05	53.199	SGSDAGEARPPTPAS[ph]PR	-0.719065
Q8WWI1:997	LIM domain only protein 7	LMO7	S997	TSPFSSLSQDQAATS	8.84564e-05	9e-06	23.3435	LPSPTSPFSSLS[ph]QDQAATSK	-0.718027
Q7Z434:258	Mitochondrial antiviral-signaling protein	MAVS	S258	GTSFSSSSPGLASAG	8.84564e-05	2.1e-05	8.65157	LPGPTGSVVSTGTSFSSSS[ph]PGLASAGAAEGK;LPGPTGSVVSTGTSFSSSS[ph]PGLASAGAAEGK[+8]	-0.717882
Q9BZF3-6:306	Isoform 6 of Oxysterol-binding protein-related protein 6	OSBL6	S306	VPFSATMSPVRLHSS	8.84564e-05	0.000279	18.4899	TQSAPNFTDMQVPFSATMS[ph]PVR;TQSAPNFTDMQVPFSATMS[ph]PVR[+10]	-0.717737
P28290:737	Sperm-specific antigen 2	SSFA2	S737	AGYPLRRSQSLPTTL	8.84564e-05	0.000218	33.68	S[ph]QS[ph]LPTTLLSPVR[+10];S[ph]QSLPTTLLS[ph]PVR[+10];S[ph]QSLPTTLLSPVR;S[ph]QSLPTTLLSPVR[+10]	-0.717424
Q9P2D0:1004	Inhibitor of Bruton tyrosine kinase	IBTK	S1004	NLSDIIQSPSSTGLL	8.84564e-05	9e-06	21.772	RSDSSGGYNLSDIIQS[ph]PSSTGLLK;R[+10]SDSSGGYNLSDIIQS[ph]PSSTGLLK[+8]	-0.716579
Q08945:668	FACT complex subunit SSRP1	SSRP1	S668	KSKEFVSSDESSSGE	8.84564e-05	0.001383	27.0289	EFVS[ph]S[ph]DESSSGENK	-0.716229
O43290:392	U4/U6.U5 tri-snRNP-associated protein 1	SART1	T392	RLASEYLTPEEMVTF	8.84564e-05	9e-06	57.7479	LASEYLT[ph]PEEMVTFK	-0.715681
Q5T1M5:1056	FK506-binding protein 15	FKBP15	S1056	LGPVSMDSECEESLA	0.00313895	0.009597	18.9548	VLGPPTSIPPEPLGPVSMDS[ph]ECEESLAASPMAAKPDNPSGK	-0.715408
Q9H9L7:22	Akirin-1	AKIRIN1	S22	AALLSPGSPKRRRCA	0.000166514	0.002154	7.32171	RPM[ox]EFEAALLSPGS[ph]PK	-0.714999
Q9NUL3:440	Double-stranded RNA-binding protein Staufen homolog 2	STAU2	S440	GTTLGYLSPKDMNQP	8.84564e-05	6e-06	40.7092	VISGTTLGYLS[ph]PK;VISGTTLGYLS[ph]PK[+8]	-0.71458
Q7LBC6:291	Lysine-specific demethylase 3B	KDM3B	S291	GRRRKSASDSGCDPA	0.000570497	0.002848	14.4894	SAS[ph]DSGCDPASK	-0.71282
Q15652:376	Probable JmjC domain-containing histone demethylation protein 2C	JMJD1C	S376	TDNVSDFSESSDSEN	0.0011296	0.00506	7.48087	TDNVSDFS[ph]ESS[ph]DSENSNK	-0.711106
P07947:30	Tyrosine-protein kinase Yes	YES1	S30	EPVSTSVSHYGAEPT	8.84564e-05	0.000319	26.1983	YRPENTPEPVSTSVS[ph]HYGAEPTTVSPCPSSSAK	-0.710807
Q7Z4V5:369	Hepatoma-derived growth factor-related protein 2	HDGFRP2	S369	AERGSGGSSGDELRE	0.000166514	0.001882	0	GSGGS[ph]SGDELR[+10]EDDEPVK[+8]	-0.710578
Q9ULD5:6	Zinc finger protein 777	ZNF777	S6	__MENQRSSPLSFPS	0.0011296	0.00426	0	S[ph]SPLSFPSVPQEETLR;S[ph]SPLSFPSVPQEETLR[+10]	-0.710484
P78559:612	Microtubule-associated protein 1A	MAP1A	S612	SKDRGLDSGAETEEE	8.84564e-05	5.1e-05	22.876	DRGLDS[ph]GAET[ph]EEEKDTWEEK;DRGLDS[ph]GAETEEEK;DR[+10]GLDS[ph]GAET[ph]EEEK[+8];DR[+10]GLDS[ph]GAETEEEK[+8]	-0.710394
Q9UKV3:990	Apoptotic chromatin condensation inducer in the nucleus	ACIN1	S990	SQQKSGVSITIDDPV	8.84564e-05	0.000925	12.3227	SGVS[ph]ITIDDPVR	-0.709787
Q6N021:75	Methylcytosine dioxygenase TET2	TET2	S75	GSQNSRVSPDFTQES	8.84564e-05	0.000338	41.3293	GSQNSRVS[ph]PDFTQESR	-0.708886
Q14934:272	Nuclear factor of activated T-cells, cytoplasmic 4	NFATC4	S272	PCGKRRYSSSGTPSS	8.84564e-05	0.000147	16.224	RYS[ph]SSGTPSSASPALSR;R[+10]YS[ph]SSGTPSSASPALSR[+10]	-0.708638
O95817:14	BAG family molecular chaperone regulator 3	BAG3	S14	SPMMQVASGNGDRDP	0.000937354	0.00382	14.4137	S[ac]AATHSPMM[ox]QVAS[ph]GNGDR[+10]DPLPPGWEIK[+8];S[ac]AATHSPMMQVAS[ph]GNGDRDPLPPGWEIK;S[ac]AATHSPMMQVAS[ph]GNGDR[+10]DPLPPGWEIK[+8]	-0.708041
Q2M1K9:614	Zinc finger protein 423	ZNF423	S614	SSDVEVSSPKRQRLS	8.84564e-05	0	24.437	AEQS[ph]PVSSDVEVSS[ph]PK[+8];AEQSPVSSDVEVSS[ph]PK;AEQSPVSSDVEVSS[ph]PK[+8]	-0.706198
Q5T5U3:1671	Rho GTPase-activating protein 21	ARHGAP21	S1671	SRRNSEGSELSCTEG	8.84564e-05	1.9e-05	6.04773	R[+10]NSEGS[ph]ELSCTEGSLTSSLDSR[+10]	-0.704974
Q49A26:540	Putative oxidoreductase GLYR1	GLYR1	S540	RAKALDQSDNDMSAV	8.84564e-05	0.000352	48.1596	ALDQS[ph]DNDM[ox]SAVYR[+10]	-0.704376
P08559:232	Pyruvate dehydrogenase E1 component subunit alpha, somatic form, mitochondrial	PDHA1	S232	NRYGMGTSVERAAAS	8.84564e-05	0.000183	18.4164	YGM[ox]GTS[ph]VER;YGM[ox]GTS[ph]VER[+10];YGMGTS[ph]VER;YGMGTS[ph]VER[+10]	-0.70411
Q9H7S9:212	Zinc finger protein 703	ZNF703	S212	HGAPVSASSSSSSPG	8.84564e-05	0.00015	11.5313	AGFRVPSAACPPFPPHGAPVSAS[ph]SSSSSPGGSR;AGFR[+10]VPSAACPPFPPHGAPVSAS[ph]SSSSSPGGSR[+10]	-0.702185
Q13671:3	Ras and Rab interactor 1	RIN1	S3	_____MESPGESGAG	8.84564e-05	0.000348	15.6174	M[ac]ES[ph]PGESGAGSPGAPSPSSFTTGHLAR[+10]	-0.701635
Q8N1G0:214	Zinc finger protein 687	ZNF687	S214	PGMQPPVSSPPLGAL	0.00119154	0.005326	0	EGALT[ph]PPPFPSSFELAQENGPGMQPPVS[ph]SPPLGALK	-0.700908
Q8N1G0:191	Zinc finger protein 687	ZNF687	T191	PTREGALTPPPFPSS	0.00119154	0.005326	11.4947	EGALT[ph]PPPFPSSFELAQENGPGMQPPVS[ph]SPPLGALK	-0.700908
P19387:124	DNA-directed RNA polymerase II subunit RPB3	POLR2C	S124	SRDLISNSPRVIPVT	0.00442181	0.013716	30.8348	DLISNS[ph]PR	-0.70042
Q709C8:737	Vacuolar protein sorting-associated protein 13C	VPS13C	S737	LQKTTNSSLEEIMDK	8.84564e-05	0.000261	26.3752	TTNSS[ph]LEEIMDK	-0.700232
O60343:588	TBC1 domain family member 4	TBC1D4	S588	RMRGRLGSVDSFERS	0.000789578	0.003279	30.6566	GRLGS[ph]VDSFER;LGS[ph]VDSFER;LGS[ph]VDSFER[+10]	-0.700209
P40424-2:325	Isoform PBX1b of Pre-B-cell leukemia transcription factor 1	PBX1	S325	AHGSQANSPSTPNSA	8.84564e-05	6.5e-05	15.8345	TAVTATNVSAHGSQANS[ph]PSTPNSAGGYPSPCYQPDR;TAVTATNVSAHGSQANS[ph]PSTPNSAGGYPSPCYQPDRR;TAVTATNVSAHGSQANS[ph]PSTPNSAGGYPSPCYQPDR[+10];TAVTATNVSAHGSQANS[ph]PSTPNSAGGYPSPCYQPDR[+10]R[+10]	-0.698772
Q8IVT2:214	Mitotic interactor and substrate of PLK1	MISP	S214	NKGAPHSSPARGTPA	0.00159178	0.007208	18.4164	GAPHSS[ph]PAR;GAPHSS[ph]PAR[+10]	-0.698328
P78411:185	Iroquois-class homeodomain protein IRX-5	IRX5	S185	TWTPRNRSEDEEEEE	8.84564e-05	2e-06	1000	NRS[ph]EDEEEEENIDLEK	-0.698255
Q14195:541	Dihydropyrimidinase-related protein 3	DPYSL3	S541	HQSGFSLSGTQVDEG	8.84564e-05	0	15.0304	NLHQSGFSLS[ph]GTQVDEGVR;NLHQSGFSLS[ph]GTQVDEGVR[+10]	-0.698039
Q659A1:605	Little elongation complex subunit 2	ICE2	S605	NLSSRPASPNSSSGQ	8.84564e-05	0.000344	10.8468	TAVVGSNLSSRPAS[ph]PNSSSGQASVGNQTNTACSPEESCVLK;TAVVGSNLSSR[+10]PAS[ph]PNSSSGQASVGNQTNTACSPEESCVLK[+8]	-0.697951
P98082:393	Disabled homolog 2	DAB2	S393	QNGFSVKSSPNPFVG	8.84564e-05	0.000274	0	S[ph]SPNPFVGS[ph]PPK;S[ph]SPNPFVGS[ph]PPK[+8];S[ph]SPNPFVGSPPK;S[ph]SPNPFVGSPPK[+8]	-0.696086
Q9BYW2:708	Histone-lysine N-methyltransferase SETD2	SETD2	S708	SVTGSELSPLVKACM	8.84564e-05	0	40.3956	TDAVLMTSDDSVTGSELS[ph]PLVK[+8]	-0.695511
Q9UQ35:1561	Serine/arginine repetitive matrix protein 2	SRRM2	S1561	QERSESDSSPDSKAK	8.84564e-05	0.001327	16.224	SESDS[ph]SPDSK	-0.694754
Q9UQ35:1562	Serine/arginine repetitive matrix protein 2	SRRM2	S1562	ERSESDSSPDSKAKT	0.00346308	0.010391	16.224	SESDSS[ph]PDSK[+8]	-0.694754
Q9UH99:12	SUN domain-containing protein 2	SUN2	S12	SQRLTRYSQGDDDGS	8.84564e-05	5.7e-05	15.0567	LTRYS[ph]QGDDDGSSSSGGSSVAGSQSTLFK;LTR[+10]YS[ph]QGDDDGSSSSGGSSVAGSQSTLFK[+8]	-0.694297
Q9Y4H2:594	Insulin receptor substrate 2	IRS2	S594	VPQPSSASLDEYTLM	8.84564e-05	3e-06	16.1895	QRPVPQPSSAS[ph]LDEYTLM[ox]R;QRPVPQPSSAS[ph]LDEYTLMR;QR[+10]PVPQPSSAS[ph]LDEYTLM[ox]R[+10];QR[+10]PVPQPSSAS[ph]LDEYTLMR[+10]	-0.693808
Q5TGY3:1017	AT-hook DNA-binding motif-containing protein 1	AHDC1	S1017	ASPSSAHSAGYAPPP	8.84564e-05	0.00109	7.06893	DCSFAYGSGNSLPASPSSAHS[ph]AGYAPPPTGGPCLPPSK[+8]	-0.69276
Q9P0K7:300	Ankycorbin	RAI14	S300	SITSTPLSGKESVFF	0.000789578	0.003144	20.9142	S[ph]ITSTPLS[ph]GK[+8];SITST[ph]PLS[ph]GK;SITST[ph]PLS[ph]GK[+8];SITSTPLS[ph]GK	-0.692283
Q9P2D0:992	Inhibitor of Bruton tyrosine kinase	IBTK	S992	KPRKRSDSSGGYNLS	8.84564e-05	2e-06	7.02267	RSDS[ph]SGGYNLSDIIQSPSSTGLLK;R[+10]SDS[ph]SGGYNLSDIIQSPSSTGLLK[+8]	-0.69182
Q6UUV7:327	CREB-regulated transcription coactivator 3	CRTC3	S327	SSSGLQSSRSNPSIQ	0.00165052	0.007708	4.78655	SSSGLQSS[ph]RSNPSIQATLNK	-0.691232
Q99613:11	Eukaryotic translation initiation factor 3 subunit C	EIF3C	S11	FFTTGSDSESESSLS	8.84564e-05	0	25.9464	FFTTGSDS[ph]ESESSLSGEELVTKPVGGNYGK;FFTTGSDS[ph]ESESSLSGEELVTK[+8]PVGGNYGK[+8]	-0.691087
Q99700:865	Ataxin-2	ATXN2	S865	KPNSPSISPSILSNT	0.00552923	0.016096	20.9142	DSFIENSSSNCTSGSS[ph]KPNS[ph]PSIS[ph]PSILSNTEHK;DSFIENSSSNCTSGSSKPNS[ph]PSIS[ph]PSILSNTEHK;DSFIENSSSNCTSGSSK[+8]PNS[ph]PSIS[ph]PSILSNTEHK[+8]	-0.69042
Q5SSJ5:379	Heterochromatin protein 1-binding protein 3	HP1BP3	Y379	HPGTNSNYQMHLLKK	8.84564e-05	0.001295	20.1226	YVLENHPGTNSNY[ph]QMHLLK	-0.689394
O60907:45	F-box-like/WD repeat-containing protein TBL1X	TBL1X	S45	SHFINTSSPRGEAKM	0.000937354	0.003694	13.24	EGGSHFINTSS[ph]PRGEAK	-0.689195
Q8IWE5:364	Pleckstrin homology domain-containing family M member 2	PLEKHM2	S364	SPSLGRDSPDTMLAS	8.84564e-05	0.001372	8.37891	NGS[ph]PSLGR[+10]DS[ph]PDTMLASPQEEGEGPSSTTESSER[+10];NGSPSLGR[+10]DS[ph]PDT[ph]MLASPQEEGEGPSSTTESSER[+10]	-0.689104
Q8IW52:741	SLIT and NTRK-like protein 4	SLITRK4	S741	VDTRKRLSTIDELDE	8.84564e-05	5.8e-05	16.224	RLS[ph]TIDELDELFPSR;R[+10]LS[ph]TIDELDELFPSR[+10]	-0.688972
Q9P275:618	Ubiquitin carboxyl-terminal hydrolase 36	USP36	S618	SSSSPEHSASSDSTK	0.00351506	0.010595	9.56507	GSSSSSPEHS[ph]ASSDSTK	-0.688861
Q6ZMT1:48	SH3 and cysteine-rich domain-containing protein 2	STAC2	S48	KTILRSKSLENFFLR	8.84564e-05	7.6e-05	1000	S[ph]LENFFLR;S[ph]LENFFLR[+10]	-0.687619
Q86W92:599	Liprin-beta-1	PPFIBP1	S599	LFGKLRRSQSTTFNP	8.84564e-05	2e-06	11.5056	S[ph]QSTTFNPDDM[ox]SEPEFK;S[ph]QSTTFNPDDM[ox]SEPEFK[+8];S[ph]QSTTFNPDDMSEPEFK;S[ph]QSTTFNPDDMSEPEFK[+8]	-0.68697
P62263:139	40S ribosomal protein S14	RPS14	S139	VTPIPSDSTRRKGGR	8.84564e-05	1.2e-05	7.48087	IEDVTPIPSDS[ph]TR;IEDVTPIPSDS[ph]TRRK;IEDVTPIPSDS[ph]TR[+10];IEDVTPIPSDS[ph]TR[+10]R[+10]K[+8]	-0.686778
Q14934:281	Nuclear factor of activated T-cells, cytoplasmic 4	NFATC4	S281	SGTPSSASPALSRRG	0.000166514	0.002395	13.145	YSSSGT[ph]PSSAS[ph]PALSR;YSSSGT[ph]PSSAS[ph]PALSR[+10];YSSSGTPSS[ph]AS[ph]PALSR;YSSSGTPSS[ph]AS[ph]PALSR[+10];YSSSGTPSSAS[ph]PALSR[+10]	-0.686565
Q86TU7:14	Histone-lysine N-methyltransferase setd3	SETD3	T14	VKTQKSGTGATATVS	8.84564e-05	0.000728	0	SGT[ph]GATATVSPK;SGT[ph]GATATVSPK[+8]	-0.685824
Q6PJP8:590	DNA cross-link repair 1A protein	DCLRE1A	S590	INLNPVPSPNQKRSS	8.84564e-05	0	110.683	LLGESALEGINLNPVPS[ph]PNQK;LLGESALEGINLNPVPS[ph]PNQK[+8]	-0.684813
P78559:504	Microtubule-associated protein 1A	MAP1A	T504	ELSSEPQTPPAQKGT	8.84564e-05	5e-06	41.7191	ELSSEPQT[ph]PPAQK;ELSSEPQT[ph]PPAQK[+8]	-0.684609
Q16659:189	Mitogen-activated protein kinase 6	MAPK6	S189	YSHKGHLSEGLVTKW	0.00281077	0.008992	48.1596	GHLS[ph]EGLVTK[+8]	-0.684557
Q8NG27:265	E3 ubiquitin-protein ligase Praja-1	PJA1	S265	PKIRNLASPNCVKPK	0.00417031	0.013447	1000	NLAS[ph]PNCVKPK;NLAS[ph]PNCVK[+8]PK[+8]	-0.682916
Q99650:888	Oncostatin-M-specific receptor subunit beta	OSMR	T888	PSMLGLMTSPENVLK	8.84564e-05	8.7e-05	0	APSMLGLMT[ph]SPENVLK	-0.681694
Q9Y2V2:52	Calcium-regulated heat stable protein 1	CARHSP1	S52	TRRTRTFSATVRASQ	0.00133018	0.005999	21.772	TFS[ph]ATVR;TFS[ph]ATVR[+10];TRTFS[ph]ATVR;TR[+10]TFS[ph]ATVR[+10]	-0.681405
Q9BW71:359	HIRA-interacting protein 3	HIRIP3	S359	MARLGSTSGEESDLE	0.000166514	0.002147	16.224	LGSTS[ph]GEES[ph]DLER;LGSTS[ph]GEES[ph]DLER[+10]	-0.681378
Q9BW71:363	HIRA-interacting protein 3	HIRIP3	S363	GSTSGEESDLEREVS	0.000166514	0.002147	31.3407	LGSTS[ph]GEES[ph]DLER;LGSTS[ph]GEES[ph]DLER[+10]	-0.681378
Q92974:696	Rho guanine nucleotide exchange factor 2	ARHGEF2	S696	PDSGGNTSPGVTANG	8.84564e-05	0.000182	8.65157	EPALPLEPDSGGNTS[ph]PGVTANGEAR;EPALPLEPDSGGNTS[ph]PGVTANGEAR[+10]	-0.680887
Q9UHF7:1041	Zinc finger transcription factor Trps1	TRPS1	S1041	PLHIQIKSPQESTGD	8.84564e-05	8e-05	46.2407	S[ph]PQESTGDPGNSSSVSEGK	-0.679296
Q8TEK3:461	Histone-lysine N-methyltransferase, H3 lysine-79 specific	DOT1L	Y461	RSPHSPFYQLPPSVQ	8.84564e-05	0.000634	27.0472	SPHSPFY[ph]QLPPSVQR	-0.677119
Q7Z2W4:280	Zinc finger CCCH-type antiviral protein 1	ZC3HAV1	S280	TPSPDQISHRASLED	0.00645287	0.017789	7.5535	SCTPSPDQIS[ph]HRASLEDAPVDDLTRK	-0.676025
O75113:300	NEDD4-binding protein 1	N4BP1	S300	RHTKKQFSLENVQEG	8.84564e-05	0.000935	1000	KQFS[ph]LENVQEGEILHDAK	-0.675796
Q96IQ9:296	Zinc finger protein 414	ZNF414	S296	KSQGAGSSPRRPQGG	0.000789578	0.003496	10.3339	SQGAGSS[ph]PR[+10]R[+10]PQGGSDAPSGACR[+10]	-0.675681
P52943:125	Cysteine-rich protein 2	CRIP2	T125	TFTGEPNTCPRCSKK	8.84564e-05	1e-06	39.3288	ASSVTTFTGEPNT[ph]CPR;ASSVTTFTGEPNT[ph]CPR[+10]	-0.675198
Q5UIP0:1688	Telomere-associated protein RIF1	RIF1	S1688	KRLHKRDSFDNCSLG	8.84564e-05	0.000122	48.3015	RDS[ph]FDNCSLGESSK;R[+10]DS[ph]FDNCSLGESSK[+8]	-0.67441
Q96L73:117	Histone-lysine N-methyltransferase, H3 lysine-36 and H4 lysine-20 specific	NSD1	S117	PIVCTSLSPGGPTAL	8.84564e-05	3.3e-05	12.9907	AQTPIVCTSLS[ph]PGGPTALAMK[+8]	-0.674392
Q6P0N0:40	Mis18-binding protein 1	MIS18BP1	T40	SIPSGTLTPVKDLVK	8.84564e-05	1e-06	15.4977	NLPMDAIFFDSIPSGTLT[ph]PVK;NLPMDAIFFDSIPSGTLT[ph]PVK[+8]	-0.674147
Q96FS4:55	Signal-induced proliferation-associated protein 1	SIPA1	S55	GPLLRSGSDAGEARP	0.000166514	0.002048	9.72912	SGS[ph]DAGEAR[+10]PPTPASPR[+10]	-0.673981
Q8TB72:82	Pumilio homolog 2	PUM2	S82	SEVNAILSPRSESGG	8.84564e-05	0.00014	63.1037	SGQGFHGNSEVNAILS[ph]PR;SGQGFHGNSEVNAILS[ph]PR[+10]	-0.672268
Q5VTR2:524	E3 ubiquitin-protein ligase BRE1A	RNF20	S524	SALLQSQSSTEDPKD	8.84564e-05	1e-06	8.84892	SGSALLQSQS[ph]STEDPKDEPAELKPDSEDLSSQSSASK;SGSALLQSQS[ph]STEDPK[+8]DEPAELK[+8]PDSEDLSSQSSASK[+8]	-0.671933
Q9H8W4:226	Pleckstrin homology domain-containing family F member 2	PLEKHF2	S226	CQPARSDSYSQSLKS	0.00387571	0.012137	19.3315	SDS[ph]YSQSLK[+8]	-0.671287
Q9UKJ3:1107	G patch domain-containing protein 8	GPATCH8	S1107	RKVERKPSVSEEVQA	8.84564e-05	6e-06	18.3423	KPS[ph]VSEEVQATPNK;K[+8]PS[ph]VSEEVQATPNK[+8];VERKPS[ph]VSEEVQATPNK;VER[+10]K[+8]PS[ph]VSEEVQATPNK[+8]	-0.671269
Q13415:273	Origin recognition complex subunit 1	ORC1	S273	VAFSEITSPSKRSQP	8.84564e-05	2.4e-05	28.8739	VAFSEITS[ph]PSK;VAFSEITS[ph]PSK[+8]	-0.671235
Q8IWW6:165	Rho GTPase-activating protein 12	ARHGAP12	S165	KFNNDSHSPKVSSQN	8.84564e-05	0.000932	33.7014	FNNDSHS[ph]PK;FNNDSHS[ph]PK[+8]	-0.67117
Q6ZNJ1:2739	Neurobeachin-like protein 2	NBEAL2	S2739	WRSSRRISQVSSGET	8.84564e-05	1.1e-05	58.5492	RIS[ph]QVSSGETEYNPTEAR;R[+10]IS[ph]QVSSGETEYNPTEAR[+10]	-0.670628
O15226:618	NF-kappa-B-repressing factor	NKRF	S618	RNYARSESHTDLTFS	8.84564e-05	0.000797	6.9719	SES[ph]HTDLTFSR;SES[ph]HTDLTFSR[+10]	-0.670002
Q5T5U3:880	Rho GTPase-activating protein 21	ARHGAP21	S880	SKTERSKSYDEGLDD	0.0061462	0.017264	0	S[ph]YDEGLDDYR[+10]EDAK[+8]	-0.669946
P54132:464	Bloom syndrome protein	BLM	S464	HLPSNSVSPGDCLLT	8.84564e-05	1.1e-05	20.1226	ELNFSHLPSNSVS[ph]PGDCLLTTTLGK;ELNFSHLPSNSVS[ph]PGDCLLTTTLGK[+8]	-0.669876
O43491:682	Band 4.1-like protein 2	EPB41L2	S682	LSLQTQGSSHETLNI	8.84564e-05	0.000261	0	ITPLSLQTQGS[ph]SHETLNIVEEK;ITPLSLQTQGS[ph]SHETLNIVEEK[+8]	-0.669562
P49454:1781	Centromere protein F	CENPF	T1781	TSETTERTPKHDVHQ	0.000166514	0.001637	46.6769	EHTSETTER[+10]T[ph]PK[+8]	-0.669122
P49454:1777	Centromere protein F	CENPF	T1777	SKEHTSETTERTPKH	0.00702863	0.018846	15.0304	EHTSET[ph]TERTPK	-0.669122
P51531:316	Probable global transcription activator SNF2L2	SMARCA2	S316	QPAPGQPSPVLQLQQ	8.84564e-05	0.000836	80.814	LPVPAPGGRPSPAPPAAAQPPAAAVPGPSVPQPAPGQPS[ph]PVLQLQQK	-0.668874
Q14676:1343	Mediator of DNA damage checkpoint protein 1	MDC1	T1343	TSTDQPVTPKPTSRT	8.84564e-05	0.00055	18.4127	TPETVVPTAPELQISTSTDQPVT[ph]PKPTSR;TPETVVPTAPELQISTSTDQPVT[ph]PK[+8]PTSR[+10]	-0.668669
Q5T5U3:1741	Rho GTPase-activating protein 21	ARHGAP21	S1741	DVMKKGKSTGSLLTP	0.00702863	0.019436	14.4892	GK[+8]S[ph]TGSLLTPTR[+10]GESEK[+8]	-0.66835
Q9NZN8:161	CCR4-NOT transcription complex subunit 2	CNOT2	S161	RTNSMSSSGLGSPNR	0.00702863	0.0192	12.2056	TNSMSSS[ph]GLGSPNRS[ph]SPSIICMPK	-0.668295
Q86YP4:113	Transcriptional repressor p66-alpha	GATAD2A	S113	LSDNEQPSSPRVNGL	8.84564e-05	0.000327	14.4384	RPPS[ph]PDVIVLSDNEQPS[ph]SPRVNGLTTVALK;R[+10]PPS[ph]PDVIVLSDNEQPS[ph]SPR[+10]VNGLTTVALK[+8]	-0.668255
O75140:494	DEP domain-containing protein 5	DEPDC5	S494	RESHSRKSASSCDVS	8.84564e-05	0.000648	0	S[ph]ASSCDVS[ph]SSPSLPSR;S[ph]ASSCDVSSS[ph]PSLPSR[+10];S[ph]ASSCDVSSSPSLPSR[+10]	-0.66811
O75140:503	DEP domain-containing protein 5	DEPDC5	S503	SSCDVSSSPSLPSRT	0.00286814	0.009197	7.93325	S[ph]ASSCDVSSS[ph]PSLPSR[+10]	-0.66811
O75140:501	DEP domain-containing protein 5	DEPDC5	S501	SASSCDVSSSPSLPS	0.00590784	0.01644	10.3339	S[ph]ASSCDVS[ph]SSPSLPSR	-0.66811
P22314:38	Ubiquitin-like modifier-activating enzyme 1	UBA1	T38	SEVPSVPTNGMAKNG	0.00370599	0.01107	12.7421	R[+10]R[+10]VSGPDPK[+8]PGSNCSPAQSVLSEVPSVPT[ph]NGM[ox]AK[+8];R[+10]R[+10]VSGPDPK[+8]PGSNCSPAQSVLSEVPSVPT[ph]NGMAK[+8];R[+10]VSGPDPK[+8]PGSNCS[ph]PAQSVLSEVPSVPT[ph]NGMAK[+8];R[+10]VSGPDPK[+8]PGSNCSPAQSVLSEVPSVPT[ph]NGMAK[+8]	-0.667679
O00567:529	Nucleolar protein 56	NOP56	T529	LEETAGSTSIPKRKK	8.84564e-05	0.000748	0	EELMSS[ph]DLEETAGST[ph]SIPK	-0.665881
Q99447:341	Ethanolamine-phosphate cytidylyltransferase	PCYT2	T341	IDSGSNLTTDLIVQR	8.84564e-05	2.2e-05	16.224	QIDSGSNLT[ph]TDLIVQR;QIDSGSNLT[ph]TDLIVQR[+10]	-0.665787
Q9H4X1:111	Regulator of cell cycle RGCC	RGCC	T111	ALLSATVTPQKAKLG	8.84564e-05	0	21.3031	LNSPTDSTPALLSATVT[ph]PQK;LNSPTDSTPALLSATVT[ph]PQK[+8]	-0.665731
Q9Y3E1:178	Hepatoma-derived growth factor-related protein 3	HDGFRP3	S178	CKEEENKSSSEGGDA	8.84564e-05	0.001373	0	EEENKS[ph]SSEGGDAGNDTR;EEENK[+8]S[ph]SSEGGDAGNDTR[+10]	-0.665703
Q8WU20:227	Fibroblast growth factor receptor substrate 2	FRS2	T227	VSNAESSTPKEEPSS	8.84564e-05	0.000324	5.74963	VSNAESST[ph]PKEEPSSIEDRDPQILLEPEGVK;VSNAESST[ph]PK[+8]EEPSSIEDR[+10]DPQILLEPEGVK[+8]	-0.665527
Q09666:135	Neuroblast differentiation-associated protein AHNAK	AHNAK	S135	KIKPRLKSEDGVEGD	8.84564e-05	0	156.428	LKS[ph]EDGVEGDLGETQSR;LK[+8]S[ph]EDGVEGDLGETQSR[+10];S[ph]EDGVEGDLGETQSR;S[ph]EDGVEGDLGETQSR[+10]	-0.665356
Q8IWE5:357	Pleckstrin homology domain-containing family M member 2	PLEKHM2	S357	DGDSRNGSPSLGRDS	0.000789578	0.003532	11.5313	NGS[ph]PSLGRDSPDT[ph]MLASPQEEGEGPSSTTESSER;NGS[ph]PSLGR[+10]DS[ph]PDTMLASPQEEGEGPSSTTESSER[+10];NGS[ph]PSLGR[+10]DSPDT[ph]MLASPQEEGEGPSSTTESSER[+10]	-0.665047
P15822:681	Zinc finger protein 40	HIVEP1	S681	GYFSRSESADQTVSP	8.84564e-05	0.00028	11.5322	SES[ph]ADQTVSPPTPFAR[+10]	-0.664558
O60271:594	C-Jun-amino-terminal kinase-interacting protein 4	SPAG9	S594	PSVKKRSSTLSQLPG	8.84564e-05	0.001296	13.24	R[+10]SS[ph]TLSQLPGDK[+8]	-0.664379
Q8NA72:109	Centrosomal protein POC5	POC5	S109	DESSPVLSPRKPSHP	8.84564e-05	0.000154	56.6322	TDESS[ph]PVLS[ph]PR;TDESSPVLS[ph]PR;TDESSPVLS[ph]PR[+10]	-0.661711
O15394:37	Neural cell adhesion molecule 2	NCAM2	S37	VELSVGESKFFTCTA	0.00387571	0.011612	1000	VELS[ph]VGES[ph]K[+8]	-0.66165
O15394:33	Neural cell adhesion molecule 2	NCAM2	S33	SLSKVELSVGESKFF	0.00387571	0.011612	1000	VELS[ph]VGES[ph]K[+8]	-0.66165
Q9Y6D5:276	Brefeldin A-inhibited guanine nucleotide-exchange protein 2	ARFGEF2	S276	DAPRERGSSLSGTDD	8.84564e-05	8.3e-05	13.2658	ERGS[ph]SLSGTDDGAQEVVK	-0.661195
Q9BX66:350	Sorbin and SH3 domain-containing protein 1	SORBS1	S350	PTQEKPTSPGKAIEK	0.00213645	0.008197	14.8848	RVGEQDSAPTQEKPTS[ph]PGK	-0.660814
Q9HAW4:65	Claspin	CLSPN	S65	NRKVLQDSDSETEDT	8.84564e-05	0	18.8756	VLQDS[ph]DS[ph]ETEDTNASPEK;VLQDS[ph]DS[ph]ETEDTNASPEK[+8];VLQDS[ph]DSETEDTNASPEK;VLQDS[ph]DSETEDTNASPEK[+8]	-0.660642
P22674:10	Cyclin-O	CCNO	S10	TPCPTSPSSPAARAG	0.0011296	0.004893	11.5056	VTPCPTS[ph]PS[ph]SPAAR;VTPCPTS[ph]PS[ph]SPAAR[+10]	-0.660305
P22674:8	Cyclin-O	CCNO	S8	MVTPCPTSPSSPAAR	0.0011296	0.004893	16.224	VTPCPTS[ph]PS[ph]SPAAR;VTPCPTS[ph]PS[ph]SPAAR[+10]	-0.660305
Q09666:5720	Neuroblast differentiation-associated protein AHNAK	AHNAK	S5720	KMPKFNFSKPKGKGG	0.0089297	0.022806	1000	FNFS[ph]K[+8]PK[+8]	-0.660014
Q9HB58:269	Sp110 nuclear body protein	SP110	S269	PEEPQEVSSTPSDKK	0.00119154	0.005555	0	DNS[ph]PEPNDPEEPQEVS[ph]STPSDKK;DNS[ph]PEPNDPEEPQEVS[ph]STPSDK[+8]K[+8]	-0.659176
Q13415:199	Origin recognition complex subunit 1	ORC1	S199	AKSKSAESPSWTPAE	8.84564e-05	2.4e-05	14.9661	SAES[ph]PSWTPAEHVAK	-0.659141
A4D1P6:277	WD repeat-containing protein 91	WDR91	S277	KKSPSRLSPAQGPPQ	8.84564e-05	0.000335	28.4024	KSPSRLS[ph]PAQGPPQPQSSAK;K[+8]SPSR[+10]LS[ph]PAQGPPQPQSSAK[+8]	-0.65729
Q15154:861	Pericentriolar material 1 protein	PCM1	S861	QGLAETASPVAVSLR	8.84564e-05	0	30.8348	QGLAETAS[ph]PVAVSLR;RQGLAETAS[ph]PVAVSLR	-0.656548
Q7Z401:939	C-myc promoter-binding protein	DENND4A	S939	KKGSDCSSLSESEST	8.84564e-05	0.000817	13.2658	GSDCSS[ph]LSESESTK;GSDCSS[ph]LSESESTK[+8]	-0.65555
Q96QE3:44	ATPase family AAA domain-containing protein 5	ATAD5	S44	KTITKYLSPLGKTRD	8.84564e-05	0.001439	42.6519	YLS[ph]PLGK	-0.65407
Q9BZ71:928	Membrane-associated phosphatidylinositol transfer protein 3	PITPNM3	S928	NHLRRTMSVQQPDPP	8.84564e-05	0.000314	29.8808	TMS[ph]VQQPDPPAANPKPER;TMS[ph]VQQPDPPAANPK[+8]PER[+10]	-0.652713
Q53EL6:78	Programmed cell death protein 4	PDCD4	S78	SGRGDSVSDSGSDAL	8.84564e-05	0.00068	7.48087	DSGRGDSVS[ph]DSGSDALR;NSSRDSGRGDSVS[ph]DSGSDALR	-0.652286
Q9HAS0:8	Protein Njmu-R1	C17orf75	S8	MLPSLQESMDGDEKE	0.000166514	0.00161	41.7191	MLPSLQES[ph]MDGDEK	-0.651948
P28290:739	Sperm-specific antigen 2	SSFA2	S739	YPLRRSQSLPTTLLS	0.000166514	0.002073	14.4894	S[ph]QS[ph]LPTTLLSPVR[+10];SQS[ph]LPTTLLS[ph]PVR;SQS[ph]LPTTLLSPVR;SQS[ph]LPTTLLSPVR[+10]	-0.650638
P46013:128	Antigen KI-67	MKI67	S128	ARRVSRSSFSSDPDE	0.000166514	0.001896	10.3909	SS[ph]FSSDPDEK;SS[ph]FSSDPDEK[+8]	-0.649863
P29590:409	Protein PML	PML	T409	ASPEAASTPRDPIDV	8.84564e-05	0.000662	13.145	ASPEAAST[ph]PRDPIDVDLPEEAER;ASPEAAST[ph]PR[+10]DPIDVDLPEEAER[+10]	-0.649784
Q8N5Y2:405	Male-specific lethal 3 homolog	MSL3	T405	SSSPIPLTPSKEGSA	0.00387571	0.011828	13.2658	SSS[ph]PIPLT[ph]PSK;SSSPIPLT[ph]PSK	-0.648938
Q9NRE2:720	Teashirt homolog 2	TSHZ2	S720	LRSPSCSSPSSSTIS	0.000166514	0.001567	12.1958	SPSCSS[ph]PSSSTISMFHK;SPSCSS[ph]PSSSTISMFHK[+8]	-0.647509
Q96S90:99	LysM and putative peptidoglycan-binding domain-containing protein 1	LYSMD1	S99	DLFNGLDSEEEKDGE	8.84564e-05	3e-06	1000	DLFNGLDS[ph]EEEKDGEEK;DLFNGLDS[ph]EEEK[+8]DGEEK[+8]	-0.647373
Q96LW4:255	DNA-directed primase/polymerase protein	PRIMPOL	S255	KKLERLGSAEQSSPD	8.84564e-05	0.000477	42.6875	LGS[ph]AEQSSPDLSFLVVK;LGS[ph]AEQSSPDLSFLVVK[+8]	-0.646986
Q6NUK4:201	Receptor expression-enhancing protein 3	REEP3	T201	LKDGDEKTDEEAEGP	8.84564e-05	0.000129	63.0224	DGDEKT[ph]DEEAEGPYS[ph]DNEMLTHK	-0.646937
O15400:129	Syntaxin-7	STX7	S129	VRASSRVSGSFPEDS	0.000570497	0.002841	13.2658	ASSRVS[ph]GSFPEDSSK;ASSR[+10]VS[ph]GSFPEDSSK[+8];VS[ph]GSFPEDSSK	-0.646812
P17544-4:101	Isoform 4 of Cyclic AMP-dependent transcription factor ATF-7	ATF7	T101	LDMSLPSTPDIKIKE	8.84564e-05	0	26.3752	AAAGPLDM[ox]S[ph]LPST[ph]PDIK;AAAGPLDM[ox]S[ph]LPST[ph]PDIK[+8];AAAGPLDM[ox]SLPST[ph]PDIK;AAAGPLDM[ox]SLPST[ph]PDIK[+8];AAAGPLDMS[ph]LPST[ph]PDIK;AAAGPLDMS[ph]LPST[ph]PDIK[+8];AAAGPLDMSLPST[ph]PDIK;AAAGPLDMSLPST[ph]PDIK[+8]	-0.645282
Q9ULX3:352	RNA-binding protein NOB1	NOB1	S352	RFPQLRLSQKARQKT	0.00702863	0.018873	20.354	YAINPHLTEDQRFPQLRLS[ph]QK	-0.643874
Q14814:106	Myocyte-specific enhancer factor 2D	MEF2D	S106	PEPDGEDSLEQSPLL	0.0011296	0.005108	16.3608	GFNGCDSPEPDGEDS[ph]LEQSPLLEDK[+8]	-0.643175
Q9Y534:47	Cold shock domain-containing protein C2	CSDC2	S47	VPPRDLPSPLPTKRT	0.008047	0.02141	31.2747	DLPS[ph]PLPTK;DLPS[ph]PLPTK[+8]	-0.641877
O75665:844	Oral-facial-digital syndrome 1 protein	OFD1	S844	QLEMGGLSPAGDMSH	0.000937354	0.003807	6.71507	QLEMGGLS[ph]PAGDMSHVDAAAAAVPLSYQHPSVDQK[+8]	-0.641453
Q8IY92:1028	Structure-specific endonuclease subunit SLX4	SLX4	S1028	RLAPWQASPPHPCRF	0.00733166	0.019921	1000	LAPWQAS[ph]PPHPCR[+10]	-0.640438
Q8WUY3:1264	Protein prune homolog 2	PRUNE2	S1264	ANVKDTHSPDAPAAS	8.84564e-05	0	18.8773	DTHS[ph]PDAPAASGTSESEALISHLDK	-0.639885
Q8TF40:760	Folliculin-interacting protein 1	FNIP1	S760	FLIGDSMSPDSDTEL	8.84564e-05	0	20.9142	VTFLIGDSM[ox]S[ph]PDSDTELR;VTFLIGDSM[ox]S[ph]PDSDTELR[+10];VTFLIGDSMS[ph]PDSDTELR;VTFLIGDSMS[ph]PDSDTELR[+10]	-0.639628
P46100:783	Transcriptional regulator ATRX	ATRX	S783	KGKRKRKSSTSGSDF	8.84564e-05	0.000851	0	S[ph]STSGSDFDTK;S[ph]STSGSDFDTK[+8]	-0.639567
Q9ULD2:1268	Microtubule-associated tumor suppressor 1	MTUS1	S1268	SFPSPSISPR_____	8.84564e-05	0.000266	14.2316	NSGSFPS[ph]PSIS[ph]PR;NSGSFPS[ph]PSIS[ph]PR[+10];NSGSFPSPSIS[ph]PR;NSGSFPSPSIS[ph]PR[+10]	-0.638776
O14686:2726	Histone-lysine N-methyltransferase 2D	KMT2D	S2726	SWGAEPSSPAFEQLS	8.84564e-05	4e-06	18.8756	ETAAAAAGAVGPPGSWGAEPSS[ph]PAFEQLSR;ETAAAAAGAVGPPGSWGAEPSS[ph]PAFEQLSR[+10]	-0.637654
Q96R06:43	Sperm-associated antigen 5	SPAG5	S43	LTNSGKRSPACSSLT	0.00241152	0.008481	40.3388	RS[ph]PACSSLTPSLCK	-0.636838
P54259:77	Atrophin-1	ATN1	S77	QGRSEEISESESEET	8.84564e-05	0.000119	13.2658	SEEIS[ph]ES[ph]ESEETNAPK;SEEIS[ph]ES[ph]ESEETNAPK[+8];SEEIS[ph]ESESEETNAPK;SEEIS[ph]ESESEETNAPKK;SEEIS[ph]ESESEETNAPK[+8];SEEIS[ph]ESESEETNAPK[+8]K[+8]	-0.635724
Q9Y2X7:362	ARF GTPase-activating protein GIT1	GIT1	S362	QQGKSLSSPTDNLEL	8.84564e-05	1.4e-05	11.5056	SLSS[ph]PTDNLELSLR[+10]	-0.634364
Q6H8Q1:364	Actin-binding LIM protein 2	ABLIM2	S364	YKQCRTSSPSSTGSV	8.84564e-05	0.000675	33.7014	TSS[ph]PSSTGSVSLGR	-0.633492
Q9C0B0:385	RING finger protein unkempt homolog	UNK	S385	SPSNLCGSPPGSIRK	8.84564e-05	1e-06	20.1226	NS[ph]SLGSPSNLCGS[ph]PPGSIR[+10];NSSLGS[ph]PSNLCGS[ph]PPGSIR;NSSLGS[ph]PSNLCGS[ph]PPGSIR[+10];NSSLGSPSNLCGS[ph]PPGSIR;NSSLGSPSNLCGS[ph]PPGSIR[+10]	-0.633238
Q9C0B0:374	RING finger protein unkempt homolog	UNK	S374	SALLCRNSSLGSPSN	0.00333171	0.01019	17.5331	NS[ph]SLGSPSNLCGS[ph]PPGSIR[+10]	-0.633238
Q96JG9:2250	Zinc finger protein 469	ZNF469	S2250	PPLAGAVSPSVAVRA	0.0011296	0.004971	24.7542	ATS[ph]PPLAGAVS[ph]PSVAVR	-0.632532
Q96JG9:2242	Zinc finger protein 469	ZNF469	S2242	ESPGRATSPPLAGAV	0.0011296	0.004971	0	ATS[ph]PPLAGAVS[ph]PSVAVR	-0.632532
O15061:1181	Synemin	SYNM	S1181	VTLGPGQSPLSREVI	8.84564e-05	0.000182	20.1052	HVTLGPGQS[ph]PLSR;HVTLGPGQS[ph]PLSR[+10]	-0.631685
P19484:467	Transcription factor EB	TFEB	S467	KASSRRSSFSMEEGD	8.84564e-05	0.000137	11.5056	RSS[ph]FSMEEGDVL;R[+10]SS[ph]FSMEEGDVL	-0.631237
Q9ULD2:1264	Microtubule-associated tumor suppressor 1	MTUS1	S1264	RNSGSFPSPSISPR_	8.84564e-05	0.000575	13.2658	NSGSFPS[ph]PSIS[ph]PR;NSGSFPS[ph]PSIS[ph]PR[+10]	-0.630947
Q9H0G5:291	Nuclear speckle splicing regulatory protein 1	NSRP1	S291	RSQNHSRSPSEERGH	8.84564e-05	0.000435	11.0148	SQNHSRS[ph]PSEER	-0.627958
Q8WYP5:1222	Protein ELYS	AHCTF1	S1222	PSPSPGRSPQRLKET	8.84564e-05	0.001516	15.0304	STPLAS[ph]PSPS[ph]PGRS[ph]PQR;STPLASPSPSPGRS[ph]PQR;STPLASPSPSPGR[+10]S[ph]PQR[+10]	-0.626783
P55201:922	Peregrin	BRPF1	S922	RESQMTPSHGGSPVG	8.84564e-05	1e-06	9.34744	ESQM[ox]TPS[ph]HGGSPVGPPQLPIMSSLR;ESQM[ox]TPS[ph]HGGSPVGPPQLPIMSSLR[+10];ESQMTPS[ph]HGGSPVGPPQLPIMSSLR;ESQMTPS[ph]HGGSPVGPPQLPIMSSLR[+10]	-0.626292
O15021:1782	Microtubule-associated serine/threonine-protein kinase 4	MAST4	S1782	PGLVAPESPVRKSPS	8.84564e-05	0.000666	57.0636	VDSGTEKPGLVAPES[ph]PVRK	-0.626068
Q8WXI7:2184	Mucin-16	MUC16	S2184	TKLTRTISLPTSESL	8.84564e-05	0.00096	14.4894	TIS[ph]LPTSESLVSFR	-0.624856
Q9HC35:138	Echinoderm microtubule-associated protein-like 4	EML4	S138	ESHSNDQSPQIRASP	0.000166514	0.002324	36.4661	K[+8]EESHSNDQS[ph]PQIR[+10]	-0.624547
Q9H4Z3:159	Phosphorylated CTD-interacting factor 1	PCIF1	S159	TLKMWGTSPEDKQQA	8.84564e-05	0.001168	16.224	M[ox]WGTS[ph]PEDK;M[ox]WGTS[ph]PEDK[+8];MWGTS[ph]PEDK	-0.624037
P38398:451	Breast cancer type 1 susceptibility protein	BRCA1	S451	SERVHSKSVESNIED	0.000166514	0.002172	47.7031	S[ph]VESNIEDK[+8]	-0.624
O95171:389	Sciellin	SCEL	S389	KNITRGQSLDNLIKV	0.00178776	0.007781	1000	GQS[ph]LDNLIK[+8]	-0.623666
Q9Y4H2:520	Insulin receptor substrate 2	IRS2	T520	FCSHRSNTPESIAET	8.84564e-05	0.000104	14.4894	SNT[ph]PESIAET[ph]PPAR;SNT[ph]PESIAET[ph]PPAR[+10];SNT[ph]PESIAETPPAR;SNT[ph]PESIAETPPAR[+10]	-0.623333
P22314:21	Ubiquitin-like modifier-activating enzyme 1	UBA1	S21	GPDPKPGSNCSPAQS	0.00351506	0.010561	13.2095	R[+10]R[+10]VSGPDPK[+8]PGS[ph]NCSPAQSVLSEVPSVPTNGM[ox]AK[+8];R[+10]R[+10]VSGPDPK[+8]PGS[ph]NCSPAQSVLSEVPSVPTNGMAK[+8]	-0.623062
P05783:51	Keratin, type I cytoskeletal 18	KRT18	S51	SRISVSRSTSFRGGM	8.84564e-05	0	14.437	S[ph]TSFRGGMGSGGLATGIAGGLAGM[ox]GGIQNEK;S[ph]TSFRGGMGSGGLATGIAGGLAGMGGIQNEK;S[ph]TSFR[+10]GGM[ox]GSGGLATGIAGGLAGM[ox]GGIQNEK[+8];S[ph]TSFR[+10]GGM[ox]GSGGLATGIAGGLAGMGGIQNEK[+8];S[ph]TSFR[+10]GGMGSGGLATGIAGGLAGM[ox]GGIQNEK[+8];S[ph]TSFR[+10]GGMGSGGLATGIAGGLAGMGGIQNEK[+8]	-0.622913
Q96B01:139	RAD51-associated protein 1	RAD51AP1	S139	KIETMNKSPHISNCS	8.84564e-05	0.000328	20.9142	S[ph]PHISNCSVASDYLDLDK	-0.622725
Q96MH2:76	Protein HEXIM2	HEXIM2	S76	SRSPRTQSPGGCSAE	8.84564e-05	0	14.4894	TQS[ph]PGGCS[ph]AEAVLAR;TQS[ph]PGGCS[ph]AEAVLAR[+10];TQS[ph]PGGCSAEAVLAR;TQS[ph]PGGCSAEAVLAR[+10]	-0.620153
P18858:801	DNA ligase 1	LIG1	S801	CKLGTGFSDEELEEH	0.000166514	0.001548	35.7632	LGTGFS[ph]DEELEEHHQSLK[+8]	-0.61938
Q9NXL9:883	DNA helicase MCM9	MCM9	S883	PQSTPVHSPDRMLDS	0.000166514	0.002024	23.6576	VPAQCTVPSHPQSTPVHS[ph]PDR;VPAQCTVPSHPQSTPVHS[ph]PDR[+10]	-0.618367
P98082:423	Disabled homolog 2	DAB2	S423	LESSVQSSPHDSIAI	8.84564e-05	0.000584	8.65162	QDLESSVQSS[ph]PHDSIAIIPPPQSTK[+8]PGR[+10]	-0.618314
Q12772:469	Sterol regulatory element-binding protein 2	SREBF2	S469	KVKDEPDSPPVALGM	8.84564e-05	0	1000	VKDEPDS[ph]PPVALGMVDR;VK[+8]DEPDS[ph]PPVALGMVDR[+10]	-0.618296
Q765P7:304	MTSS1-like protein	MTSS1L	T304	QTYSPSSTCRYRSLA	8.84564e-05	0.000124	30.6512	GGGAPWPGGAQTYSPSST[ph]CR[+10]	-0.617722
P54259:746	Atrophin-1	ATN1	S746	SPVPPARSPSPPPKV	0.00383116	0.011368	35.6165	QEPAEEYETPES[ph]PVPPARS[ph]PS[ph]PPPK;QEPAEEYETPES[ph]PVPPAR[+10]S[ph]PS[ph]PPPK[+8]	-0.617674
P54259:739	Atrophin-1	ATN1	S739	EEYETPESPVPPARS	0.00383116	0.011368	15.2098	QEPAEEYETPES[ph]PVPPARS[ph]PS[ph]PPPK;QEPAEEYETPES[ph]PVPPAR[+10]S[ph]PS[ph]PPPK[+8]	-0.617674
P54259:748	Atrophin-1	ATN1	S748	VPPARSPSPPPKVVD	0.00383116	0.011368	44.0813	QEPAEEYETPES[ph]PVPPARS[ph]PS[ph]PPPK;QEPAEEYETPES[ph]PVPPAR[+10]S[ph]PS[ph]PPPK[+8]	-0.617674
Q6MZQ0:338	Proline-rich protein 5-like	PRR5L	S338	PPHRQCSSEPNITDN	0.000166514	0.001958	0	QCSS[ph]EPNITDNPDGLEEGAR[+10]	-0.617327
Q9H4X1:91	Regulator of cell cycle RGCC	RGCC	S91	YRNSFSFSDEKLNSP	8.84564e-05	0.001533	42.6519	NSFSFS[ph]DEK	-0.616775
O14640:380	Segment polarity protein dishevelled homolog DVL-1	DVL1	S380	ALPRYGTSPCSSAVT	8.84564e-05	1.8e-05	22.8533	YGTS[ph]PCSSAVTR;YGTS[ph]PCSSAVTR[+10]	-0.616652
P12694:347	2-oxoisovalerate dehydrogenase subunit alpha, mitochondrial	BCKDHA	S347	DDSSAYRSVDEVNYW	8.84564e-05	6e-05	81.988	S[ph]VDEVNYWDK;S[ph]VDEVNYWDK[+8]	-0.615852
Q8N2Y8:536	Iporin	RUSC2	S536	AAMAGPGSPPRRVTS	8.84564e-05	1e-06	24.2286	LSEGPAAM[ox]AGPGS[ph]PPR;LSEGPAAMAGPGS[ph]PPR;LSEGPAAMAGPGS[ph]PPRR;LSEGPAAMAGPGS[ph]PPR[+10];LSEGPAAMAGPGS[ph]PPR[+10]R[+10]	-0.615714
P48552:355	Nuclear receptor-interacting protein 1	NRIP1	S355	NPMGIIPSSPKNAGY	8.84564e-05	9e-06	16.224	SSATVFQNPMGIIPS[ph]SPK;SSATVFQNPMGIIPS[ph]SPK[+8]	-0.614697
Q13469:856	Nuclear factor of activated T-cells, cytoplasmic 2	NFATC2	S856	VSQGQRLSPGSYPTV	8.84564e-05	1.1e-05	22.0135	LS[ph]PGSYPTVIQQQNATSQR;LS[ph]PGSYPTVIQQQNATSQR[+10]	-0.613286
Q96A73:183	Putative monooxygenase p33MONOX	KIAA1191	S183	PSTTPHSSPKQRPRG	8.84564e-05	0.000122	8.5756	EERQPASAQSTPSTTPHSS[ph]PK;EER[+10]QPASAQSTPSTTPHSS[ph]PK[+8];QPASAQSTPSTTPHSS[ph]PK;QPASAQSTPSTTPHSS[ph]PK[+8]	-0.612324
Q8WVC0:610	RNA polymerase-associated protein LEO1	LEO1	S610	ARIYSSDSDEGSEED	8.84564e-05	0.000347	22.0135	IYSSDS[ph]DEGSEEDK	-0.611538
Q7Z6M1:133	Rab9 effector protein with kelch motifs	RABEPK	S133	WTTPEVTSPPPSPRT	8.84564e-05	0.000179	9.34047	TWTTPEVTS[ph]PPPSPR;TWTTPEVTS[ph]PPPSPR[+10]	-0.611157
Q8IV48:34	3'-5' exoribonuclease 1	ERI1	S34	GEEPPRPSPEETQQC	0.00152009	0.007185	14.1184	M[ac]EDPQSKEPAGEAVALALLESPRPEGGEEPPRPS[ph]PEETQQCK;M[ac]EDPQSK[+8]EPAGEAVALALLESPR[+10]PEGGEEPPR[+10]PS[ph]PEETQQCK[+8]	-0.611156
P02452:1247	Collagen alpha-1(I) chain	COL1A1	S1247	QQIENIRSPEGSRKN	0.00165052	0.007315	33.1965	SLSQQIENIRS[ph]PEGSRK	-0.610247
P42575:340	Caspase-2	CASP2	S340	DGKNHAGSPGCEESD	8.84564e-05	0	72.4127	NHAGS[ph]PGCEESDAGK;NHAGS[ph]PGCEESDAGK[+8]	-0.610177
Q14CW9:281	Ataxin-7-like protein 3	ATXN7L3	S281	WDGSSDLSPSDSGSS	8.84564e-05	0.000809	18.4899	LQWDGSSDLS[ph]PSDSGSSK[+8]	-0.610088
Q8TEW8:363	Partitioning defective 3 homolog B	PARD3B	S363	PRLGGKPSSPSLSPL	0.000166514	0.001869	0	LGGKPS[ph]SPSLS[ph]PLMGFGSNK;LGGK[+8]PS[ph]SPSLS[ph]PLMGFGSNK[+8]	-0.609513
Q8TEW8:368	Partitioning defective 3 homolog B	PARD3B	S368	KPSSPSLSPLMGFGS	0.000166514	0.001869	34.4881	LGGKPS[ph]SPSLS[ph]PLMGFGSNK;LGGK[+8]PS[ph]SPSLS[ph]PLMGFGSNK[+8]	-0.609513
O95863:92	Zinc finger protein SNAI1	SNAI1	S92	VAELTSLSDEDSGKG	8.84564e-05	0.000226	40.7092	VAELTSLS[ph]DEDSGK;VAELTSLS[ph]DEDSGK[+8]	-0.609006
Q13542:46	Eukaryotic translation initiation factor 4E-binding protein 2	EIF4EBP2	T46	GGTLFSTTPGGTRII	8.84564e-05	0	20.5682	TVAISDAAQLPHDY[ph]CTTPGGTLFSTT[ph]PGGTRIIYDRK;TVAISDAAQLPHDYCTT[ph]PGGTLFSTT[ph]PGGTR;TVAISDAAQLPHDYCTT[ph]PGGTLFSTT[ph]PGGTRIIYDRK;TVAISDAAQLPHDYCTT[ph]PGGTLFSTT[ph]PGGTR[+10];TVAISDAAQLPHDYCTT[ph]PGGTLFSTT[ph]PGGTR[+10]IIYDR[+10]K[+8];TVAISDAAQLPHDYCTTPGGTLFST[ph]T[ph]PGGTR[+10]IIYDR[+10]K[+8];TVAISDAAQLPHDYCTTPGGTLFSTT[ph]PGGT[ph]R[+10]IIYDR[+10]K[+8];TVAISDAAQLPHDYCTTPGGTLFSTT[ph]PGGTR;TVAISD…	-0.607318
Q13542:50	Eukaryotic translation initiation factor 4E-binding protein 2	EIF4EBP2	T50	FSTTPGGTRIIYDRK	0.00661607	0.01845	17.5568	TVAISDAAQLPHDYCTT[ph]PGGTLFSTTPGGT[ph]R;TVAISDAAQLPHDYCTT[ph]PGGTLFSTTPGGT[ph]RIIYDRK;TVAISDAAQLPHDYCTTPGGTLFSTT[ph]PGGT[ph]R[+10]IIYDR[+10]K[+8]	-0.607318
Q6PKG0:376	La-related protein 1	LARP1	T376	DGVEGPRTPKYMNNI	0.000789578	0.003573	1000	FDGVEGPRT[ph]PK;FDGVEGPR[+10]T[ph]PK[+8]	-0.60673
P25440:334	Bromodomain-containing protein 2	BRD2	S334	PRKDLPDSQQQHQSS	8.84564e-05	0.000152	89.1144	DLPDS[ph]QQQHQSSK	-0.606598
Q76L83:842	Putative Polycomb group protein ASXL2	ASXL2	S842	PTGPALISGASPVHC	8.84564e-05	0.000296	14.8943	APSPTGPALIS[ph]GASPVHCAADGTVELK	-0.606488
Q9UHR4:281	Brain-specific angiogenesis inhibitor 1-associated protein 2-like protein 1	BAIAP2L1	S281	YDTLSKCSPKMPPAP	0.0011296	0.00509	29.6411	DYDTLSKCS[ph]PK;DYDTLSK[+8]CS[ph]PK[+8]	-0.606185
Q5VUA4:161	Zinc finger protein 318	ZNF318	T161	NDHFCVSTPERRRLS	0.00152009	0.006567	13.2658	ITVGNDHFCVST[ph]PERR	-0.605716
Q15814:168	Tubulin-specific chaperone C	TBCC	S168	AVESIQDSPLPKKAE	8.84564e-05	0.000176	34.9779	VDAAPGIPPAVESIQDS[ph]PLPK;VDAAPGIPPAVESIQDS[ph]PLPK[+8]	-0.604918
P78362:497	SRSF protein kinase 2	SRPK2	S497	SRTVSASSTGDLPKA	8.84564e-05	3e-05	11.5056	TVS[ph]ASS[ph]TGDLPK;TVS[ph]ASS[ph]TGDLPK[+8];TVSASS[ph]TGDLPK;TVSASS[ph]TGDLPK[+8]	-0.6045
Q86YV5:834	Tyrosine-protein kinase SgK223	SGK223	T834	SPDGFFWTQGSPKPG	0.00601937	0.0167	9.56507	AASSPDGFFWT[ph]QGSPKPGTASPK	-0.604157
Q92598:700	Heat shock protein 105 kDa	HSPH1	T700	EELMKIGTPVKVRFQ	0.00453636	0.014332	1000	IGT[ph]PVK;IGT[ph]PVK[+8]	-0.604121
Q96GN5:108	Cell division cycle-associated 7-like protein	CDCA7L	S108	MVVESDLSDDGKASL	8.84564e-05	3e-05	40.9569	TNPEVMVVES[ph]DLS[ph]DDGK;TNPEVMVVES[ph]DLS[ph]DDGK[+8];TNPEVMVVESDLS[ph]DDGK	-0.603793
P0C7T5:251	Ataxin-1-like	ATXN1L	S251	ETPPAGASPVLTPQE	0.00516454	0.015372	19.2037	LPAGYTLHETPPAGAS[ph]PVLTPQESQSALEAAAANGGQR[+10]PR[+10]	-0.603366
Q8NFH8:218	RalBP1-associated Eps domain-containing protein 2	REPS2	S218	GYSKLRSSAEQMHPA	0.00661607	0.017892	0	LRSS[ph]AEQMHPAPYEAR	-0.603153
Q13085:104	Acetyl-CoA carboxylase 1	ACACA	S104	QRDFTVASPAEFVTR	8.84564e-05	0.000242	86.6218	DFTVAS[ph]PAEFVTR	-0.603141
Q08AD1:1276	Calmodulin-regulated spectrin-associated protein 2	CAMSAP2	S1276	IHRDHIESPKTPIKG	0.0011296	0.004881	1000	DHIES[ph]PK[+8]	-0.602753
Q9UK58:338	Cyclin-L1	CCNL1	S338	LGGFSPASKPSSPRE	0.00516454	0.015208	16.42	GLNPDGTPALSTLGGFS[ph]PAS[ph]K[+8]PSS[ph]PR[+10];GLNPDGTPALSTLGGFS[ph]PAS[ph]K[+8]PSSPR[+10];GLNPDGTPALSTLGGFS[ph]PAS[ph]K[+8]PSSPR[+10]EVK[+8];GLNPDGTPALSTLGGFSPAS[ph]KPSS[ph]PR	-0.602442
O14974:406	Protein phosphatase 1 regulatory subunit 12A	PPP1R12A	T406	TVSSGQATPTSPIKK	8.84564e-05	7.9e-05	13.2658	TKPLASVTNANTSSTQAAPVAVTTPTVSSGQAT[ph]PTSPIK;TK[+8]PLASVTNANTSSTQAAPVAVTTPTVSSGQAT[ph]PTSPIK[+8]	-0.602366
Q2TAZ0:1266	Autophagy-related protein 2 homolog A	ATG2A	S1266	KLSESPASLPSCPPV	8.84564e-05	0.000526	15.0073	LSESPAS[ph]LPSCPPVETALINQR	-0.601868
P49792:1509	E3 SUMO-protein ligase RanBP2	RANBP2	S1509	CQNPRKQSLPATSIP	0.000937354	0.003816	24.1536	KQS[ph]LPATSIPTPASFK;K[+8]QS[ph]LPATSIPTPASFK[+8]	-0.600708
A6NHT5:143	Homeobox protein HMX3	HMX3	S143	EKALLRDSSPASGTD	8.84564e-05	0.000102	0	DS[ph]SPASGTDRDS[ph]PEPLLK;DS[ph]SPASGTDR[+10]DS[ph]PEPLLK[+8]	-0.600613
A6NHT5:153	Homeobox protein HMX3	HMX3	S153	ASGTDRDSPEPLLKA	8.84564e-05	0.000102	44.3658	DS[ph]SPASGTDRDS[ph]PEPLLK;DS[ph]SPASGTDR[+10]DS[ph]PEPLLK[+8]	-0.600613
Q08AD1:1319	Calmodulin-regulated spectrin-associated protein 2	CAMSAP2	S1319	ESVEGFLSPSRCGSR	8.84564e-05	1.2e-05	21.3031	SES[ph]VEGFLS[ph]PSR;SES[ph]VEGFLS[ph]PSR[+10];SESVEGFLS[ph]PSR;SESVEGFLS[ph]PSR[+10]	-0.598963
Q14155-1:560	Isoform 1 of Rho guanine nucleotide exchange factor 7	ARHG7	S560	NSSSRKESAPQVLLP	8.84564e-05	8e-06	1000	KES[ph]APQVLLPEEEK	-0.598678
Q9ULH7:921	MKL/myocardin-like protein 2	MKL2	S921	LPIKEEPSPISKMRP	8.84564e-05	3.4e-05	35.8197	SGEISLPIKEEPS[ph]PISK;SGEISLPIK[+8]EEPS[ph]PISK[+8]	-0.598664
Q12893:320	Transmembrane protein 115	TMEM115	S320	ESGAKVDSPLPSDKA	8.84564e-05	0.00032	28.6227	R[+10]VEDQSIWPSMDDDEEESGAK[+8]VDS[ph]PLPSDK[+8];VDS[ph]PLPSDK;VDS[ph]PLPSDK[+8]	-0.598404
P48634:2074	Protein PRRC2A	PRRC2A	S2074	NLGGPGSSRTPPTGR	8.84564e-05	0.000114	5.94807	LSSNLGGPGSS[ph]RTPPTGR;LSSNLGGPGSS[ph]R[+10]TPPTGR[+10]	-0.598083
P48960:818	CD97 antigen	CD97	S818	SEFTSTTSGTGHNQT	0.0089297	0.023049	8.5756	YSEFTSTTS[ph]GTGHNQTR	-0.597986
Q9H0X4:21	Protein ITFG3	ITFG3	S21	LKNEERKSQENLGNP	8.84564e-05	1.6e-05	40.7614	NEERKS[ph]QENLGNPSK;NEER[+10]K[+8]S[ph]QENLGNPSK[+8];S[ph]QENLGNPSK;S[ph]QENLGNPSK[+8]	-0.597921
O75369:2135	Filamin-B	FLNB	S2135	DMSAHVTSPSGRVTE	0.00108949	0.00396	21.5144	IPEINSSDMSAHVTS[ph]PSGR	-0.59775
P49454:276	Centromere protein F	CENPF	S276	SFFDNSSSPHLLDQL	0.000166514	0.002024	13.2658	RDANSSFFDNSSS[ph]PHLLDQLK;R[+10]DANSSFFDNSSS[ph]PHLLDQLK[+8]	-0.597144
P04637:315	Cellular tumor antigen p53	TP53	S315	LPNNTSSSPQPKKKP	0.00453636	0.014512	9.34047	R[+10]ALPNNTSSS[ph]PQPK[+8]	-0.596773
Q9Y4H2:675	Insulin receptor substrate 2	IRS2	Y675	GSCRSDDYMPMSPAS	8.84564e-05	0	12.3227	SDDY[ph]M[ox]PMSPASVSAPK;SDDY[ph]M[ox]PMSPASVSAPK[+8];SDDY[ph]MPM[ox]SPASVSAPK;SDDY[ph]MPM[ox]SPASVSAPK[+8];SDDY[ph]MPMSPASVSAPK;SDDY[ph]MPMSPASVSAPK[+8]	-0.596758
Q9BW91:68	ADP-ribose pyrophosphatase, mitochondrial	NUDT9	S68	SHNKARTSPYPGSKV	0.00405241	0.012514	24.437	AR[+10]TS[ph]PYPGSK[+8]	-0.596659
Q9ULD2:1245	Microtubule-associated tumor suppressor 1	MTUS1	S1245	DLCSPKRSPTSSAIP	0.00119154	0.005308	30.7046	RS[ph]PTSSAIPLQSPR	-0.596549
P16402:105	Histone H1.3	HIST1H1D	S105	KGTGASGSFKLNKKA	0.00405241	0.01287	13.2658	GTGASGS[ph]FK;GTGASGS[ph]FK[+8]	-0.596431
Q9NYJ8:372	TGF-beta-activated kinase 1 and MAP3K7-binding protein 2	TAB2	S372	PTVYIAASPPNTDEL	8.84564e-05	1e-06	22.873	NQPTVYIAAS[ph]PPNTDELM[ox]SR;NQPTVYIAAS[ph]PPNTDELM[ox]SR[+10];NQPTVYIAAS[ph]PPNTDELMSR;NQPTVYIAAS[ph]PPNTDELMSR[+10]	-0.595985
O75533:303	Splicing factor 3B subunit 1	SF3B1	T303	TPKTERDTPGHGSGW	8.84564e-05	0.000491	37.1071	TERDT[ph]PGHGSGWAETPR;TER[+10]DT[ph]PGHGSGWAETPR[+10]	-0.594983
P53667:298	LIM domain kinase 1	LIMK1	S298	KPVLRSCSIDRSPGA	8.84564e-05	3.6e-05	10.334	SCS[ph]IDRSPGAGSLGS[ph]PASQR;SCS[ph]IDRSPGAGSLGS[ph]PASQRK;SCS[ph]IDRSPGAGSLGSPASQR;SCS[ph]IDR[+10]SPGAGSLGSPASQR[+10]	-0.594568
Q6UB99:609	Ankyrin repeat domain-containing protein 11	ANKRD11	S609	ASLSEKKSPFLSSAE	8.84564e-05	0.001144	34.9779	KS[ph]PFLSSAEGAVPK;K[+8]S[ph]PFLSSAEGAVPK[+8]	-0.594449
Q8N163:675	Cell cycle and apoptosis regulator protein 2	CCAR2	S675	LEDSEVRSVASNQSE	8.84564e-05	1e-06	21.3254	LEDSEVRS[ph]VAS[ph]NQS[ph]EMEFSSLQDMPK;LEDSEVR[+10]S[ph]VAS[ph]NQSEMEFSSLQDMPK[+8];S[ph]VAS[ph]NQSEMEFSSLQDM[ox]PK;S[ph]VAS[ph]NQSEMEFSSLQDMPK;S[ph]VAS[ph]NQSEMEFSSLQDMPK[+8];S[ph]VASNQS[ph]EM[ox]EFSSLQDMPK;S[ph]VASNQS[ph]EM[ox]EFSSLQDMPK[+8];S[ph]VASNQS[ph]EMEFSSLQDM[ox]PK[+8];S[ph]VASNQS[ph]EMEFSSLQDMPK;S[ph]VASNQS[ph]EMEFSSLQDMPK[+8];S[ph]VASNQSEM[ox]EFSSLQDM[ox]PK;S[ph]VASNQSEM[ox]EFSSLQDM[ox…	-0.594175
Q9H0H5:580	Rac GTPase-activating protein 1	RACGAP1	T580	SLLGPVTTPEHQLLK	8.84564e-05	5.7e-05	13.24	VSLLGPVTT[ph]PEHQLLK;VSLLGPVTT[ph]PEHQLLK[+8]	-0.593942
Q5W0B1:461	RING finger protein 219	RNF219	S461	KKSECFSSPKTGFWD	0.00901582	0.024063	26.3752	K[+8]SECFSS[ph]PK[+8]	-0.593394
Q9Y2K5:349	R3H domain-containing protein 2	R3HDM2	S349	PPVTKASSFSGISIL	8.84564e-05	0.000196	13.2931	ASS[ph]FSGISILTR;ASS[ph]FSGISILTR[+10]	-0.593392
P49815:1449	Tuberin	TSC2	S1449	EGPLPSSSPRSPSGL	8.84564e-05	6.3e-05	24.437	GQPEGPLPSSS[ph]PR;GQPEGPLPSSS[ph]PR[+10]	-0.593096
O94887:396	FERM, RhoGEF and pleckstrin domain-containing protein 2	FARP2	T396	SFPEGLRTPASPSSA	8.84564e-05	1.3e-05	16.9935	T[ph]PASPSSANAFYSLSPSTLVPSGLPEFK;T[ph]PASPSSANAFYSLSPSTLVPSGLPEFK[+8]	-0.592494
Q6ZV73:605	FYVE, RhoGEF and PH domain-containing protein 6	FGD6	S605	LTKPRAKSLSAMDVE	0.0011296	0.004813	33.68	S[ph]LSAM[ox]DVEK;S[ph]LSAM[ox]DVEK[+8];S[ph]LSAMDVEK;S[ph]LSAMDVEK[+8]	-0.592377
P39023:350	60S ribosomal protein L3	RPL3	S350	RVLTLRKSLLVQTKR	0.00241152	0.008453	106.095	S[ph]LLVQTK;S[ph]LLVQTK[+8]	-0.592222
Q9H1I8:713	Activating signal cointegrator 1 complex subunit 2	ASCC2	S713	SSTAVAGSPRGHGQS	8.84564e-05	2e-06	69.993	GYR[+10]HDSSTAVAGS[ph]PR[+10];HDSSTAVAGS[ph]PR;HDSSTAVAGS[ph]PR[+10]	-0.592101
Q6DCA0:74	AMMECR1-like protein	AMMECR1L	S74	LTLGPGNSPITRMNP	8.84564e-05	2e-06	26.7948	ENVSDLTLGPGNS[ph]PITR;ENVSDLTLGPGNS[ph]PITR[+10]	-0.590715
Q9ULD2:541	Microtubule-associated tumor suppressor 1	MTUS1	S541	PQQTSASSPSSVNSR	8.84564e-05	5.8e-05	17.0091	VTPRPQQTSASS[ph]PSSVNSR;VTPR[+10]PQQTSASS[ph]PSSVNSR[+10]	-0.590115
Q15149:3276	Plectin	PLEC	S3276	RLLDAQLSTGGIVDP	8.84564e-05	0.000157	16.224	LLDAQLS[ph]TGGIVDPSK[+8]	-0.589983
P55327:140	Tumor protein D52	TPD52	S140	TSAYKKTSETLSQAG	8.84564e-05	0.000639	24.437	KTS[ph]ETLSQAGQK	-0.589646
Q5VUB5:443	Protein FAM171A1	FAM171A1	S443	EEDKSQISFDNLTPS	8.84564e-05	5.3e-05	22.6055	SQIS[ph]FDNLTPSGTLGK;SQIS[ph]FDNLTPSGTLGK[+8]	-0.587363
Q641Q2:909	WASH complex subunit FAM21A	FAM21A	S909	RVVKKDHSVDSFKNQ	0.0011296	0.004528	49.6206	DHS[ph]VDSFK[+8]	-0.587329
P48436:236	Transcription factor SOX-9	SOX9	T236	GQSQGPPTPPTTPKT	8.84564e-05	0.000228	17.0866	ALQADSPHSS[ph]SGM[ox]SEVHSPGEHSGQSQGPPT[ph]PPTTPK;ALQADSPHSSSGM[ox]SEVHSPGEHSGQSQGPPT[ph]PPTTPK;ALQADSPHSSSGM[ox]SEVHSPGEHSGQSQGPPT[ph]PPTTPK[+8];ALQADSPHSSSGMSEVHSPGEHSGQSQGPPT[ph]PPTTPK;ALQADSPHSSSGMSEVHSPGEHSGQSQGPPT[ph]PPTTPK[+8]	-0.587143
Q641Q2:802	WASH complex subunit FAM21A	FAM21A	S802	PRTKTVLSLFDEEED	0.000166514	0.002002	14.9661	TVLS[ph]LFDEEEDK[+8]M[ox]EDQNIIQAPQK[+8];TVLS[ph]LFDEEEDK[+8]MEDQNIIQAPQK[+8]	-0.587122
Q14432:497	cGMP-inhibited 3',5'-cyclic phosphodiesterase A	PDE3A	Y497	SRSFTSSYAISAANH	8.84564e-05	0.000718	21.3031	SRSFTSSY[ph]AISAANHVK;SR[+10]SFTSSY[ph]AISAANHVK[+8]	-0.586847
Q14432:492	cGMP-inhibited 3',5'-cyclic phosphodiesterase A	PDE3A	S492	MTLTKSRSFTSSYAI	0.00213645	0.008194	10.6854	SRS[ph]FTSSYAISAANHVK;SR[+10]S[ph]FTSSYAISAANHVK[+8]	-0.586847
P46060:24	Ran GTPase-activating protein 1	RANGAP1	S24	QVAGGQLSFKGKSLK	8.84564e-05	7.1e-05	84.6094	TQVAGGQLS[ph]FK[+8]	-0.586626
P56945:139	Breast cancer anti-estrogen resistance protein 1	BCAR1	S139	GPSPQFQSPPAKQTS	8.84564e-05	1e-06	37.1071	AQQGLYQVPGPS[ph]PQFQS[ph]PPAK;AQQGLYQVPGPS[ph]PQFQS[ph]PPAK[+8];AQQGLYQVPGPSPQFQS[ph]PPAK;AQQGLYQVPGPSPQFQS[ph]PPAK[+8]	-0.586242
Q9P278:726	Folliculin-interacting protein 2	FNIP2	S726	FQIGSFASPESDFES	8.84564e-05	0	27.0289	VTFQIGSFAS[ph]PESDFESR;VTFQIGSFAS[ph]PESDFESR[+10]	-0.585059
Q6VN20:369	Ran-binding protein 10	RANBP10	S369	YPGSPSLSPRHGPSS	8.84564e-05	0.000138	13.2658	SQDSYPGS[ph]PSLS[ph]PR;SQDSYPGS[ph]PSLS[ph]PR[+10]	-0.58462
Q6VN20:365	Ran-binding protein 10	RANBP10	S365	SQDSYPGSPSLSPRH	8.84564e-05	1e-06	13.2658	SQDS[ph]YPGS[ph]PSLSPR;SQDS[ph]YPGS[ph]PSLSPR[+10];SQDSYPGS[ph]PSLS[ph]PR;SQDSYPGS[ph]PSLS[ph]PR[+10];SQDSYPGS[ph]PSLSPR;SQDSYPGS[ph]PSLSPR[+10]	-0.58462
Q6VN20:361	Ran-binding protein 10	RANBP10	S361	RSPKSQDSYPGSPSL	0.00387571	0.011968	11.5056	SQDS[ph]YPGS[ph]PSLSPR;SQDS[ph]YPGS[ph]PSLSPR[+10]	-0.58462
Q9P275:653	Ubiquitin carboxyl-terminal hydrolase 36	USP36	T653	STAGHSKTPPSGADS	8.84564e-05	0.0004	5.30181	SGAAHLCDSQETNCSTAGHSKT[ph]PPSGADSK	-0.584612
Q15911:3677	Zinc finger homeobox protein 3	ZFHX3	S3677	QKSDGPASPVEGPKD	0.0011296	0.004795	16.2745	SDGPAS[ph]PVEGPKDPSCPK;SDGPAS[ph]PVEGPK[+8];SDGPAS[ph]PVEGPK[+8]DPSCPK[+8]	-0.584314
P22059:382	Oxysterol-binding protein 1	OSBP	S382	KRTGSNISGASSDIS	8.84564e-05	7e-06	30.6566	RTGS[ph]NIS[ph]GAS[ph]SDISLDEQYK;RTGSNIS[ph]GASSDISLDEQYK;R[+10]TGSNIS[ph]GASSDISLDEQYK[+8]	-0.583598
P49792:730	E3 SUMO-protein ligase RanBP2	RANBP2	S730	DDSDSNLSVVKKLPV	0.0011296	0.004184	20.1052	IIDDSDSNLS[ph]VVK	-0.583387
O43166:1197	Signal-induced proliferation-associated 1-like protein 1	SIPA1L1	S1197	TQSDIGGSGKSTPSW	8.84564e-05	0.00038	96.6576	QNTQSDIGGS[ph]GK[+8]	-0.583259
Q9UMZ2:919	Synergin gamma	SYNRG	S919	VLSAGSGSPSATSIL	8.84564e-05	0	15.4977	LSPFVLSAGSGS[ph]PSATSILQK;LSPFVLSAGSGS[ph]PSATSILQK[+8]	-0.582008
Q14244:209	Ensconsin	MAP7	S209	SSATLLNSPDRARRL	8.84564e-05	2e-06	31.6587	LSSSSATLLNS[ph]PDR;LSSSSATLLNS[ph]PDR[+10];LSSSSATLLNS[ph]PDR[+10]AR[+10];RLS[ph]SSSATLLNS[ph]PDR;RLSSSSATLLNS[ph]PDR;RLSSSSATLLNS[ph]PDRAR;R[+10]LSSSSATLLNS[ph]PDR[+10]	-0.581861
Q92574:1047	Hamartin	TSC1	T1047	SSSSELSTPEKPPHQ	8.84564e-05	0.000114	13.2658	GGGGSSSSSSELST[ph]PEKPPHQR;GGGGSSSSSSELST[ph]PEK[+8]PPHQR[+10]	-0.58131
Q9Y618:554	Nuclear receptor corepressor 2	NCOR2	S554	KEKTDDTSGEDNDEK	8.84564e-05	9e-06	16.224	EKTDDTS[ph]GEDNDEK	-0.581204
O94811:14	Tubulin polymerization-promoting protein	TPPP	T14	PAKAANRTPPKSPGD	0.0011296	0.004665	49.5052	AANRT[ph]PPKSPGDPSK	-0.581049
Q9UK59:514	Lariat debranching enzyme	DBR1	S514	KVPLKRLSDEHEPEQ	8.84564e-05	0.001054	1000	RLS[ph]DEHEPEQR;RLS[ph]DEHEPEQRK;R[+10]LS[ph]DEHEPEQR[+10];R[+10]LS[ph]DEHEPEQR[+10]K[+8]	-0.579988
P06748:17	Nucleophosmin	NPM1	Y17	SPLRPQNYLFGCELK	0.00453636	0.014209	16.5643	M[ac]EDSM[ox]DM[ox]DMSPLRPQNY[ph]LFGCELK	-0.579777
Q86X53:238	Glutamate-rich protein 1	ERICH1	S238	EEDGADASEEDLTRA	8.84564e-05	2.4e-05	46.4421	EEDGADAS[ph]EEDLTR	-0.578634
P26639:246	Threonine--tRNA ligase, cytoplasmic	TARS	T246	ILNEKVNTPTTTVYR	0.0011296	0.004398	42.6519	VNT[ph]PTTTVYR[+10]	-0.578065
O95817:406	BAG family molecular chaperone regulator 3	BAG3	T406	STAPAEATPPKPGEA	8.84564e-05	3e-06	38.1871	AAPSTAPAEAT[ph]PPKPGEAEAPPK;AAPSTAPAEAT[ph]PPKPGEAEAPPKHPGVLK;AAPSTAPAEAT[ph]PPK[+8]PGEAEAPPK[+8];AAPSTAPAEAT[ph]PPK[+8]PGEAEAPPK[+8]HPGVLK[+8]	-0.576885
Q8WUF5:187	RelA-associated inhibitor	PPP1R13L	S187	RAGSPRGSPLAEGPQ	8.84564e-05	0.000289	1000	GS[ph]PLAEGPQAFFPER;GS[ph]PLAEGPQAFFPER[+10]	-0.576783
Q641Q2:1075	WASH complex subunit FAM21A	FAM21A	S1075	QWADGAISPNGHRPQ	0.000166514	0.001997	1000	GPIAQWADGAIS[ph]PNGHRPQLR;GPIAQWADGAIS[ph]PNGHR[+10]PQLR[+10]	-0.576567
Q08AE8:735	Protein spire homolog 1	SPIRE1	S735	RLKRKTQSFYMSSPG	8.84564e-05	2.1e-05	10.9132	TQS[ph]FYMSSPGPSEYCPSER;TQS[ph]FYMSSPGPSEYCPSER[+10]	-0.576073
Q5T7B8:879	Kinesin-like protein KIF24	KIF24	S879	RQQSLFSSPRTGDKK	0.00387571	0.012072	13.24	QQSLFSS[ph]PR[+10]	-0.575961
Q9Y2F5:1692	Little elongation complex subunit 1	ICE1	S1692	PEDPRRASPPDPSPS	8.84564e-05	8.3e-05	19.9807	RAS[ph]PPDPSPSPSAASASER;R[+10]AS[ph]PPDPSPSPSAASASER[+10]	-0.575284
Q8IYB3:414	Serine/arginine repetitive matrix protein 1	SRRM1	S414	PPPKTRHSPTPQQSN	8.84564e-05	0.000534	25.7806	TRHS[ph]PT[ph]PQQSNR;TRHS[ph]PTPQQSNR;TR[+10]HS[ph]PTPQQSNR[+10]	-0.575279
Q96FF9:75	Sororin	CDCA5	S75	VEVPAVQSPRRSPRI	8.84564e-05	2e-06	1000	IVAHAVEVPAVQS[ph]PR;IVAHAVEVPAVQS[ph]PR[+10];RIVAHAVEVPAVQS[ph]PR;R[+10]IVAHAVEVPAVQS[ph]PR[+10]	-0.575164
Q9NQZ2:365	Something about silencing protein 10	UTP3	S365	ACAVTDLSDDSDFDE	0.00405241	0.012265	27.6854	TSAAACAVTDLS[ph]DDS[ph]DFDEK	-0.575079
Q9NQZ2:368	Something about silencing protein 10	UTP3	S368	VTDLSDDSDFDEKAK	0.00405241	0.012265	20.2234	TSAAACAVTDLS[ph]DDS[ph]DFDEK	-0.575079
Q09666:5110	Neuroblast differentiation-associated protein AHNAK	AHNAK	S5110	KAEAPLPSPKLEGEL	8.84564e-05	0.000255	1000	AEAPLPS[ph]PK;AEAPLPS[ph]PK[+8];FKAEAPLPS[ph]PK;FK[+8]AEAPLPS[ph]PK[+8]	-0.574646
P01106:161	Myc proto-oncogene protein	MYC	S161	AARKDSGSPNPARGH	0.00540469	0.015922	30.7046	DSGS[ph]PNPAR;DSGS[ph]PNPAR[+10]	-0.574572
O43166:1433	Signal-induced proliferation-associated 1-like protein 1	SIPA1L1	S1433	MSSRHSASPVVFTSA	0.000166514	0.001744	37.4092	HSAS[ph]PVVFTSAR[+10]	-0.574522
Q86TN4:240	tRNA 2'-phosphotransferase 1	TRPT1	S240	EETECQSSPKHSSRE	8.84564e-05	0	33.68	KPLSLAGDEETECQSS[ph]PK;K[+8]PLSLAGDEETECQSS[ph]PK[+8]	-0.574432
Q5T8I3:243	Protein FAM102B	FAM102B	T243	RNTSVGSTSTGVESI	8.84564e-05	5.7e-05	10.1773	NTSVGST[ph]STGVESILEPCDEIEQK[+8]	-0.57417
Q9BUH8:346	Brain-enriched guanylate kinase-associated protein	BEGAIN	S346	PATTYEGSPRFAKAT	0.000789578	0.003435	30.5441	KPPATTYEGS[ph]PR;K[+8]PPATTYEGS[ph]PR[+10]	-0.573173
P31321:3	cAMP-dependent protein kinase type I-beta regulatory subunit	PRKAR1B	S3	_____MASPPACPSE	0.000166514	0.002126	34.5528	A[ac]S[ph]PPACPSEEDESLK;A[ac]S[ph]PPACPSEEDESLK[+8]	-0.572852
Q13501:269	Sequestosome-1	SQSTM1	T269	GGKRSRLTPVSPESS	8.84564e-05	0.000482	14.0425	LT[ph]PVS[ph]PESSSTEEK;RSRLT[ph]PVSPESSSTEEK;R[+10]SR[+10]LT[ph]PVS[ph]PESSSTEEK[+8];SRLT[ph]PVSPESSSTEEK;SR[+10]LT[ph]PVS[ph]PESSSTEEK[+8];SR[+10]LT[ph]PVSPESSSTEEK[+8]	-0.572804
Q86YS7:295	C2 domain-containing protein 5	C2CD5	S295	KNQTYSFSPSKSYSR	0.000166514	0.001566	14.2316	NQTYS[ph]FS[ph]PSK[+8];NQTYSFS[ph]PSK;NQTYSFS[ph]PSK[+8]	-0.572516
Q9H7S9:213	Zinc finger protein 703	ZNF703	S213	GAPVSASSSSSSPGG	0.000789578	0.003413	11.5313	AGFRVPSAACPPFPPHGAPVSASS[ph]SSSSPGGSR;AGFR[+10]VPSAACPPFPPHGAPVSASS[ph]SSSSPGGSR[+10]	-0.572103
Q8NEY8:205	Periphilin-1	PPHLN1	S205	LKTSRDTSPSSGSAV	8.84564e-05	2.7e-05	11.7212	DTS[ph]PSSGS[ph]AVSSSK;DTS[ph]PSSGS[ph]AVSSSK[+8];DTS[ph]PSSGSAVSSSK;DTS[ph]PSSGSAVSSSK[+8];T[ph]SRDTS[ph]PSSGSAVSSSK;TSRDTS[ph]PSSGSAVSSSK	-0.571829
Q6ZSZ5:1124	Rho guanine nucleotide exchange factor 18	ARHGEF18	S1124	DPGFPAPSPPPADSP	8.84564e-05	2e-06	26.1983	HSPAPPPDPGFPAPS[ph]PPPADSPSEGFSLK;HSPAPPPDPGFPAPS[ph]PPPADSPSEGFSLK[+8]	-0.57144
Q96RT1:1015	Protein LAP2	ERBB2IP	S1015	QLLPRSESTENQSYA	0.000166514	0.001881	16.224	SES[ph]TENQSYAK[+8]	-0.571379
Q3V6T2:1717	Girdin	CCDC88A	S1717	VMKSLSVSSDFLGKD	0.000166514	0.001708	16.224	SLSVS[ph]SDFLGK	-0.571141
P29590:527	Protein PML	PML	S527	PHLDGPPSPRSPVIG	8.84564e-05	0.000367	59.7952	AVS[ph]PPHLDGPPS[ph]PR[+10];AVSPPHLDGPPS[ph]PR	-0.570914
P46060:301	Ran GTPase-activating protein 1	RANGAP1	S301	KLKELNLSFCEIKRD	8.84564e-05	0.00063	1000	ELNLS[ph]FCEIK;ELNLS[ph]FCEIK[+8]	-0.570629
Q96C92:243	Serologically defined colon cancer antigen 3	SDCCAG3	S243	DSRVSPASPAGSPSA	0.0011296	0.004433	18.6552	VSPAS[ph]PAGSPSADFAVHGESLGDR	-0.570595
P23588:495	Eukaryotic translation initiation factor 4B	EIF4B	S495	SSNPPARSQSSDTEQ	0.000789578	0.003416	20.1669	RSSNPPARS[ph]QSSDTEQQSPTSGGGK	-0.570204
Q9NYD6:245	Homeobox protein Hox-C10	HOXC10	S245	ADSSPDTSDNEAKEE	0.00152009	0.006527	6.46661	AADSSPDTS[ph]DNEAK	-0.570021
O75128:235	Protein cordon-bleu	COBL	S235	RETFRKSSLGNDETD	8.84564e-05	0.000941	0	KSS[ph]LGNDETDK;K[+8]S[ph]S[ph]LGNDETDK[+8]EK[+8];SS[ph]LGNDETDK	-0.569869
Q9NQ55:238	Suppressor of SWI4 1 homolog	PPAN	S238	LATGAGLSESEAEPD	8.84564e-05	0	17.0807	LQDISELLATGAGLS[ph]ESEAEPDGDHNITELPQAVAGR;LQDISELLATGAGLS[ph]ESEAEPDGDHNITELPQAVAGR[+10]	-0.568581
Q9NQ55:240	Suppressor of SWI4 1 homolog	PPAN	S240	TGAGLSESEAEPDGD	8.84564e-05	2e-06	21.9901	LQDISELLATGAGLSES[ph]EAEPDGDHNITELPQAVAGR	-0.568581
Q5VT25:1629	Serine/threonine-protein kinase MRCK alpha	CDC42BPA	S1629	PEPGRSMSASSGLSA	0.000789578	0.003097	24.7546	SMS[ph]ASSGLSAR[+10]	-0.568571
P78559:1172	Microtubule-associated protein 1A	MAP1A	S1172	NQEPTPKSPCGLTEQ	0.0011296	0.00451	31.2747	S[ph]PCGLTEQYLHK[+8]	-0.567766
Q9Y530:4	O-acetyl-ADP-ribose deacetylase 1	OARD1	S4	____MASSLNEDPEG	8.84564e-05	0.000252	7.38062	A[ac]SS[ph]LNEDPEGSR	-0.567731
O76021:375	Ribosomal L1 domain-containing protein 1	RSL1D1	T375	LVPIGKKTPANEKVE	8.84564e-05	2e-06	43.5932	ATNES[ph]EDEIPQLVPIGKKT[ph]PANEK;ATNES[ph]EDEIPQLVPIGK[+8]K[+8]T[ph]PANEK[+8];ATNESEDEIPQLVPIGKKT[ph]PANEK;ATNESEDEIPQLVPIGK[+8]K[+8]T[ph]PANEK[+8]	-0.567401
Q9H6S1:353	5-azacytidine-induced protein 2	AZI2	S353	DNSWVFPSPPKSSET	0.000166514	0.001764	74.326	NSLEDNSWVFPS[ph]PPK;NSLEDNSWVFPS[ph]PPK[+8]	-0.5674
Q659A1:17	Little elongation complex subunit 2	ICE2	S17	PGLNWDISPKNGLKT	8.84564e-05	1.2e-05	109.254	MVISEPGLNWDIS[ph]PK;MVISEPGLNWDIS[ph]PK[+8]	-0.567163
Q92685:11	Dol-P-Man:Man(5)GlcNAc(2)-PP-Dol alpha-1,3-mannosyltransferase	ALG3	S11	GLRKRGRSGSAAQAE	8.84564e-05	1.1e-05	19.3315	S[ph]GSAAQAEGLCK;S[ph]GSAAQAEGLCK[+8]	-0.566972
A1L390:1081	Pleckstrin homology domain-containing family G member 3	PLEKHG3	S1081	PPVNRSHSVPENMVE	0.000166514	0.001885	5.84439	SHS[ph]VPENMVEPPLSGR;SHS[ph]VPENMVEPPLSGR[+10]	-0.566865
Q674X7-3:8	Isoform 3 of Kazrin	KAZRN	S8	MRAADSGSWERVRQL	0.00859763	0.02184	33.7014	AADSGS[ph]WER	-0.565257
Q86VQ0:547	Lebercilin	LCA5	S547	GNVRSPASPNEFAFG	8.84564e-05	1.6e-05	8.65162	SPAS[ph]PNEFAFGSYVPSFAK;SPAS[ph]PNEFAFGSYVPSFAK[+8]	-0.564895
Q8IWB9:266	Testis-expressed sequence 2 protein	TEX2	S266	DSKTAPSSPLTSPSD	0.000166514	0.002185	16.224	TAPSS[ph]PLTS[ph]PSDTR;TAPSS[ph]PLTS[ph]PSDTR[+10];TAPSS[ph]PLTSPSDTR	-0.564236
Q8IWB9:270	Testis-expressed sequence 2 protein	TEX2	S270	APSSPLTSPSDTRSF	0.00152009	0.007121	16.224	TAPSS[ph]PLTS[ph]PSDTR;TAPSS[ph]PLTS[ph]PSDTR[+10]	-0.564236
Q6P0N0:1024	Mis18-binding protein 1	MIS18BP1	T1024	NMDKNPTTPSSVIFP	8.84564e-05	0.000497	13.24	NPTT[ph]PSSVIFPLVK[+8]	-0.563741
P31350:33	Ribonucleoside-diphosphate reductase subunit M2	RRM2	T33	SLVDKENTPPALSGT	8.84564e-05	1.1e-05	48.8311	ENT[ph]PPALSGTR;GLSLVDKENT[ph]PPALSGTR;GLSLVDK[+8]ENT[ph]PPALSGTR[+10]	-0.563492
P48681:905	Nestin	NES	S905	WNLENLRSPEEVDKE	8.84564e-05	0.000662	29.2773	SLGAWNLENLRS[ph]PEEVDK;SLGAWNLENLR[+10]S[ph]PEEVDK[+8]	-0.56292
Q15811:978	Intersectin-1	ITSN1	S978	GPIRKSTSMDSGSSE	8.84564e-05	5e-06	8.12795	STS[ph]M[ox]DSGSSESPASLK[+8];STS[ph]MDSGSSES[ph]PASLK[+8];STS[ph]MDSGSSESPASLK	-0.562523
Q8N684:191	Cleavage and polyadenylation specificity factor subunit 7	CPSF7	S191	GIPPRAHSRDSSDSA	0.0011296	0.004793	16.5032	AHS[ph]RDSSDSADGR;AHS[ph]R[+10]DSSDSADGR[+10]	-0.562047
Q9H211:31	DNA replication factor Cdt1	CDT1	S31	KLACRTPSPARPALR	0.000570497	0.002667	42.3408	TPS[ph]PAR[+10]PALR[+10]	-0.561888
O43166:1078	Signal-induced proliferation-associated 1-like protein 1	SIPA1L1	S1078	NASKGPHSPQVPSQV	8.84564e-05	0.000151	29.2773	GPHS[ph]PQVPSQVQSPMTSR[+10]	-0.561733
Q15751:1491	Probable E3 ubiquitin-protein ligase HERC1	HERC1	S1491	GLMTRSESLTAESRL	0.000166514	0.002374	30.7046	SES[ph]LTAESR[+10]	-0.560534
P51957:563	Serine/threonine-protein kinase Nek4	NEK4	S563	DLFAFQESPPRFLPS	8.84564e-05	9e-06	1000	DLFAFQES[ph]PPR;DLFAFQES[ph]PPR[+10]	-0.559649
Q9H3Q1:174	Cdc42 effector protein 4	CDC42EP4	S174	NGAAGPHSPDPLLDE	8.84564e-05	2.5e-05	25.0902	NGAAGPHS[ph]PDPLLDEQAFGDLTDLPVVPK;NGAAGPHS[ph]PDPLLDEQAFGDLTDLPVVPK[+8]	-0.559021
Q8WWI1:1510	LIM domain only protein 7	LMO7	S1510	GIMRRGESLDNLDSP	8.84564e-05	3e-06	95.8392	GES[ph]LDNLDSPR;GES[ph]LDNLDSPR[+10];RGES[ph]LDNLDSPR;R[+10]GES[ph]LDNLDSPR[+10]	-0.558438
Q9Y4H2:679	Insulin receptor substrate 2	IRS2	S679	SDDYMPMSPASVSAP	8.84564e-05	5.6e-05	24.2431	SDDYM[ox]PMS[ph]PASVSAPK;SDDYM[ox]PMS[ph]PASVSAPK[+8];SDDYMPM[ox]S[ph]PASVSAPK[+8];SDDYMPMS[ph]PASVSAPK[+8]	-0.558253
Q9HCD6:26	Protein TANC2	TANC2	S26	NRSSDGGSEEPPDRR	0.00590784	0.016548	14.1184	NR[+10]SSDGGS[ph]EEPPDR[+10]R[+10]	-0.558171
P53365:76	Arfaptin-2	ARFIP2	T76	RHPSHSTTPSGPGDE	8.84564e-05	0.00041	26.5336	HPSHSTT[ph]PSGPGDEVAR;HPSHSTT[ph]PSGPGDEVAR[+10]	-0.556994
Q12830:1251	Nucleosome-remodeling factor subunit BPTF	BPTF	S1251	DSMRQEQSPNANNDQ	0.000789578	0.003142	48.8744	QEQS[ph]PNANNDQPEDLIQGCSESDSSVLR	-0.556802
O15143:310	Actin-related protein 2/3 complex subunit 1B	ARPC1B	S310	QNLDKKASSEGGTAA	8.84564e-05	4.2e-05	14.4892	KAS[ph]SEGGTAAGAGLDSLHK;K[+8]AS[ph]SEGGTAAGAGLDSLHK[+8]	-0.556298
Q6ZRS2:274	Helicase SRCAP	SRCAP	S274	GSSSAASSPPPPASR	8.84564e-05	1.3e-05	19.3315	AGSSPCLGSSSAASS[ph]PPPPASR;AGSSPCLGSSSAASS[ph]PPPPASR[+10]	-0.555557
Q16236:215	Nuclear factor erythroid 2-related factor 2	NFE2L2	S215	VETTMVPSPEAKLTE	8.84564e-05	3e-06	65.0187	LVETTM[ox]VPS[ph]PEAK;LVETTM[ox]VPS[ph]PEAK[+8];LVETTMVPS[ph]PEAK[+8]	-0.555521
O43164:309	E3 ubiquitin-protein ligase Praja-2	PJA2	S309	REKNHGSSPEQVVRP	8.84564e-05	0.001147	12.1958	NHGSS[ph]PEQVVRPK;NHGSS[ph]PEQVVR[+10]PK[+8]	-0.555317
Q14676:449	Mediator of DNA damage checkpoint protein 1	MDC1	T449	LQRSQTTTERDSDTD	8.84564e-05	1.9e-05	32.3958	SQTTT[ph]ERDS[ph]DTDVEEEELPVENR;SQTTT[ph]ERDSDTDVEEEELPVENR;SQTTT[ph]ER[+10]DSDTDVEEEELPVENR[+10]	-0.554823
Q9H2P0:953	Activity-dependent neuroprotector homeobox protein	ADNP	S953	TKLMHNASDSEVDQD	8.84564e-05	0	24.7542	LMHNAS[ph]DSEVDQDDVVEWK;LMHNAS[ph]DSEVDQDDVVEWK[+8]	-0.554552
Q9UPP1:804	Histone lysine demethylase PHF8	PHF8	S804	GLGTVSNSPASQRTP	8.84564e-05	4.5e-05	26.7948	SSGSSSSGLGTVSNS[ph]PASQR[+10]	-0.554206
Q6P0N0:541	Mis18-binding protein 1	MIS18BP1	S541	KSNKHSESPGATELN	0.00661607	0.018159	13.8532	HSES[ph]PGATELNMCHSNCQNK[+8]PTLR[+10]	-0.554158
O60504:373	Vinexin	SORBS3	S373	SASNGGGSPARREEK	8.84564e-05	0.00017	20.3302	DFVYPSSTR[+10]DPSASNGGGS[ph]PAR[+10]R[+10];DPSASNGGGS[ph]PAR;DPSASNGGGS[ph]PARREEK;DPSASNGGGS[ph]PAR[+10]	-0.553707
O95155:65	Ubiquitin conjugation factor E4 B	UBE4B	S65	HNMTPATSPIGASGV	8.84564e-05	0.000339	14.4892	ENPPGPPIAASAPGPSQSLGLNVHNMTPATS[ph]PIGASGVAHR	-0.553653
O95155:64	Ubiquitin conjugation factor E4 B	UBE4B	T64	VHNMTPATSPIGASG	8.84564e-05	0	16.7971	ENPPGPPIAASAPGPSQSLGLNVHNM[ox]TPAT[ph]SPIGASGVAHR[+10];ENPPGPPIAASAPGPSQSLGLNVHNMTPAT[ph]SPIGASGVAHR;ENPPGPPIAASAPGPSQSLGLNVHNMTPAT[ph]SPIGASGVAHR[+10]	-0.553653
Q8NCF5:342	NFATC2-interacting protein	NFATC2IP	T342	LTSSPEATETSQQLQ	0.00516454	0.015253	3.52815	LGVADIIDCVVLTSSPEAT[ph]ETSQQLQLR[+10]	-0.553094
Q16236:408	Nuclear factor erythroid 2-related factor 2	NFE2L2	S408	GDMVQPLSPSQGQST	0.00453636	0.014045	13.1297	TPVHSSGDMVQPLS[ph]PSQGQSTHVHDAQCENTPEK[+8]	-0.553036
Q96PV7:785	Protein FAM193B	FAM193B	S785	PGPGWAGSPKTEKEK	8.84564e-05	0.000108	77.7196	GSRPGPGWAGS[ph]PK;GSR[+10]PGPGWAGS[ph]PK[+8]	-0.552649
Q9HCM4:517	Band 4.1-like protein 5	EPB41L5	S517	KQLEMENSPLLSPRS	0.00152009	0.006755	46.6769	QLEM[ox]ENS[ph]PLLSPR	-0.552621
Q96JH7:761	Deubiquitinating protein VCIP135	VCPIP1	T761	GPSSAPATPTKAPYS	8.84564e-05	0.000257	13.2658	DGPSS[ph]APAT[ph]PTK;DGPSS[ph]APAT[ph]PTK[+8];DGPSSAPAT[ph]PTK;DGPSSAPAT[ph]PTK[+8]	-0.552589
Q86U06:149	Probable RNA-binding protein 23	RBM23	S149	SPHFREKSPVREPVD	8.84564e-05	8e-06	35.0087	EKS[ph]PVREPVDNLSPEER;EK[+8]S[ph]PVR[+10]EPVDNLSPEER[+10];S[ph]PVREPVDNLSPEER;S[ph]PVR[+10]EPVDNLSPEER[+10]	-0.552228
A4D1P6:256	WD repeat-containing protein 91	WDR91	S256	RNASLSQSPRVGFLS	8.84564e-05	5.5e-05	42.6519	NASLSQS[ph]PR;NASLSQS[ph]PR[+10]	-0.552062
Q9NVF7:242	F-box only protein 28	FBXO28	S242	SPPVPGPSAALTTMQ	8.84564e-05	0.000238	15.3823	LM[ox]GSPPVPGPS[ph]AALTTMQLFSK;LM[ox]GSPPVPGPS[ph]AALTTMQLFSK[+8]	-0.551226
Q14978:526	Nucleolar and coiled-body phosphoprotein 1	NOLC1	S526	SSSSDDSSEEEEEKL	8.84564e-05	0.001168	20.3546	AESSNSSSSDDSS[ph]EEEEEK	-0.55097
Q8IY33:658	MICAL-like protein 2	MICALL2	S658	GPSLPARSPSPPRRR	0.00281077	0.009008	31.5405	TPRPAS[ph]PGPSLPARS[ph]PS[ph]PPR	-0.550656
Q8IY33:660	MICAL-like protein 2	MICALL2	S660	SLPARSPSPPRRRRL	0.00281077	0.009008	34.7212	TPRPAS[ph]PGPSLPARS[ph]PS[ph]PPR	-0.550656
Q9GZM8:198	Nuclear distribution protein nudE-like 1	NDEL1	S198	TRKSAPSSPTLDCEK	8.84564e-05	0.000535	13.24	SAPSS[ph]PTLDCEK;SAPSS[ph]PTLDCEK[+8]	-0.550596
P17987:544	T-complex protein 1 subunit alpha	TCP1	S544	SKDDKHGSYEDAVHS	8.84564e-05	0	4.78655	DDKHGS[ph]YEDAVHSGALND;DDK[+8]HGS[ph]YEDAVHSGALND;HGS[ph]YEDAVHSGALND	-0.549903
Q09161:22	Nuclear cap-binding protein subunit 1	NCBP1	S22	PHKRRKTSDANETED	8.84564e-05	4.9e-05	14.0073	KTS[ph]DANETEDHLESLICK;K[+8]TS[ph]DANETEDHLESLICK[+8]	-0.548915
Q15040:15	Josephin-1	JOSD1	S15	GDKAKSESLELPQAA	0.000166514	0.001751	0	AKSES[ph]LELPQAAPPQIYHEK;AK[+8]SES[ph]LELPQAAPPQIYHEK[+8]	-0.547624
Q6BDS2:928	UHRF1-binding protein 1	UHRF1BP1	S928	SSDQGPASPEKVLEE	8.84564e-05	2.3e-05	68.4459	SDASS[ph]DQGPAS[ph]PEK;SDASS[ph]DQGPAS[ph]PEK[+8];SDASSDQGPAS[ph]PEK;SDASSDQGPAS[ph]PEK[+8]	-0.547428
Q6BDS2:922	UHRF1-binding protein 1	UHRF1BP1	S922	ELKSDASSDQGPASP	8.84564e-05	0.000675	21.5144	SDASS[ph]DQGPAS[ph]PEK;SDASS[ph]DQGPAS[ph]PEK[+8]	-0.547428
Q9HCN4:314	GPN-loop GTPase 1	GPN1	S314	GTAKDSLSPVLHPSD	0.000166514	0.00158	33.4679	DSLS[ph]PVLHPSDLILTR	-0.54734
Q9Y653:687	G-protein coupled receptor 56	GPR56	S687	RLPISSGSTSSSRI_	0.00453636	0.014006	13.2658	LPISSGS[ph]TSSSR[+10]	-0.547137
P05783:60	Keratin, type I cytoskeletal 18	KRT18	S60	SFRGGMGSGGLATGI	8.84564e-05	0	15.2098	GGM[ox]GS[ph]GGLATGIAGGLAGMGGIQNEK[+8];GGMGS[ph]GGLATGIAGGLAGMGGIQNEK;STSFRGGM[ox]GS[ph]GGLATGIAGGLAGM[ox]GGIQNEK;STSFRGGM[ox]GS[ph]GGLATGIAGGLAGMGGIQNEK;STSFRGGMGS[ph]GGLATGIAGGLAGM[ox]GGIQNEK;STSFRGGMGS[ph]GGLATGIAGGLAGMGGIQNEK;STSFR[+10]GGM[ox]GS[ph]GGLATGIAGGLAGM[ox]GGIQNEK[+8];STSFR[+10]GGM[ox]GS[ph]GGLATGIAGGLAGMGGIQNEK[+8];STSFR[+10]GGMGS[ph]GGLATGIAGGLAGM[ox]GGIQNEK[+8];STSFR[+10]GGMGS[ph…	-0.547136
P05783:65	Keratin, type I cytoskeletal 18	KRT18	T65	MGSGGLATGIAGGLA	8.84564e-05	0	19.3522	GGMGSGGLAT[ph]GIAGGLAGMGGIQNEK;STSFRGGM[ox]GSGGLAT[ph]GIAGGLAGM[ox]GGIQNEK;STSFRGGM[ox]GSGGLAT[ph]GIAGGLAGMGGIQNEK;STSFRGGMGSGGLAT[ph]GIAGGLAGM[ox]GGIQNEK;STSFRGGMGSGGLAT[ph]GIAGGLAGMGGIQNEK;STSFR[+10]GGM[ox]GSGGLAT[ph]GIAGGLAGM[ox]GGIQNEK[+8];STSFR[+10]GGM[ox]GSGGLAT[ph]GIAGGLAGMGGIQNEK[+8];STSFR[+10]GGMGSGGLAT[ph]GIAGGLAGM[ox]GGIQNEK[+8];STSFR[+10]GGMGSGGLAT[ph]GIAGGLAGMGGIQNEK[+8]	-0.547136
Q9UQ35:1502	Serine/arginine repetitive matrix protein 2	SRRM2	S1502	PRSRSPSSPELNNKC	8.84564e-05	0.000208	16.224	SPSS[ph]PELNNK;SRS[ph]PSS[ph]PELNNK;SR[+10]S[ph]PSS[ph]PELNNK[+8];SR[+10]SPSS[ph]PELNNK[+8]	-0.547061
Q01085:201	Nucleolysin TIAR	TIAL1	S201	EDVVNQSSPKNCTVY	8.84564e-05	9e-06	24.437	FEDVVNQSS[ph]PK;FEDVVNQSS[ph]PK[+8]	-0.546996
Q7L2J0:152	7SK snRNA methylphosphate capping enzyme	MEPCE	S152	GGGKRRNSCNVGGGG	8.84564e-05	0.000149	1000	RNS[ph]CNVGGGGGGFK;R[+10]NS[ph]CNVGGGGGGFK[+8]	-0.546972
Q86XJ1:607	GAS2-like protein 3	GAS2L3	S607	TGPSSLKSPGRTPLS	0.00108949	0.003979	0	S[ph]PGRTPLSIVSLPQSSTK	-0.546143
P04920:172	Anion exchange protein 2	SLC4A2	S172	KAERTSPSSPAPLPH	8.84564e-05	0.000326	0	TSPS[ph]SPAPLPHQEATPR[+10]	-0.54611
Q5T1M5:311	FK506-binding protein 15	FKBP15	S311	SRDSAAPSPIPGADN	8.84564e-05	0.00124	18.3423	DSAAPS[ph]PIPGADNLSADPVVS[ph]PPTSIPFK;DSAAPS[ph]PIPGADNLSADPVVS[ph]PPTSIPFK[+8];DSAAPS[ph]PIPGADNLSADPVVSPPTSIPFK	-0.545808
Q5T1M5:326	FK506-binding protein 15	FKBP15	S326	LSADPVVSPPTSIPF	8.84564e-05	0.00124	17.3201	DSAAPS[ph]PIPGADNLSADPVVS[ph]PPTSIPFK;DSAAPS[ph]PIPGADNLSADPVVS[ph]PPTSIPFK[+8]	-0.545808
Q7Z5Q1:89	Cytoplasmic polyadenylation element-binding protein 2	CPEB2	S89	QQPQSRRSPVSPQLQ	8.84564e-05	0.000935	35.8197	RS[ph]PVSPQLQQQHQAAAAAFLQQR;R[+10]S[ph]PVSPQLQQQHQAAAAAFLQQR[+10]	-0.545511
Q14244:365	Ensconsin	MAP7	S365	PAQVRPPSPGNIRPV	0.00333171	0.01012	1000	AAPAQVRPPS[ph]PGNIRPVK;AAPAQVR[+10]PPS[ph]PGNIR[+10]PVK[+8]	-0.545289
O43353:531	Receptor-interacting serine/threonine-protein kinase 2	RIPK2	S531	LVVSRSPSLNLLQNK	0.00370599	0.010905	21.7452	SPS[ph]LNLLQNK[+8]	-0.544364
Q9BUJ2:716	Heterogeneous nuclear ribonucleoprotein U-like protein 1	HNRNPUL1	S716	QQPPPPPSYSPARNP	0.00165052	0.007558	10.2952	APQQQPPPQQPPPPQPPPQQPPPPPS[ph]YSPARNPPGASTYNK	-0.543752
Q9C0G0:994	Zinc finger protein 407	ZNF407	S994	DKKEQISSEPEDFAQ	8.84564e-05	5.5e-05	7.38062	EQISS[ph]EPEDFAQPGDVYSQR	-0.543521
Q9HC77:859	Centromere protein J	CENPJ	S859	SKSRRSRSPPTSELM	0.0011296	0.004607	24.2082	SRS[ph]PPTSELMMK;SR[+10]S[ph]PPTSELMMK[+8]	-0.541852
P10070:149	Zinc finger protein GLI2	GLI2	S149	ISAARGLSPADVAQE	0.00387571	0.012006	1000	GLS[ph]PADVAQEHLK[+8]	-0.541845
Q9UKT4:98	F-box only protein 5	FBXO5	S98	ERLSCIGSPIVSPRI	8.84564e-05	0.000385	31.5052	LSCIGS[ph]PIVSPR;LSCIGS[ph]PIVSPR[+10]	-0.541539
Q9UIK4:349	Death-associated protein kinase 2	DAPK2	S349	EDLRNCESDTEEDIA	8.84564e-05	2e-06	24.7542	NCES[ph]DTEEDIAR;NCES[ph]DTEEDIAR[+10]	-0.541233
Q9BU76:220	Multiple myeloma tumor-associated protein 2	MMTAG2	S220	EATSSPTSPERPRHH	0.00108949	0.003998	20.1052	R[+10]PAEATSSPTS[ph]PER[+10]PR[+10]	-0.541169
Q08945:667	FACT complex subunit SSRP1	SSRP1	S667	FKSKEFVSSDESSSG	8.84564e-05	3e-06	13.24	EFVS[ph]S[ph]DESSSGENK;EFVS[ph]SDES[ph]SSGENK[+8];EFVS[ph]SDESS[ph]SGENK;EFVS[ph]SDESSSGENK[+8]	-0.541105
P06748:4	Nucleophosmin	NPM1	S4	____MEDSMDMDMSP	8.84564e-05	1e-06	16.6746	M[ac][ox]EDS[ph]M[ox]DMDMS[ph]PLRPQNYLFGCELK;M[ac][ox]EDS[ph]M[ox]DMDMS[ph]PLR[+10]PQNYLFGCELK[+8];M[ac][ox]EDS[ph]M[ox]DMDMSPLRPQNYLFGCELK;M[ac][ox]EDS[ph]MDM[ox]DMS[ph]PLRPQNYLFGCELK;M[ac][ox]EDS[ph]MDM[ox]DMSPLRPQNYLFGCELK;M[ac][ox]EDS[ph]MDM[ox]DMSPLR[+10]PQNYLFGCELK[+8];M[ac][ox]EDS[ph]MDMDM[ox]SPLRPQNYLFGCELK;M[ac][ox]EDS[ph]MDMDM[ox]SPLR[+10]PQNYLFGCELK[+8];M[ac][ox]EDS[ph]MDMDMS[ph]PLR[+1…	-0.540614
Q96S59:477	Ran-binding protein 9	RANBP9	S477	SQDSYPVSPRPFSSP	0.00152009	0.006483	13.6364	SQDSYPVS[ph]PRPFSSPS[ph]MSPSHGMNIHNLASGK;SQDSYPVS[ph]PRPFSSPSMSPSHGMNIHNLASGK;SQDSYPVS[ph]PR[+10]PFSSPS[ph]M[ox]SPSHGMNIHNLASGK[+8];SQDSYPVS[ph]PR[+10]PFSSPSM[ox]SPSHGMNIHNLASGK[+8];SQDSYPVS[ph]PR[+10]PFSSPSMS[ph]PSHGMNIHNLASGK[+8];SQDSYPVS[ph]PR[+10]PFSSPSMSPSHGMNIHNLAS[ph]GK[+8]	-0.540307
Q96S59:487	Ran-binding protein 9	RANBP9	S487	PFSSPSMSPSHGMNI	0.00370599	0.010858	13.8532	SQDSYPVS[ph]PR[+10]PFSSPSMS[ph]PSHGMNIHNLASGK[+8]	-0.540307
Q9Y3B9:19	RRP15-like protein	RRP15	T19	EEENLKKTPKKKMKM	0.000789578	0.003494	71.0667	VSEEENLKKT[ph]PK;VSEEENLK[+8]K[+8]T[ph]PK[+8]	-0.539769
Q15910:366	Histone-lysine N-methyltransferase EZH2	EZH2	S366	PNNSSRPSTPTINVL	0.00185476	0.008006	27.6854	LPNNSSRPS[ph]T[ph]PTINVLESK;LPNNSSRPS[ph]TPTINVLESK;LPNNSSR[+10]PS[ph]TPTINVLESK[+8]	-0.539461
Q6ZNB6:56	NF-X1-type zinc finger protein NFXL1	NFXL1	T56	TSPGGVATTAAAGSR	8.84564e-05	0.000284	3.97609	GSVGAVPSGTSPGGVAT[ph]TAAAGSR	-0.539149
Q9Y5B6:154	PAX3- and PAX7-binding protein 1	PAXBP1	S154	KIKTELNSSAESEQP	8.84564e-05	8.5e-05	13.24	TELNS[ph]SAESEQPLDK[+8]	-0.539146
Q9Y5B6:155	PAX3- and PAX7-binding protein 1	PAXBP1	S155	IKTELNSSAESEQPL	8.84564e-05	2.4e-05	22.8533	TELNSS[ph]AESEQPLDK	-0.539146
Q5VSL9:62	Striatin-interacting protein 1	STRIP1	Y62	QRKDSEGYSESPDLE	8.84564e-05	0	6.61515	KDSEGY[ph]SESPDLEFEYADTDK;K[+8]DSEGY[ph]SESPDLEFEYADTDK[+8]	-0.538257
Q5T1M5:346	FK506-binding protein 15	FKBP15	S346	ALRTKSNSLSEQLAI	8.84564e-05	2.3e-05	14.4894	SNS[ph]LSEQLAINTSPDAVK;SNS[ph]LSEQLAINTSPDAVK[+8]	-0.538196
Q99459:355	Cell division cycle 5-like protein	CDC5L	T355	VALRTPRTPASQDRI	0.000166514	0.001648	9.05325	TPRT[ph]PASQDR;TPR[+10]T[ph]PASQDR[+10]	-0.537827
Q9UHI6:703	Probable ATP-dependent RNA helicase DDX20	DDX20	S703	LEQPPNGSDTPNPEK	8.84564e-05	0.000215	18.8756	ISLEQPPNGS[ph]DTPNPEK	-0.537112
Q8IWE5:367	Pleckstrin homology domain-containing family M member 2	PLEKHM2	T367	LGRDSPDTMLASPQE	8.84564e-05	0.001372	13.6549	NGS[ph]PSLGRDSPDT[ph]MLASPQEEGEGPSSTTESSER;NGS[ph]PSLGR[+10]DSPDT[ph]MLASPQEEGEGPSSTTESSER[+10];NGSPSLGRDSPDT[ph]MLASPQEEGEGPSSTTESSER;NGSPSLGR[+10]DS[ph]PDT[ph]MLASPQEEGEGPSSTTESSER[+10];NGSPSLGR[+10]DSPDT[ph]MLASPQEEGEGPSSTTESSER[+10]	-0.53709
Q03164:1119	Histone-lysine N-methyltransferase 2A	KMT2A	S1119	DKSSIAGSEDAEPLA	8.84564e-05	0.000112	45.6421	SSIAGS[ph]EDAEPLAPPIKPIKPVTR;SSIAGS[ph]EDAEPLAPPIK[+8]PIK[+8]PVTR[+10]	-0.537019
Q9UPY5:8	Cystine/glutamate transporter	SLC7A11	S8	MVRKPVVSTISKGGY	0.00133018	0.006121	24.437	KPVVS[ph]TISK	-0.536944
Q96FW1:18	Ubiquitin thioesterase OTUB1	OTUB1	S18	QEPLGSDSEGVNCLA	8.84564e-05	0.000633	5.08456	A[ac]AEEPQQQKQEPLGSDS[ph]EGVNCLAYDEAIMAQQDR;A[ac]AEEPQQQK[+8]QEPLGSDS[ph]EGVNCLAYDEAIMAQQDR[+10]	-0.535763
Q14161:614	ARF GTPase-activating protein GIT2	GIT2	S614	SRKGRQRSMVWPGDG	8.84564e-05	3e-06	46.3097	S[ph]M[ox]VWPGDGLVPDTAEPHVAPSPTLPSTEDVIR;S[ph]MVWPGDGLVPDTAEPHVAPSPTLPSTEDVIR;S[ph]MVWPGDGLVPDTAEPHVAPSPTLPSTEDVIR[+10]	-0.535029
O95425:707	Supervillin	SVIL	S707	LFREMEKSFDEQNVP	8.84564e-05	0.000155	1000	S[ph]FDEQNVPK;S[ph]FDEQNVPK[+8]	-0.534778
Q9UI08:331	Ena/VASP-like protein	EVL	S331	KPWERSNSVEKPVSS	8.84564e-05	6e-06	26.7948	SNS[ph]VEKPVSSILSR;SNS[ph]VEK[+8]PVSSILSR[+10]	-0.533173
Q01082:2337	Spectrin beta chain, non-erythrocytic 1	SPTBN1	T2337	PTSVVTITSESSPGK	8.84564e-05	0	26.3752	AQTLPTSVVTIT[ph]SESSPGK[+8]	-0.532694
Q9Y217:589	Myotubularin-related protein 6	MTMR6	S589	LRTIEGSSPADNRYS	0.000166514	0.00188	18.4164	TIEGSS[ph]PADNR	-0.532663
P10244:393	Myb-related protein B	MYBL2	S393	RGELIPISPSTEVGG	8.84564e-05	1e-05	14.8943	GELIPIS[ph]PSTEVGGSGIGT[ph]PPSVLK;GELIPIS[ph]PSTEVGGSGIGT[ph]PPSVLK[+8];GELIPIS[ph]PSTEVGGSGIGTPPSVLK;GELIPIS[ph]PSTEVGGSGIGTPPSVLK[+8]	-0.53258
P33991:110	DNA replication licensing factor MCM4	MCM4	T110	PRSGVRGTPVRQRPD	8.84564e-05	0.000631	30.1632	SGVRGT[ph]PVR;SGVR[+10]GT[ph]PVR[+10]	-0.532294
Q7Z7K6:21	Centromere protein V	CENPV	S21	GQKRSGASGASAAPA	8.84564e-05	0.000389	0	SGAS[ph]GASAAPAASAAAALAPSATR	-0.53199
Q96RE7:140	Nucleus accumbens-associated protein 1	NACC1	S140	LHAEEAPSSEPQSPV	0.00994994	0.025521	15.2467	VSSPSCDSQGLHAEEAPS[ph]SEPQS[ph]PVAQTSGWPACSTPLPLVSR[+10]	-0.531883
Q96RE7:145	Nucleus accumbens-associated protein 1	NACC1	S145	APSSEPQSPVAQTSG	0.00994994	0.025521	5.73167	VSSPSCDSQGLHAEEAPS[ph]SEPQS[ph]PVAQTSGWPACSTPLPLVSR[+10]	-0.531883
Q9BYW2:1853	Histone-lysine N-methyltransferase SETD2	SETD2	T1853	ENTSRAHTPLNTPDP	8.84564e-05	4e-06	63.7706	AHT[ph]PLNTPDPSTK;AHT[ph]PLNTPDPSTK[+8]	-0.531877
O00170:162	AH receptor-interacting protein	AIP	T162	LKVESPGTYQQDPWA	8.84564e-05	0.000124	16.224	VESPGT[ph]YQQDPWAMTDEEK[+8]	-0.531851
P04150:404	Glucocorticoid receptor	NR3C1	S404	SMRPDVSSPPSSSST	8.84564e-05	0.000217	13.6364	TVFSNGYSSPSMRPDVSS[ph]PPSSSSTATTGPPPK;TVFSNGYSSPSMR[+10]PDVSS[ph]PPSSSSTATTGPPPK[+8]	-0.531501
P51965:13	Ubiquitin-conjugating enzyme E2 E1	UBE2E1	S13	SRASTSSSSSSSSNQ	8.84564e-05	0.000182	3.97609	S[ac]DDDSRASTSSS[ph]SSSSSNQQTEK	-0.531232
Q86X29:643	Lipolysis-stimulated lipoprotein receptor	LSR	S643	LKKNLALSRESLVV_	8.84564e-05	0.000641	15.1757	NLALS[ph]RESLVV;NLALS[ph]R[+10]ESLVV	-0.531155
Q9UGJ0:71	5'-AMP-activated protein kinase subunit gamma-2	PRKAG2	S71	DSPFGPGSPSKGFFS	8.84564e-05	0.001516	30.8348	VDSPFGPGS[ph]PSK[+8]	-0.530945
Q14789:138	Golgin subfamily B member 1	GOLGB1	S138	QLSKHDKSSTEEEME	0.00792585	0.021232	0	HDK[+8]S[ph]STEEEMEIEK[+8];S[ph]STEEEMEIEK	-0.530943
Q13595:2	Transformer-2 protein homolog alpha	TRA2A	S2	______MSDVEENNF	8.84564e-05	0.000858	1000	S[ac][ph]DVEENNFEGR[+10]	-0.530897
Q7Z333:1366	Probable helicase senataxin	SETX	S1366	QKNRRRLSDCESTDV	8.84564e-05	6.3e-05	63.7706	RLS[ph]DCESTDVK;R[+10]LS[ph]DCESTDVK[+8]	-0.530249
Q86XR5:138	Proline-rich membrane anchor 1	PRIMA1	S138	SVAEYPMSASQSNKG	0.00896465	0.023691	13.0832	DENGTS[ph]VAEYPMS[ph]AS[ph]QSNK	-0.529697
Q86XR5:131	Proline-rich membrane anchor 1	PRIMA1	S131	RKDENGTSVAEYPMS	0.00896465	0.023691	3.97609	DENGTS[ph]VAEYPMS[ph]AS[ph]QSNK	-0.529697
Q86XR5:140	Proline-rich membrane anchor 1	PRIMA1	S140	AEYPMSASQSNKGVD	0.00896465	0.023691	0	DENGTS[ph]VAEYPMS[ph]AS[ph]QSNK	-0.529697
Q5JSZ5:1691	Protein PRRC2B	PRRC2B	S1691	ATSSQRSSPYGTLKP	8.84564e-05	1.3e-05	11.4267	SS[ph]PYGTLKPEEMSGPGLAEPK;SS[ph]PYGTLK[+8]PEEMSGPGLAEPK[+8]	-0.529669
Q9HAU0:410	Pleckstrin homology domain-containing family A member 5	PLEKHA5	S410	RVIQRTNSMQQLEQW	8.84564e-05	6e-06	14.4894	TNS[ph]M[ox]QQLEQWIK;TNS[ph]M[ox]QQLEQWIK[+8];TNS[ph]MQQLEQWIK;TNS[ph]MQQLEQWIK[+8]	-0.528917
Q9BUH8:534	Brain-enriched guanylate kinase-associated protein	BEGAIN	S534	QLCGTASSPEPEQGS	8.84564e-05	1e-06	21.5144	LGVQLCGTASS[ph]PEPEQGSR[+10]	-0.528129
O95819:842	Mitogen-activated protein kinase kinase kinase kinase 4	MAP4K4	S842	LIVRQTQSASSTLQK	8.84564e-05	0.001222	24.7542	QTQS[ph]ASSTLQK	-0.5278
Q15434:35	RNA-binding motif, single-stranded-interacting protein 2	RBMS2	S35	AQQMAPPSPSNSTPN	8.84564e-05	7.5e-05	19.5224	KPYVSLAQQMAPPS[ph]PSNSTPNSSSGSNGNDQLSK;K[+8]PYVSLAQQMAPPS[ph]PSNSTPNSSSGSNGNDQLSK[+8]	-0.52764
Q86YN6:524	Peroxisome proliferator-activated receptor gamma coactivator 1-beta	PPARGC1B	S524	DVERELGSPTDEDSG	8.84564e-05	6e-06	22.0135	ELGS[ph]PTDEDSGQDQQLLR	-0.527545
Q9UHY1:421	Nuclear receptor-binding protein	NRBP1	T421	QPQQEEVTSPVVPPS	8.84564e-05	0.000107	6.9719	NGIYPLTAFGLPRPQQPQQEEVT[ph]SPVVPPSVK;NGIYPLTAFGLPR[+10]PQQPQQEEVT[ph]SPVVPPSVK[+8]	-0.527337
Q96CC6:176	Inactive rhomboid protein 1	RHBDF1	S176	DDTAEGLSAPHTPVT	0.00859763	0.021959	45.1711	VADDTAEGLS[ph]APHT[ph]PVT[ph]PGAASLCSFSSSR	-0.527309
Q96CC6:183	Inactive rhomboid protein 1	RHBDF1	T183	SAPHTPVTPGAASLC	0.00859763	0.021959	29.0941	VADDTAEGLS[ph]APHT[ph]PVT[ph]PGAASLCSFSSSR	-0.527309
Q96CC6:180	Inactive rhomboid protein 1	RHBDF1	T180	EGLSAPHTPVTPGAA	0.00859763	0.021959	43.7724	VADDTAEGLS[ph]APHT[ph]PVT[ph]PGAASLCSFSSSR	-0.527309
Q14643:2693	Inositol 1,4,5-trisphosphate receptor type 1	ITPR1	S2693	MRAMSLVSSDSEGEQ	8.84564e-05	5.1e-05	32.3958	AMSLVS[ph]SDSEGEQNELR[+10]	-0.527028
Q86SQ7:4	Serologically defined colon cancer antigen 8	SDCCAG8	S4	____MAKSPENSTLE	8.84564e-05	0.000176	31.2747	A[ac]KS[ph]PENSTLEEILGQYQR;A[ac]K[+8]S[ph]PENSTLEEILGQYQR[+10]	-0.526917
Q659A1:608	Little elongation complex subunit 2	ICE2	S608	SRPASPNSSSGQASV	8.84564e-05	0.000311	8.6265	TAVVGSNLSSRPASPNS[ph]SSGQASVGNQTNTACSPEESCVLK	-0.526486
Q6Y7W6:30	PERQ amino acid-rich with GYF domain-containing protein 2	GIGYF2	S30	SITSPPLSPALPKYK	8.84564e-05	6e-06	38.1888	ALSSGGSITS[ph]PPLS[ph]PALPK;ALSSGGSITS[ph]PPLS[ph]PALPK[+8];ALSSGGSITSPPLS[ph]PALPK;ALSSGGSITSPPLS[ph]PALPK[+8]	-0.526429
Q9NRA8:513	Eukaryotic translation initiation factor 4E transporter	EIF4ENIF1	S513	NLESHLMSPAEIPGQ	0.00661607	0.018189	3.34352	NLESHLMS[ph]PAEIPGQPVPK	-0.526149
Q8IWY8:153	Zinc finger and SCAN domain-containing protein 29	ZSCAN29	S153	PKKERARSPDLGPQE	8.84564e-05	4.6e-05	1000	ARS[ph]PDLGPQEQM[ox]NPK;ERARS[ph]PDLGPQEQMNPK	-0.525932
Q70SY1:249	Cyclic AMP-responsive element-binding protein 3-like protein 2	CREB3L2	S249	APSALSSSPLLTAPH	8.84564e-05	0	10.3339	APSALSSS[ph]PLLTAPHK;APSALSSS[ph]PLLTAPHK[+8]	-0.525643
P51955:300	Serine/threonine-protein kinase Nek2	NEK2	S300	PEKSQDSSPVLSELK	8.84564e-05	0.001037	26.3752	SQDSS[ph]PVLSELK[+8]	-0.525055
Q04637:202	Eukaryotic translation initiation factor 4 gamma 1	EIF4G1	T202	EIMSGARTASTPTPP	8.84564e-05	0.000646	11.5313	T[ph]ASTPTPPQTGGGLEPQANGETPQVAVIVRPDDR;T[ph]ASTPTPPQTGGGLEPQANGETPQVAVIVR[+10]PDDR[+10]	-0.524914
Q04637:207	Eukaryotic translation initiation factor 4 gamma 1	EIF4G1	T207	ARTASTPTPPQTGGG	0.000789578	0.003211	9.29637	TASTPT[ph]PPQTGGGLEPQANGETPQVAVIVRPDDR	-0.524914
Q8NDI1:377	EH domain-binding protein 1	EHBP1	S377	NPFYEPKSTPPPNNL	8.84564e-05	5e-06	0	S[ph]TPPPNNLVNPVQELETER;S[ph]TPPPNNLVNPVQELETER[+10]	-0.524393
Q9BRJ6:23	Uncharacterized protein C7orf50	C7orf50	S23	NKKLKKASAEGPLLG	8.84564e-05	0.00138	100.888	K[+8]AS[ph]AEGPLLGPEAAPSGEGAGSK[+8]	-0.523769
Q8WUY3:1789	Protein prune homolog 2	PRUNE2	S1789	VEKEKRSSPETGTTG	8.84564e-05	2e-06	11.5859	RSS[ph]PETGTTGDVAWQIS[ph]PK;RSS[ph]PETGTTGDVAWQISPK;R[+10]SS[ph]PETGTTGDVAWQIS[ph]PK[+8];R[+10]SS[ph]PETGTTGDVAWQISPK[+8]	-0.523286
O94885:248	SAM and SH3 domain-containing protein 1	SASH1	S248	NCNSREQSDDETEES	8.84564e-05	5.2e-05	34.9779	EQS[ph]DDETEESVK;EQS[ph]DDETEESVK[+8]	-0.521074
O75764:164	Transcription elongation factor A protein 3	TCEA3	S164	ESPKTPSSPLTPTFA	8.84564e-05	0.000262	0	TPSS[ph]PLTPTFASSMCLLAPCYLTGDSVR	-0.520976
Q6R327:1386	Rapamycin-insensitive companion of mTOR	RICTOR	Y1386	RFMKALSYASLDKED	8.84564e-05	0.0014	13.24	ALSY[ph]ASLDKEDLLSPINQNTLQR;ALSY[ph]ASLDK[+8]EDLLSPINQNTLQR[+10]	-0.520711
P42166:301	Lamina-associated polypeptide 2, isoform alpha	TMPO	S301	SSSQPEHSAMLVSTA	0.00453636	0.014349	14.3079	SSSSSSQPEHS[ph]AMLVSTAASPSLIK	-0.520705
Q9Y6N7:1606	Roundabout homolog 1	ROBO1	S1606	RDPSSSSSMSSRGSG	8.84564e-05	0.000842	21.5144	DPSSSSS[ph]MSSR;DPSSSSS[ph]MSSR[+10]	-0.520557
Q9P265:140	Disco-interacting protein 2 homolog B	DIP2B	T140	QSPADACTPPDTSSA	8.84564e-05	0.000237	16.2513	STFVQSPADACT[ph]PPDTSSASEDEGSLRR	-0.520386
Q7RTP6:1173	Protein-methionine sulfoxide oxidase MICAL3	MICAL3	S1173	LLFIPVHSPSTEGPQ	8.84564e-05	0.000911	11.0148	SPQESALLFIPVHS[ph]PSTEGPQLPPVPAATQEK	-0.52017
Q9NRE2:980	Teashirt homolog 2	TSHZ2	S980	RVSSAQRSPETIAAE	8.84564e-05	0	26.7948	VSSAQRS[ph]PETIAAEEDTDSK;VSSAQR[+10]S[ph]PETIAAEEDTDSK[+8]	-0.519339
Q2TB10:426	Zinc finger protein 800	ZNF800	S426	SPPSITHSPQNELKG	0.000166514	0.001895	20.1669	VKVEPADSVESS[ph]PPSITHS[ph]PQNELK;VK[+8]VEPADSVESSPPSITHS[ph]PQNELK[+8]	-0.519114
Q99700:728	Ataxin-2	ATXN2	S728	AMPIPAASPTPASPA	8.84564e-05	4e-06	7.04503	QNSIGNTPSGPVLASPQAGIIPTEAVAMPIPAAS[ph]PTPASPASNR	-0.51902
P16333:112	Cytoplasmic protein NCK1	NCK1	Y112	YDLNMPAYVKFNYMA	8.84564e-05	1e-05	97.6328	LYDLNMPAY[ph]VK;LYDLNMPAY[ph]VK[+8]	-0.51901
P49815:1155	Tuberin	TSC2	S1155	QFLGSATSPGPRTAP	8.84564e-05	1e-06	20.3546	VGALDVPASQFLGSATS[ph]PGPR;VGALDVPASQFLGSATS[ph]PGPR[+10]	-0.518655
Q8TEK3:1001	Histone-lysine N-methyltransferase, H3 lysine-79 specific	DOT1L	S1001	PRNSLPASPAHQLSS	0.000166514	0.00193	24.1536	NSLPAS[ph]PAHQLSSSPR[+10]	-0.518499
P58107:1543	Epiplakin	EPPK1	T1543	AQLISRKTLDELSQG	8.84564e-05	1.2e-05	15.0073	AQLISRKT[ph]LDELSQGTTTVK;KT[ph]LDELSQGTTTVK;T[ph]LDELSQGTTTVK;T[ph]LDELSQGTTTVK[+8]	-0.518171
O00567:537	Nucleolar protein 56	NOP56	S537	SIPKRKKSTPKEETV	8.84564e-05	0.00076	0	S[ph]TPKEETVNDPEEAGHR	-0.517894
Q01082:1302	Spectrin beta chain, non-erythrocytic 1	SPTBN1	S1302	MLTAQDMSYDEARNL	8.84564e-05	2.1e-05	7.93325	MLTAQDMS[ph]YDEAR;MLTAQDMS[ph]YDEAR[+10]	-0.51784
P45973:14	Chromobox protein homolog 5	CBX5	S14	RTADSSSSEDEEEYV	8.84564e-05	4e-06	20.3546	RTADSSSS[ph]EDEEEYVVEK;R[+10]TADSSSS[ph]EDEEEYVVEK[+8]	-0.517791
Q9C0C2:437	182 kDa tankyrase-1-binding protein	TNKS1BP1	S437	EGVLQSPSQDQEKLG	8.84564e-05	2.1e-05	33.7014	FSEGVLQSPS[ph]QDQEK;FSEGVLQSPS[ph]QDQEK[+8]	-0.517736
Q9NYF8:757	Bcl-2-associated transcription factor 1	BCLAF1	S757	RSSSSSASPSSPSSR	0.00152009	0.006718	24.7542	SSSSSAS[ph]PSS[ph]PSSR;SSSSSAS[ph]PSS[ph]PSSR[+10]	-0.517609
Q8N720:285	Zinc finger protein 655	ZNF655	S285	EASDKSCSPSSGIIQ	8.84564e-05	0.000136	27.6946	SCS[ph]PSSGIIQHK[+8]	-0.517527
P04075:37	Fructose-bisphosphate aldolase A	ALDOA	T37	ILAADESTGSIAKRL	8.84564e-05	0	22.8533	GILAADEST[ph]GSIAK	-0.517493
P28290:746	Sperm-specific antigen 2	SSFA2	S746	SLPTTLLSPVRVVSS	8.84564e-05	0.001118	30.6566	S[ph]QSLPTTLLS[ph]PVR[+10];SQS[ph]LPTTLLS[ph]PVR;SQSLPTTLLS[ph]PVR	-0.517305
Q12789:1062	General transcription factor 3C polypeptide 1	GTF3C1	S1062	CPRVRKNSSTDQGSD	8.84564e-05	5.8e-05	16.1979	NS[ph]STDQGS[ph]DEEGSLQK;NS[ph]STDQGS[ph]DEEGSLQK[+8]	-0.517083
P17029:359	Zinc finger protein with KRAB and SCAN domains 1	ZKSCAN1	S359	KGLGRSFSLSSNFTT	8.84564e-05	0.000445	9.98422	SFS[ph]LSSNFTTPEEVPTGTK[+8]	-0.516993
Q7KZ85:1532	Transcription elongation factor SPT6	SUPT6H	T1532	SSSSRTRTPASINAT	8.84564e-05	0.00012	5.87816	TRT[ph]PASINATPANINLADLTR;TR[+10]T[ph]PASINATPANINLADLTR[+10]	-0.516949
Q5T5U3:1432	Rho GTPase-activating protein 21	ARHGAP21	S1432	EKAQPSSSEDELDNV	8.84564e-05	0.001266	13.24	AQPSSS[ph]EDELDNVFFK[+8]	-0.516135
Q8N6T3:129	ADP-ribosylation factor GTPase-activating protein 1	ARFGAP1	S129	REWSLESSPAQNWTP	0.000570497	0.002834	9.34047	EWSLESS[ph]PAQNWT[ph]PPQPR;EWSLESS[ph]PAQNWTPPQPR	-0.515779
O60361:79	Putative nucleoside diphosphate kinase	NME2P1	T79	GRVMLGETNPADSKP	8.84564e-05	7e-06	49.5899	VM[ox]LGET[ph]NPADSKPGTIR;VMLGET[ph]NPADSKPGTIR;VMLGET[ph]NPADSK[+8]PGTIR[+10]	-0.5154
P49321:396	Nuclear autoantigenic sperm protein	NASP	T396	QTPIEPQTSIERLTE	0.00673706	0.018667	4.78766	DGAVNGPSVVGDQTPIEPQT[ph]SIER[+10]	-0.514949
Q68DK7:126	Male-specific lethal 1 homolog	MSL1	S126	AAAGAGCSPRPKYQA	8.84564e-05	0	1000	QAGIGGEPAAAGAGCS[ph]PRPK;QAGIGGEPAAAGAGCS[ph]PR[+10]PK[+8]	-0.51434
Q7Z2Z1:1346	Treslin	TICRR	S1346	DQKEPQMSPSVAASL	0.0011296	0.004208	9.72729	EPQMS[ph]PSVAASLSCPVPST[ph]PPELSQR;EPQMS[ph]PSVAASLSCPVPST[ph]PPELSQR[+10]	-0.514259
Q7Z2Z1:1360	Treslin	TICRR	T1360	LSCPVPSTPPELSQR	0.0011296	0.004208	15.4977	EPQMS[ph]PSVAASLSCPVPST[ph]PPELSQR;EPQMS[ph]PSVAASLSCPVPST[ph]PPELSQR[+10]	-0.514259
Q96RS6:387	NudC domain-containing protein 1	NUDCD1	T387	AERLMHLTSEELNPN	8.84564e-05	0.000158	20.3546	LMHLT[ph]SEELNPNPDK[+8]	-0.5142
Q9NQC8:5	Intraflagellar transport protein 46 homolog	IFT46	S5	___MADNSSDECEEE	8.84564e-05	0.001215	13.24	A[ac]DNS[ph]SDECEEENNK;A[ac]DNS[ph]SDECEEENNK[+8]	-0.514077
Q9UQ35:974	Serine/arginine repetitive matrix protein 2	SRRM2	S974	YSHSGSSSPDTKVKP	8.84564e-05	0.000325	18.4164	YSHS[ph]GSSS[ph]PDTK;YSHSGS[ph]SS[ph]PDTK;YSHSGSSS[ph]PDTK;YSHSGSSS[ph]PDTK[+8]	-0.513791
Q9Y534:16	Cold shock domain-containing protein C2	CSDC2	S16	PVVPPLHSPKSPVWP	8.84564e-05	0.000198	70.495	T[ac]SESTSPPVVPPLHS[ph]PK	-0.513053
Q4KMQ1:418	Taperin	TPRN	S418	IRWQRPSSPPPFLPA	0.000493502	0.002613	7.71046	WQRPSS[ph]PPPFLPAASEEAEPAEGLRVPGLAK;WQR[+10]PSS[ph]PPPFLPAASEEAEPAEGLR[+10]VPGLAK[+8]	-0.512715
P50616:204	Protein Tob1	TOB1	T204	RSNKVARTSPINLGL	8.84564e-05	2.8e-05	12.2185	T[ph]SPINLGLNVNDLLK;T[ph]SPINLGLNVNDLLK[+8]	-0.512523
O00273:315	DNA fragmentation factor subunit alpha	DFFA	S315	SISASKASPPGDLQN	8.84564e-05	7e-06	68.5601	SISASK[+8]AS[ph]PPGDLQNPK[+8]	-0.512446
P22059:379	Oxysterol-binding protein 1	OSBP	S379	LGHKRTGSNISGASS	8.84564e-05	3.5e-05	13.1526	RTGS[ph]NIS[ph]GAS[ph]SDISLDEQYK;RTGS[ph]NISGASSDISLDEQYK;R[+10]TGS[ph]NISGASSDISLDEQYK[+8]	-0.512396
Q8WWI1:1423	LIM domain only protein 7	LMO7	S1423	GDRNKSRSTTELDDY	8.84564e-05	0	0	S[ph]TTELDDYSTNK;S[ph]TTELDDYSTNK[+8];SRS[ph]TTELDDYSTNK;SR[+10]S[ph]TTELDDYSTNK[+8];SR[+10]S[ph]TTELDDYSTNK[+8]NGNNK[+8]	-0.5123
Q86UR5:1252	Regulating synaptic membrane exocytosis protein 1	RIMS1	S1252	TRMHRQRSPTQSPPA	0.00775442	0.020536	13.2658	QRS[ph]PTQSPPADTSFSSR	-0.512235
Q641Q2:352	WASH complex subunit FAM21A	FAM21A	S352	KLTDEDFSPFGSGGG	8.84564e-05	2e-06	23.7506	LTDEDFS[ph]PFGSGGGLFSGGK;LTDEDFS[ph]PFGSGGGLFSGGK[+8]	-0.512193
P04626:1151	Receptor tyrosine-protein kinase erbB-2	ERBB2	S1151	DVRPQPPSPREGPLP	0.00119154	0.005534	24.441	YSEDPTVPLPSETDGYVAPLTCS[ph]PQPEYVNQPDVRPQPPS[ph]PR;YSEDPTVPLPSETDGYVAPLTCS[ph]PQPEYVNQPDVR[+10]PQPPS[ph]PR[+10];YSEDPTVPLPSETDGYVAPLTCSPQPEYVNQPDVRPQPPS[ph]PR	-0.511993
P04626:1134	Receptor tyrosine-protein kinase erbB-2	ERBB2	S1134	YVAPLTCSPQPEYVN	0.00119154	0.005534	11.0148	YSEDPTVPLPSETDGYVAPLTCS[ph]PQPEYVNQPDVRPQPPS[ph]PR;YSEDPTVPLPSETDGYVAPLTCS[ph]PQPEYVNQPDVR[+10]PQPPS[ph]PR[+10]	-0.511993
Q86UR5:1677	Regulating synaptic membrane exocytosis protein 1	RIMS1	S1677	TPLTRRASQSSLESS	0.00313895	0.009566	33.7014	RAS[ph]QSSLESSTGPPCIR	-0.511358
Q8IVF2:5128	Protein AHNAK2	AHNAK2	S5128	PLPKHDLSTEGDSRG	0.0042979	0.013606	9.34047	HDLS[ph]TEGDSR[+10]	-0.511237
Q9H2H9:52	Sodium-coupled neutral amino acid transporter 1	SLC38A1	S52	SDRESRRSLTNSHLE	0.00286814	0.009206	7.32171	ESR[+10]R[+10]S[ph]LTNSHLEK[+8];S[ph]LTNSHLEK;S[ph]LTNSHLEK[+8]	-0.51075
Q8N3V7:263	Synaptopodin	SYNPO	S263	RHLEKVASEEEEVPL	8.84564e-05	6e-06	126.794	VAS[ph]EEEEVPLVVYLK;VAS[ph]EEEEVPLVVYLK[+8]	-0.510469
Q96T37:112	Putative RNA-binding protein 15	RBM15	Y112	SRGGSREYDTGGGSS	8.84564e-05	6e-06	9.05325	GGSREY[ph]DTGGGSSSSR	-0.510132
Q8N568:347	Serine/threonine-protein kinase DCLK2	DCLK2	S347	SSPTSPGSFRGLKQI	8.84564e-05	0.000518	38.717	SSSSSPTSPGS[ph]FR	-0.509881
Q15652:379	Probable JmjC domain-containing histone demethylation protein 2C	JMJD1C	S379	VSDFSESSDSENSNK	8.84564e-05	6e-06	10.2828	TDNVSDFS[ph]ESS[ph]DSENSNK;TDNVSDFSESS[ph]DSENSNK	-0.509512
Q9Y2H2:907	Phosphatidylinositide phosphatase SAC2	INPP5F	S907	RLGSRSQSLSSTDSS	0.00165052	0.007424	13.2658	SQS[ph]LSSTDSSVHAPSEITVAHGSGLGK[+8]	-0.509022
P46821:1376	Microtubule-associated protein 1B	MAP1B	S1376	KDENERASVSPMDEP	8.84564e-05	0.001033	13.24	AS[ph]VSPM[ox]DEPVPDSESPIEK[+8];DENERAS[ph]VS[ph]PMDEPVPDSESPIEK	-0.508678
Q06587:188	E3 ubiquitin-protein ligase RING1	RING1	S188	GDGEDVSSDSAPDSA	0.00387571	0.011872	7.7599	VRRPIPGSDQTTTMSGGEGEPGEGEGDGEDVSS[ph]DSAPDSAPGPAPK	-0.507683
Q09666:511	Neuroblast differentiation-associated protein AHNAK	AHNAK	S511	DVDLSLGSPKLKGDI	8.84564e-05	0	73.3109	ISM[ox]QDVDLSLGS[ph]PK;ISM[ox]QDVDLSLGS[ph]PK[+8];ISMQDVDLSLGS[ph]PK;ISMQDVDLSLGS[ph]PK[+8]	-0.507448
Q15366:171	Poly(rC)-binding protein 2	PCBP2	S171	VVMLETLSQSPPKGV	8.84564e-05	0.0001	24.1536	QICVVMLETLS[ph]QSPPK	-0.507188
P05186:110	Alkaline phosphatase, tissue-nonspecific isozyme	ALPL	S110	TNAQVPDSAGTATAY	8.84564e-05	0	24.2431	TYNTNAQVPDS[ph]AGTATAYLCGVK;TYNTNAQVPDS[ph]AGTATAYLCGVK[+8]	-0.50717
Q8WTT2:787	Nucleolar complex protein 3 homolog	NOC3L	S787	SSEVATESPLDFTKY	0.000732124	0.002866	21.3031	RYSSEVATES[ph]PLDFTK	-0.507169
P09874:782	Poly [ADP-ribose] polymerase 1	PARP1	S782	YSLLRGGSDDSSKDP	8.84564e-05	0.001171	23.3465	GGS[ph]DDSSKDPIDVNYEK;GGS[ph]DDSSK[+8]DPIDVNYEK[+8]	-0.506604
Q9Y520:2673	Protein PRRC2C	PRRC2C	T2673	GIDIKPGTPPIAGRS	8.84564e-05	0	73.4775	AFGSGIDIKPGT[ph]PPIAGR;AFGSGIDIK[+8]PGT[ph]PPIAGR[+10]	-0.506233
P10588:34	Nuclear receptor subfamily 2 group F member 6	NR2F6	S34	AAEDDSASPPGAASD	8.84564e-05	1e-06	17.1233	AAEDDSAS[ph]PPGAAS[ph]DAEPGDEER[+10]PGLQVDCVVCGDK[+8];AAEDDSAS[ph]PPGAASDAEPGDEERPGLQVDCVVCGDK;AAEDDSAS[ph]PPGAASDAEPGDEER[+10]PGLQVDCVVCGDK[+8]	-0.506209
Q2M1K9:604	Zinc finger protein 423	ZNF423	S604	KKSKAEQSPVSSDVE	8.84564e-05	1.9e-05	27.6854	AEQS[ph]PVSSDVEVSS[ph]PK[+8];AEQS[ph]PVSSDVEVSSPK;AEQS[ph]PVSSDVEVSSPK[+8]	-0.506175
O75449:80	Katanin p60 ATPase-containing subunit A1	KATNA1	S80	LESFKLDSTPLKAAQ	0.00400842	0.012176	0	TLESFKLDS[ph]TPLK	-0.506145
O14686:3199	Histone-lysine N-methyltransferase 2D	KMT2D	S3199	PAHLLTPSPLSGPGG	8.84564e-05	4e-06	27.1565	ASFGATGGPPAHLLTPS[ph]PLSGPGGSSLLEK[+8]	-0.505899
P49674:389	Casein kinase I isoform epsilon	CSNK1E	S389	RGAPANVSSSDLTGR	8.84564e-05	6e-06	16.224	GAPANVS[ph]SSDLTGR;GAPANVS[ph]SSDLTGR[+10]	-0.505196
P16615:499	Sarcoplasmic/endoplasmic reticulum calcium ATPase 2	ATP2A2	T499	KSMSVYCTPNKPSRT	0.00715529	0.019507	24.7542	SMSVYCT[ph]PNKPSR	-0.503143
P06400:821	Retinoblastoma-associated protein	RB1	T821	KISEGLPTPTKMTPR	8.84564e-05	0.000167	13.2658	ISEGLPT[ph]PTK;ISEGLPT[ph]PTKMT[ph]PR;ISEGLPT[ph]PTK[+8]	-0.503022
O00470:196	Homeobox protein Meis1	MEIS1	S196	DREGGSKSDSEDITR	0.00387571	0.011996	18.8756	EGGSKS[ph]DSEDITR;EGGSK[+8]S[ph]DSEDITR[+10]	-0.502858
P78346:251	Ribonuclease P protein subunit p30	RPP30	S251	TVKKPRPSEGDEDCL	8.84564e-05	9e-06	44.9908	KPRPS[ph]EGDEDCLPASK;KPRPS[ph]EGDEDCLPASKK;K[+8]PR[+10]PS[ph]EGDEDCLPASK[+8]	-0.502807
O75132:624	Zinc finger BED domain-containing protein 4	ZBED4	S624	SETARPSSPDTRVPR	8.84564e-05	0.000184	6.89655	TEVSETARPSS[ph]PDTR;TEVSETAR[+10]PSS[ph]PDTR[+10]	-0.50202
Q9UJF2:758	Ras GTPase-activating protein nGAP	RASAL2	S758	ETQSTPQSAPQVRRP	8.84564e-05	0.000118	20.9142	ETQSTPQS[ph]APQVR	-0.501841
P05787:475	Keratin, type II cytoskeletal 8	KRT8	S475	TRDGKLVSESSDVLP	8.84564e-05	5.3e-05	24.7542	LVS[ph]ESS[ph]DVLPK;LVS[ph]ESS[ph]DVLPK[+8];LVS[ph]ESSDVLPK;LVS[ph]ESSDVLPK[+8]	-0.501095
Q14676:299	Mediator of DNA damage checkpoint protein 1	MDC1	S299	SQPPGEDSDTDVDDD	0.00405241	0.012426	20.9142	SQPPGEDS[ph]DTDVDDDSRPPGRPAEVHLER;SQPPGEDS[ph]DTDVDDDSR[+10]PPGR[+10]PAEVHLER[+10]	-0.501052
Q9C0D5:207	Protein TANC1	TANC1	S207	SKTAANKSPCETISS	8.84564e-05	2e-06	18.1097	S[ph]PCETISSPSSTLESK;TAANKS[ph]PCETISS[ph]PSSTLESK;TAANKS[ph]PCETISSPSSTLESK;TAANK[+8]S[ph]PCETISSPSSTLESK[+8]	-0.500824
Q6P2E9:6	Enhancer of mRNA-decapping protein 4	EDC4	S6	__MASCASIDIEDAT	8.84564e-05	1.3e-05	15.1757	A[ac]SCAS[ph]IDIEDATQHLR;A[ac]SCAS[ph]IDIEDATQHLR[+10]	-0.500647
Q155Q3:261	Dixin	DIXDC1	S261	NRTEGTDSPLSRDWR	8.84564e-05	0.001296	40.9569	TEGTDS[ph]PLSR[+10]	-0.500641
Q15021:1389	Condensin complex subunit 1	NCAPD2	T1389	DETPKKTTPILRASA	0.00133018	0.005923	24.437	KTT[ph]PILR;K[+8]TT[ph]PILR[+10]	-0.499353
Q96II8:419	Leucine-rich repeat and calponin homology domain-containing protein 3	LRCH3	S419	RRISHEGSPVKPVAI	0.00152009	0.006964	22.9537	ISHEGS[ph]PVKPVAIR	-0.499286
O43768:109	Alpha-endosulfine	ENSA	S109	DLPQRKSSLVTSKLA	0.00522245	0.015586	26.3752	K[+8]SS[ph]LVTSK[+8]	-0.498994
Q8IWC1:165	MAP7 domain-containing protein 3	MAP7D3	S165	DYQQKRWSWGGSAMA	0.000166514	0.001873	26.4212	RWS[ph]WGGSAMANSESK	-0.497634
Q8N3X1:479	Formin-binding protein 4	FNBP4	T479	SSKTGRDTPENGETA	8.84564e-05	1e-06	15.1757	TGRDT[ph]PENGETAIGAENSEK;TGR[+10]DT[ph]PENGETAIGAENSEK[+8]	-0.497603
Q9UQ35:1648	Serine/arginine repetitive matrix protein 2	SRRM2	S1648	SSKGRGPSPEGSSST	8.84564e-05	8.7e-05	18.1097	GRGPS[ph]PEGSS[ph]STESSPEHPPK;GRGPS[ph]PEGSSSTESSPEHPPK;GR[+10]GPS[ph]PEGSS[ph]STESSPEHPPK[+8];GR[+10]GPS[ph]PEGSSSTESSPEHPPK[+8]	-0.496529
O75665:788	Oral-facial-digital syndrome 1 protein	OFD1	S788	SLSIPPVSSPPEQKV	0.00108949	0.003996	13.145	HSLSIPPVS[ph]SPPEQK	-0.49605
P78310:323	Coxsackievirus and adenovirus receptor	CXADR	S323	TQYNQVPSEDFERTP	0.0011296	0.005177	53.8617	TQYNQVPS[ph]EDFER	-0.495843
Q6P1L5:10	Protein FAM117B	FAM117B	S10	QRVRRNGSPTPAGSL	8.84564e-05	0.000284	18.4899	NGS[ph]PTPAGSLGGGAVATAGGPGSR;NGS[ph]PTPAGSLGGGAVATAGGPGSR[+10];VR[+10]R[+10]NGS[ph]PTPAGSLGGGAVATAGGPGSR[+10]	-0.49537
Q9HCM1:1240	Uncharacterized protein KIAA1551	KIAA1551	T1240	SLVNNPKTPPDGKSH	0.0011296	0.004677	42.5652	SLVNNPK[+8]T[ph]PPDGK[+8]	-0.495285
Q5T9C2:186	Protein FAM102A	FAM102A	S186	GTSSGGSSTNSLTGS	0.00281077	0.008884	11.5568	GGGTSSGGSS[ph]TNSLTGSR[+10]PPK[+8]	-0.495214
P55201:926	Peregrin	BRPF1	S926	MTPSHGGSPVGPPQL	8.84564e-05	0.000555	13.9884	NRESQM[ox]TPSHGGS[ph]PVGPPQLPIMSSLR;NRESQMTPSHGGS[ph]PVGPPQLPIMSSLR;NR[+10]ESQM[ox]TPSHGGS[ph]PVGPPQLPIMSSLR[+10];NR[+10]ESQMTPSHGGS[ph]PVGPPQLPIMSSLR[+10]	-0.495015
O43491:718	Band 4.1-like protein 2	EPB41L2	S718	GKEISPGSGPGEIRK	0.00286814	0.009363	41.3293	EIS[ph]PGS[ph]GPGEIR;EIS[ph]PGS[ph]GPGEIR[+10];EISPGS[ph]GPGEIR;EISPGS[ph]GPGEIR[+10]	-0.494858
Q86YC2:660	Partner and localizer of BRCA2	PALB2	S660	CIFPEELSPKRMDTE	8.84564e-05	0.000105	71.0667	EGSCIFPEELS[ph]PK;EGSCIFPEELS[ph]PK[+8]	-0.494709
Q9BRQ6:74	MICOS complex subunit MIC25	CHCHD6	S74	STLPRSGSSGGQQPS	8.84564e-05	0.000629	6.36704	SGS[ph]SGGQQPSGMK	-0.494227
P78524:212	Suppression of tumorigenicity 5 protein	ST5	S212	GCPSVVPSPCSSEKT	8.84564e-05	3e-06	15.0304	REGSGSEWAASEGCPSLGCPSVVPS[ph]PCSSEK;R[+10]EGSGSEWAASEGCPSLGCPSVVPS[ph]PCSSEK[+8]	-0.49415
P35367:363	Histamine H1 receptor	HRH1	S363	QSFSRTDSDTTTETA	8.84564e-05	0.000711	26.7948	TDS[ph]DTTTETAPGK;TDS[ph]DTTTETAPGK[+8]	-0.493853
Q9H910:97	Hematological and neurological expressed 1-like protein	HN1L	S97	KTSDIFGSPVTATSR	8.84564e-05	0	26.7948	TS[ph]DIFGS[ph]PVTATSR[+10];TSDIFGS[ph]PVTATSR;TSDIFGS[ph]PVTATSR[+10]	-0.493447
Q15149:4030	Plectin	PLEC	T4030	RGLRKQITMEELVRS	8.84564e-05	0.000782	1000	QIT[ph]M[ox]EELVR;QIT[ph]M[ox]EELVR[+10];QIT[ph]MEELVR;QIT[ph]MEELVR[+10]	-0.492326
Q5VZK9:1291	Leucine-rich repeat-containing protein 16A	LRRC16A	S1291	DIPDSPSSPKVALLP	8.84564e-05	1e-06	24.437	TASRPDDIPDSPSS[ph]PK;TASR[+10]PDDIPDSPSS[ph]PK[+8]	-0.492311
O00409:85	Forkhead box protein N3	FOXN3	S85	ESVLRSVSPVQDLDD	0.000789578	0.003635	13.24	SVS[ph]PVQDLDDDTPPS[ph]PAHSDMPYDAR;SVS[ph]PVQDLDDDTPPS[ph]PAHSDMPYDAR[+10]	-0.492196
O00409:97	Forkhead box protein N3	FOXN3	S97	LDDDTPPSPAHSDMP	0.000789578	0.003635	31.8126	SVS[ph]PVQDLDDDTPPS[ph]PAHSDMPYDAR;SVS[ph]PVQDLDDDTPPS[ph]PAHSDMPYDAR[+10]	-0.492196
Q96QE3:306	ATPase family AAA domain-containing protein 5	ATAD5	S306	IVKSGYISESENSEI	8.84564e-05	1.2e-05	17.0091	SGYIS[ph]ESENSEISQQVR[+10]	-0.491662
P26358:152	DNA (cytosine-5)-methyltransferase 1	DNMT1	S152	GEAKPEPSPSPRITR	8.84564e-05	0.00087	30.7046	SDGEAKPEPS[ph]PSPR	-0.49156
Q3B820:650	Protein FAM161A	FAM161A	S650	KDEANEESEEEKSVE	0.00983524	0.025452	1000	DEANEES[ph]EEEK;EKDEANEES[ph]EEEK	-0.491414
Q86UE4:478	Protein LYRIC	MTDH	S478	EDLPVNTSKTRPKQE	0.000166514	0.002218	11.5056	EIREDLPVNTS[ph]K;EIR[+10]EDLPVNTS[ph]K[+8]	-0.491147
O14795:366	Protein unc-13 homolog B	UNC13B	S366	SFPEENASSPFTQAR	8.84564e-05	1e-06	0	DHFLGPQESFPEENAS[ph]SPFTQAR	-0.491115
Q00587:353	Cdc42 effector protein 1	CDC42EP1	S353	QARASWESLDEEWRA	8.84564e-05	0.0006	28.7495	ASWES[ph]LDEEWRAPQAGSR;ASWES[ph]LDEEWR[+10]APQAGSR[+10]	-0.490421
Q8TEK3:458	Histone-lysine N-methyltransferase, H3 lysine-79 specific	DOT1L	S458	DAYRSPHSPFYQLPP	0.00346308	0.010337	22.6055	SPHS[ph]PFYQLPPSVQR	-0.490312
Q96S38:423	Ribosomal protein S6 kinase delta-1	RPS6KC1	S423	ISKFLNRSPEESFDI	0.0011296	0.004458	40.3388	FLNRS[ph]PEESFDIK;FLNR[+10]S[ph]PEESFDIK[+8]	-0.490291
Q9P0K7:387	Ankycorbin	RAI14	Y387	ADLSFDSYHSTQTDL	8.84564e-05	0.001443	18.9216	EAEADLSFDSY[ph]HSTQTDLGPSLGKPGETSPPDSK	-0.489362
Q9UI10:86	Translation initiation factor eIF-2B subunit delta	EIF2B4	T86	ESGIQLGTPREKVPA	8.84564e-05	1.5e-05	91.0043	ELPESGIQLGT[ph]PR;ELPESGIQLGT[ph]PR[+10]	-0.488935
P19532:217	Transcription factor E3	TFE3	T217	KLASQALTPPPGPAS	0.000166514	0.002025	5.94807	LASQALT[ph]PPPGPASAQPLPAPEAAHTTGPTGSAPNSPMALLTIGSSSEK	-0.488662
Q9ULI0:1347	ATPase family AAA domain-containing protein 2B	ATAD2B	S1347	NEKLEPGSDVEVKDA	8.84564e-05	3.1e-05	1000	LEPGS[ph]DVEVKDAELDK;LEPGS[ph]DVEVK[+8]DAELDK[+8]	-0.488575
Q96AY4:32	Tetratricopeptide repeat protein 28	TTC28	S32	EPESPPASAPIPLFG	8.84564e-05	0.000426	14.1184	REPESPPAS[ph]APIPLFGADTIGQR;R[+10]EPESPPAS[ph]APIPLFGADTIGQR[+10];R[+10]R[+10]EPESPPAS[ph]APIPLFGADTIGQR[+10]	-0.488433
Q6Y7W6:26	PERQ amino acid-rich with GYF domain-containing protein 2	GIGYF2	S26	SSGGSITSPPLSPAL	8.84564e-05	0	16.224	ALSSGGSITS[ph]PPLS[ph]PALPK;ALSSGGSITS[ph]PPLS[ph]PALPK[+8];ALSSGGSITS[ph]PPLSPALPK;ALSSGGSITS[ph]PPLSPALPK[+8]	-0.487901
Q2KHR2:891	DNA-binding protein RFX7	RFX7	T891	CSRLAQTTPVDSALG	8.84564e-05	0.000323	21.5144	LAQTT[ph]PVDSALGSSR[+10]	-0.487722
O75179:1700	Ankyrin repeat domain-containing protein 17	ANKRD17	S1700	SGPSPLSSPNGKLTV	0.00417031	0.013109	28.8739	SGPS[ph]PLSS[ph]PNGK[+8]	-0.486779
Q9Y2D8:293	Afadin- and alpha-actinin-binding protein	SSX2IP	S293	KEMISLLSPQKKKPR	8.84564e-05	8.3e-05	30.6566	EM[ox]ISLLS[ph]PQK[+8];EMISLLS[ph]PQK	-0.486573
Q16637:68	Survival motor neuron protein	SMN1	T68	ETSGKPKTTPKRKPA	0.00775442	0.020737	0	NGDICETSGK[+8]PK[+8]T[ph]TPK[+8]	-0.486291
Q6ZRS2:2785	Helicase SRCAP	SRCAP	S2785	VPGVSETSASPGSPS	0.00152009	0.00655	5.2873	GAASTLVPGVSETS[ph]ASPGS[ph]PSVR[+10]	-0.486045
O00178:580	GTP-binding protein 1	GTPBP1	S580	LLQTTNNSPMNSKPQ	8.84564e-05	0.000575	25.7806	LLQTTNNS[ph]PMNSKPQQIK;LLQTTNNS[ph]PMNSK[+8]PQQIK[+8]	-0.485622
P43243:533	Matrin-3	MATR3	S533	YILMRMKSQAFIEME	8.84564e-05	6.2e-05	109.356	S[ph]QAFIEM[ox]ETR;S[ph]QAFIEM[ox]ETR[+10];S[ph]QAFIEMETR;S[ph]QAFIEMETR[+10]	-0.485491
Q9NQS7:312	Inner centromere protein	INCENP	S312	HSPIAPSSPSPQVLA	8.84564e-05	0.000105	16.224	HSPIAPSS[ph]PSPQVLAQK;HSPIAPSS[ph]PSPQVLAQK[+8]	-0.485025
Q03111:440	Protein ENL	MLLT1	S440	RDSRLSFSDSESDNS	8.84564e-05	1.6e-05	15.8706	LSFS[ph]DSESDNSADSSLPSR;LSFS[ph]DSESDNSADSSLPSREPPPPQKPPPPNSK;LSFS[ph]DSESDNSADSSLPSR[+10];LSFS[ph]DSESDNSADSSLPSR[+10]EPPPPQK[+8]PPPPNSK[+8]	-0.48494
O60936:114	Nucleolar protein 3	NOL3	T114	PPCPGHWTPEAPGSG	8.84564e-05	5e-06	28.6965	SYDPPCPGHWT[ph]PEAPGSGTTCPGLPR;SYDPPCPGHWT[ph]PEAPGSGTTCPGLPR[+10]	-0.484762
Q13619:10	Cullin-4A	CUL4A	S10	DEAPRKGSFSALVGR	8.84564e-05	0.000366	21.3031	GS[ph]FSALVGR;GS[ph]FSALVGR[+10];KGS[ph]FSALVGR	-0.484749
Q86VX9:56	Vacuolar fusion protein MON1 homolog A	MON1A	S56	AMFVHARSYEDLTES	8.84564e-05	0.000162	0	S[ph]YEDLTESEDGAASGDSHK	-0.484185
Q13017:1202	Rho GTPase-activating protein 5	ARHGAP5	S1202	SEEDPLLSPVETWKG	8.84564e-05	2e-06	50.7202	GSEEDPLLS[ph]PVETWK;GSEEDPLLS[ph]PVETWK[+8]	-0.483796
Q96T58:847	Msx2-interacting protein	SPEN	S847	QENEREQSPEKPRSC	8.84564e-05	0.00026	21.3753	VHSPSSQSSETDQENEREQS[ph]PEKPR;VHSPSSQSSETDQENER[+10]EQS[ph]PEK[+8]PR[+10]	-0.483307
Q8TAB5:126	UPF0500 protein C1orf216	C1orf216	S126	SIDSRSSSPEPACGT	0.000789578	0.003382	13.2931	SSS[ph]PEPACGTPR;SSS[ph]PEPACGTPR[+10]	-0.482976
Q8N108:488	Mesoderm induction early response protein 1	MIER1	S488	VNSNGKESPGSSEFF	8.84564e-05	3e-06	8.70097	VNSNGKES[ph]PGSSEFFQEAVSHGK;VNSNGK[+8]ES[ph]PGSSEFFQEAVSHGK[+8]	-0.482967
O43439:577	Protein CBFA2T2	CBFA2T2	S577	SADCSVPSPALDKTS	8.84564e-05	1.1e-05	35.8197	SADCSVPS[ph]PALDK;SADCSVPS[ph]PALDK[+8]	-0.482623
Q9NS87:399	Kinesin-like protein KIF15	KIF15	T399	AELASGQTPPESFLT	8.84564e-05	2e-06	25.9962	EQLAELASGQT[ph]PPESFLTR;EQLAELASGQT[ph]PPESFLTR[+10]	-0.482208
Q01518:308	Adenylyl cyclase-associated protein 1	CAP1	S308	SAPKPQTSPSPKRAT	0.00133018	0.0061	15.4977	SGPKPFSAPKPQTS[ph]PSPK	-0.481816
Q08499-6:51	Isoform 5 of cAMP-specific 3',5'-cyclic phosphodiesterase 4D	PDE4D	S51	KTARKSVSPKLSPVI	0.00901582	0.024003	0	SVS[ph]PKLS[ph]PVIS[ph]PR	-0.481765
Q08499-6:55	Isoform 5 of cAMP-specific 3',5'-cyclic phosphodiesterase 4D	PDE4D	S55	KSVSPKLSPVISPRN	0.00901582	0.024003	43.2929	LS[ph]PVIS[ph]PRNS[ph]PR;LS[ph]PVIS[ph]PR[+10];SVS[ph]PKLS[ph]PVIS[ph]PR	-0.481765
Q8N1G4:520	Leucine-rich repeat-containing protein 47	LRRC47	S520	NKEEGSLSDTEADAV	8.84564e-05	1e-06	8.67639	KYTLENKEEGSLS[ph]DTEADAVSGQLPDPTTNPSAGK;K[+8]YTLENK[+8]EEGSLS[ph]DTEADAVSGQLPDPTTNPSAGK[+8];YTLENKEEGSLS[ph]DTEADAVSGQLPDPTTNPSAGK;YTLENK[+8]EEGSLS[ph]DTEADAVSGQLPDPTTNPSAGK[+8]	-0.481459
Q12873:1549	Chromodomain-helicase-DNA-binding protein 3	CHD3	S1549	PEASATNSPCTSKPA	8.84564e-05	0.000851	13.3267	TSPTT[ph]PEAS[ph]ATNS[ph]PCTSKPATPAPSEK;TSPTT[ph]PEASATNS[ph]PCTSKPAT[ph]PAPSEK;TSPTT[ph]PEASATNS[ph]PCTSK[+8]PATPAPSEK[+8];TSPTTPEAS[ph]ATNS[ph]PCTSK[+8]PAT[ph]PAPSEK[+8];TSPTTPEASATNS[ph]PCTSKPAT[ph]PAPSEK;TSPTTPEASATNS[ph]PCTSK[+8]PAT[ph]PAPSEK[+8];TSPTTPEASATNS[ph]PCTSK[+8]PATPAPSEK[+8]	-0.480359
O75122-3:241	Isoform 3 of CLIP-associating protein 2	CLAP2	S241	LSVCKDKSFDDEESV	0.00300426	0.009499	28.4426	DKS[ph]FDDEESVDGNRPSSAASAFK;DK[+8]S[ph]FDDEESVDGNR[+10]PSSAASAFK[+8]	-0.480315
Q86TI0:652	TBC1 domain family member 1	TBC1D1	T652	HLGDSGGTPVKTRRH	0.00261595	0.008559	5.92484	ANHLGDSGGT[ph]PVK;ANHLGDSGGT[ph]PVK[+8]	-0.479888
Q16649:286	Nuclear factor interleukin-3-regulated protein	NFIL3	S286	DGVVGKSSDGEDEQQ	0.00590784	0.016611	5.2873	TSETDDGVVGKSS[ph]DGEDEQQVPK	-0.479702
Q5T5J6:22	Transcriptional protein SWT1	SWT1	S22	RKDTTTSSPNFGEKD	0.000570497	0.002798	16.224	DTTTSS[ph]PNFGEK[+8]	-0.479462
Q8WUF5:81	RelA-associated inhibitor	PPP1R13L	S81	SIPEPFGSRGSPRKA	0.000330087	0.002524	15.0073	YSSSSIPEPFGS[ph]RGSPRK;YSSSSIPEPFGS[ph]R[+10]GSPR[+10];YSSSSIPEPFGS[ph]R[+10]GSPR[+10]K[+8]	-0.479061
Q15025:627	TNFAIP3-interacting protein 1	TNIP1	S627	ARPTEPESPKNDREG	8.84564e-05	1e-06	22.6605	NPNQSSQVMDPPTARPTEPES[ph]PKNDREGPQ;NPNQSSQVMDPPTAR[+10]PTEPES[ph]PK[+8]NDR[+10]EGPQ	-0.478869
Q9HCG8:829	Pre-mRNA-splicing factor CWC22 homolog	CWC22	S829	KRGERRNSFSENEKH	0.000937354	0.00381	22.0135	RNS[ph]FSENEK;R[+10]NS[ph]FSENEK[+8]	-0.478726
Q8N3V7:783	Synaptopodin	SYNPO	T783	ASRSPARTPPASLYH	0.00661607	0.017884	13.2889	VAS[ph]RSPART[ph]PPASLYHGYLPENGVLRPEPTK;VAS[ph]R[+10]SPAR[+10]T[ph]PPASLYHGYLPENGVLR[+10]PEPTK[+8];VASR[+10]SPAR[+10]T[ph]PPAS[ph]LY[ph]HGYLPENGVLR[+10]PEPTK[+8]	-0.478678
O75128-2:272	Isoform 2 of Protein cordon-bleu	COBL	S272	LVLSGADSDEDTSRA	8.84564e-05	0	60.0418	AEQLVLSGADS[ph]DEDTSR;AEQLVLSGADS[ph]DEDTSR[+10]	-0.478609
Q9BY89:1292	Uncharacterized protein KIAA1671	KIAA1671	S1292	ETAMGTKSSPPFWAL	0.00522245	0.015613	0	S[ph]SPPFWALPPSAPSER;S[ph]SPPFWALPPSAPSER[+10]	-0.478348
Q8NFH5:121	Nucleoporin NUP53	NUP35	S121	PNISVMQSPLVGVTS	0.00370599	0.010959	13.3336	RQPNISVMQS[ph]PLVGVTSTPGTGQSMFS[ph]PASIGQPR;RQPNISVMQS[ph]PLVGVTSTPGTGQSMFSPASIGQPR;R[+10]QPNISVMQS[ph]PLVGVTSTPGTGQSMFS[ph]PASIGQPR[+10]	-0.478252
Q13191:977	E3 ubiquitin-protein ligase CBL-B	CBLB	S977	FAFPPPVSPRLNL__	0.00417031	0.013415	1000	EFAFPPPVS[ph]PR[+10]	-0.478029
Q6UUV7:329	CREB-regulated transcription coactivator 3	CRTC3	S329	SGLQSSRSNPSIQAT	0.000166514	0.002245	29.8808	S[ph]NPSIQATLNK;S[ph]NPSIQATLNK[+8]	-0.476754
Q04726:201	Transducin-like enhancer protein 3	TLE3	S201	RESSANNSVSPSESL	0.00119154	0.005384	31.5052	ESSANNS[ph]VS[ph]PSESLR;ESSANNS[ph]VS[ph]PSESLR[+10]	-0.476293
Q9NS37:18	CREB/ATF bZIP transcription factor	CREBZF	T18	ASGSNSPTRSESPEP	8.84564e-05	0.000591	15.1757	LLAAS[ph]GSNSPT[ph]R[+10]SESPEPAATCSLPSDLTR[+10];LLAASGSNSPT[ph]RSES[ph]PEPAATCSLPSDLTR;LLAASGSNSPT[ph]R[+10]S[ph]ES[ph]PEPAATCSLPSDLTR[+10];LLAASGSNSPT[ph]R[+10]SES[ph]PEPAATCSLPSDLTR[+10]	-0.476205
Q13541:35	Eukaryotic translation initiation factor 4E-binding protein 1	EIF4EBP1	S35	QLPPGDYSTTPGGTL	8.84564e-05	2e-06	13.2658	R[+10]VVLGDGVQLPPGDYS[ph]TTPGGT[ph]LFSTTPGGTR[+10];R[+10]VVLGDGVQLPPGDYS[ph]TTPGGTLFST[ph]TPGGTR[+10];R[+10]VVLGDGVQLPPGDYS[ph]TTPGGTLFST[ph]TPGGTR[+10]IIYDR[+10];R[+10]VVLGDGVQLPPGDYS[ph]TTPGGTLFSTT[ph]PGGTR[+10]	-0.476169
O14545:480	TRAF-type zinc finger domain-containing protein 1	TRAFD1	S480	RPGCQPSSPCVPKLS	0.000166514	0.001546	11.5056	STSGPRPGCQPSS[ph]PCVPK;STSGPR[+10]PGCQPSS[ph]PCVPK[+8]	-0.475234
Q13480:381	GRB2-associated-binding protein 1	GAB1	S381	CIPTAGMSPSRSNTI	8.84564e-05	1e-06	13.2658	TASDTDSSYCIPTAGMS[ph]PSR;TASDTDSSYCIPTAGMS[ph]PSR[+10]	-0.475173
O95685:25	Protein phosphatase 1 regulatory subunit 3D	PPP1R3D	S25	KLGPRSLSCLSDLDG	8.84564e-05	1e-06	14.4894	SLS[ph]CLSDLDGGVALEPR;SLS[ph]CLSDLDGGVALEPR[+10]	-0.474965
Q9BUH8:502	Brain-enriched guanylate kinase-associated protein	BEGAIN	S502	AGGDLSLSPGRSADP	8.84564e-05	3.5e-05	48.874	AGGDLSLS[ph]PGR;AGGDLSLS[ph]PGR[+10]	-0.47494
Q8NHW5:24	60S acidic ribosomal protein P0-like	RPLP0P6	Y24	IIQLLDDYPKCFIVG	8.84564e-05	4e-05	1000	IIQLLDDY[ph]PK	-0.474692
P08758:116	Annexin A5	ANXA5	S116	VLTEIIASRTPEELR	0.0011296	0.005173	18.3423	VLTEIIAS[ph]R[+10]TPEELR[+10]	-0.474471
Q9NUA8:728	Zinc finger and BTB domain-containing protein 40	ZBTB40	S728	QEKEASASPDPAKKS	0.0011296	0.004435	30.7046	EASAS[ph]PDPAK	-0.474269
Q9Y4F5:1179	Centrosomal protein of 170 kDa protein B	CEP170B	S1179	MPRKRAGSFTGTSDP	8.84564e-05	0.000581	30.7046	RAGS[ph]FTGTSDPEAAPAR	-0.473885
Q99933:223	BAG family molecular chaperone regulator 1	BAG1	S223	MLIGKKNSPQEEVEL	8.84564e-05	0.00021	1000	KNS[ph]PQEEVELK;K[+8]NS[ph]PQEEVELK[+8];K[+8]NS[ph]PQEEVELK[+8]K[+8]	-0.47369
Q9P275:613	Ubiquitin carboxyl-terminal hydrolase 36	USP36	S613	DRRGSSSSSPEHSAS	8.84564e-05	2.4e-05	8.51547	GSSSS[ph]SPEHSASSDSTK;GSSSS[ph]SPEHSASSDSTK[+8];RGSSSS[ph]S[ph]PEHSASSDSTK	-0.473485
P15924:2209	Desmoplakin	DSP	S2209	SVQKRSMSFQGIRQP	0.000166514	0.001994	30.7047	SMS[ph]FQGIR;SMS[ph]FQGIR[+10]	-0.473432
A0JLT2:226	Mediator of RNA polymerase II transcription subunit 19	MED19	S226	KKKKNRHSPDHPGMG	0.00442181	0.013858	112.781	NRHS[ph]PDHPGMGSSQASSSSSLR	-0.473031
Q8IY63:906	Angiomotin-like protein 1	AMOTL1	S906	LSTTPAHSPVLKHPA	8.84564e-05	0.000382	29.9272	LSTTPAHS[ph]PVLK;LSTTPAHS[ph]PVLK[+8]	-0.472529
Q01167:432	Forkhead box protein K2	FOXK2	S432	APGSPLSSQPVLITV	8.84564e-05	0.001039	12.1958	FAQSAPGSPLSS[ph]QPVLITVQR	-0.472023
O60318:538	Germinal-center associated nuclear protein	MCM3AP	S538	EDAPFQHSPLGKAAG	8.84564e-05	0	68.0465	KPGDGEVSPSTEDAPFQHS[ph]PLGK;K[+8]PGDGEVSPSTEDAPFQHS[ph]PLGK[+8]	-0.471041
Q01167:428	Forkhead box protein K2	FOXK2	S428	FAQSAPGSPLSSQPV	8.84564e-05	0	15.0073	FAQS[ph]APGS[ph]PLSSQPVLITVQR;FAQS[ph]APGS[ph]PLSSQPVLITVQR[+10];FAQSAPGS[ph]PLSSQPVLITVQR;FAQSAPGS[ph]PLSSQPVLITVQR[+10]	-0.47088
Q8IWJ2:1483	GRIP and coiled-coil domain-containing protein 2	GCC2	S1483	KNEPTTRSPVSSQQS	8.84564e-05	0	21.3031	NEPTTRS[ph]PVSSQQSLK;NEPTTR[+10]S[ph]PVSSQQSLK[+8]	-0.470559
Q9P206:959	Uncharacterized protein KIAA1522	KIAA1522	S959	PPQAPKKSPKAPPPV	0.00133018	0.006007	37.643	SISEQRPPQAPKKS[ph]PK	-0.470259
Q5VYS8:172	Terminal uridylyltransferase 7	ZCCHC6	S172	TSEMEAGSPENKKQR	0.000330087	0.002475	17.5568	DLTSLETTSEMEAGS[ph]PENKK;DLTSLETTSEMEAGS[ph]PENK[+8]K[+8]	-0.470058
P05787:330	Keratin, type II cytoskeletal 8	KRT8	S330	GLKGQRASLEAAIAD	8.84564e-05	0.00028	1000	AS[ph]LEAAIADAEQR;AS[ph]LEAAIADAEQR[+10];GQRAS[ph]LEAAIADAEQR;GQR[+10]AS[ph]LEAAIADAEQR[+10]	-0.469881
P56962:289	Syntaxin-17	STX17	S289	MMEKLTSSCPDLPSQ	8.84564e-05	0.000879	10.2828	LTSS[ph]CPDLPSQTDK;LTSS[ph]CPDLPSQTDK[+8]	-0.469835
Q92547:888	DNA topoisomerase 2-binding protein 1	TOPBP1	S888	NAVALSASPQLKEAQ	8.84564e-05	1.4e-05	57.7479	NAVALSAS[ph]PQLK[+8]	-0.469624
O14647:1365	Chromodomain-helicase-DNA-binding protein 2	CHD2	S1365	EHGIELSSPRHSDNP	0.00918759	0.024349	10.3339	EEHGIELSS[ph]PR[+10]	-0.469436
P26373:107	60S ribosomal protein L13	RPL13	T107	PRRRNKSTESLQANV	8.84564e-05	0.00024	10.7572	ST[ph]ESLQANVQR[+10]	-0.469357
Q8WUX9:410	Charged multivesicular body protein 7	CHMP7	S410	RNRHFTNSVPNPRIS	0.000789578	0.003105	5.2873	HFTNS[ph]VPNPR	-0.469354
Q8NC51:234	Plasminogen activator inhibitor 1 RNA-binding protein	SERBP1	S234	VKDELTESPKYIQKQ	8.84564e-05	0.00085	14.2316	DELTES[ph]PK;DELTES[ph]PKYIQK;DELTES[ph]PK[+8];DELTES[ph]PK[+8]YIQK[+8]	-0.469114
O43765:81	Small glutamine-rich tetratricopeptide repeat-containing protein alpha	SGTA	T81	DLRSPARTPPSEEDS	8.84564e-05	0	20.8024	SPART[ph]PPSEEDSAEAER;SPAR[+10]T[ph]PPSEEDSAEAER[+10]	-0.468768
P02686:26	Myelin basic protein	MBP	S26	SETNRGESEKKRNLG	0.000330087	0.002526	27.7197	ASTNSETNRGES[ph]EK;ASTNSETNRGES[ph]EKK	-0.468712
P60228:399	Eukaryotic translation initiation factor 3 subunit E	EIF3E	S399	VMGNNAVSPYQQVIE	8.84564e-05	0	13.2658	LGHVVM[ox]GNNAVS[ph]PYQQVIEK;LGHVVMGNNAVS[ph]PYQQVIEK	-0.468655
P98082:221	Disabled homolog 2	DAB2	T221	DLFGDMSTPPDLNSP	8.84564e-05	0	24.7542	SGVDQMDLFGDMST[ph]PPDLNSPTESK;SGVDQMDLFGDMST[ph]PPDLNSPTESK[+8]	-0.468214
Q9Y6Q6:463	Tumor necrosis factor receptor superfamily member 11A	TNFRSF11A	S463	DCEPLVGSPKRGPLP	8.84564e-05	1.6e-05	1000	NPPGEDCEPLVGS[ph]PK[+8]	-0.467623
Q13523:20	Serine/threonine-protein kinase PRP4 homolog	PRPF4B	S20	PEMEDANSEKSINEE	8.84564e-05	0.000254	28.2086	A[ac]AAETQSLREQPEMEDANS[ph]EK;A[ac]AAETQSLR[+10]EQPEMEDANS[ph]EK[+8];EQPEM[ox]EDANS[ph]EK;EQPEM[ox]EDANS[ph]EK[+8];EQPEM[ox]EDANS[ph]EK[+8]S[ph]INEENGEVSEDQSQNK[+8];EQPEMEDANS[ph]EK;EQPEMEDANS[ph]EKS[ph]INEENGEVSEDQSQNK;EQPEMEDANS[ph]EK[+8]S[ph]INEENGEVSEDQSQNK[+8]	-0.467444
Q9ULJ8:371	Neurabin-1	PPP1R9A	S371	LAGGDFTSPDASASS	8.84564e-05	0.000499	16.224	ELAGGDFTS[ph]PDASASSCGK	-0.467146
Q8WXE0:800	Caskin-2	CASKIN2	S800	RPKRRSHSLSRPGPT	8.84564e-05	3e-06	14.4892	SHS[ph]LSRPGPTEGDAEGEAEGPVGSTLGSYATLTR	-0.466972
Q8WUY3:1803	Protein prune homolog 2	PRUNE2	S1803	GDVAWQISPKASFPK	8.84564e-05	2e-06	63.9143	RSS[ph]PETGTTGDVAWQIS[ph]PK;R[+10]SS[ph]PETGTTGDVAWQIS[ph]PK[+8]	-0.466444
Q5SW79:1239	Centrosomal protein of 170 kDa	CEP170	S1239	RFPTDYASTSEDEFG	8.84564e-05	0.000554	0	RFPTDYAS[ph]TSEDEFGSNR	-0.466415
Q9UMY1:133	Nucleolar protein 7	NOL7	S133	SQTNIKKSPGKVKEV	0.000570497	0.002664	38.6171	LTTASQTNIKKS[ph]PGK;LTTASQTNIK[+8]K[+8]S[ph]PGK[+8]	-0.466172
Q96AY4:2334	Tetratricopeptide repeat protein 28	TTC28	S2334	SSAGSARSSPADAPD	0.000789578	0.003178	0	S[ph]SPADAPDIDK	-0.465781
Q5THK1:1029	Protein PRR14L	PRR14L	S1029	NNSLPCGSPKKCNLK	8.84564e-05	4e-05	39.3288	DLLVSSGSNNSLPCGS[ph]PKK;DLLVSSGSNNSLPCGS[ph]PK[+8];DLLVSSGSNNSLPCGS[ph]PK[+8]K[+8]	-0.465212
Q147X3:199	N-alpha-acetyltransferase 30	NAA30	S199	TADCSLRSPSGREVE	0.0042979	0.013646	10.3591	LLSSSLTADCSLRS[ph]PSGR	-0.465202
Q6ZMT1:174	SH3 and cysteine-rich domain-containing protein 2	STAC2	S174	TSFRRNFSSPLLVHE	0.00387571	0.011523	13.2658	NFS[ph]SPLLVHEPPPVCATSK;NFS[ph]SPLLVHEPPPVCATSK[+8];R[+10]NFS[ph]SPLLVHEPPPVCATSK[+8]	-0.465098
Q96G74:512	OTU domain-containing protein 5	OTUD5	S512	RATSPLVSLYPALEC	0.000789578	0.003575	5.23067	ATSPLVS[ph]LYPALECR[+10]	-0.464302
Q5T5P2:1794	Sickle tail protein homolog	KIAA1217	S1794	GGDFKPTSPSLPASK	8.84564e-05	0.000682	9.34047	KSGGDFKPTS[ph]PSLPASK;K[+8]SGGDFK[+8]PTS[ph]PSLPASK[+8];SGGDFKPTS[ph]PSLPASK	-0.464279
Q8N3V7-2:894	Isoform 2 of Synaptopodin	SYNPO	S894	SLRLKRGSLPAEASC	0.000789578	0.003546	44.1211	R[+10]GS[ph]LPAEASCTT	-0.463951
Q9UKK3:1335	Poly [ADP-ribose] polymerase 4	PARP4	S1335	PPTARAHSPASLSFA	8.84564e-05	0.000551	61.0637	AHS[ph]PASLSFASYR[+10]	-0.462449
Q13541:37	Eukaryotic translation initiation factor 4E-binding protein 1	EIF4EBP1	T37	PPGDYSTTPGGTLFS	8.84564e-05	0	9.82305	RVVLGDGVQLPPGDYSTT[ph]PGGT[ph]LFSTTPGGTR;RVVLGDGVQLPPGDYSTT[ph]PGGTLFST[ph]TPGGTR;RVVLGDGVQLPPGDYSTT[ph]PGGTLFSTT[ph]PGGTR;RVVLGDGVQLPPGDYSTT[ph]PGGTLFSTTPGGT[ph]R;RVVLGDGVQLPPGDYSTT[ph]PGGTLFSTTPGGTR;R[+10]VVLGDGVQLPPGDYSTT[ph]PGGT[ph]LFSTTPGGTR[+10];R[+10]VVLGDGVQLPPGDYSTT[ph]PGGTLFS[ph]TTPGGTR[+10];R[+10]VVLGDGVQLPPGDYSTT[ph]PGGTLFST[ph]TPGGTR[+10];R[+10]VVLGDGVQLPPGDYSTT[ph]PGGTLFSTT[ph]PGGTR…	-0.462055
P52945:268	Pancreas/duodenum homeobox protein 1	PDX1	S268	LPPGLSASPQPSSVA	8.84564e-05	0	32.072	LPPGLSAS[ph]PQPSSVAPR	-0.461613
Q09666:715	Neuroblast differentiation-associated protein AHNAK	AHNAK	Y715	GTKVKGEYDVTVPKL	8.84564e-05	6e-06	53.199	VK[+8]GEY[ph]DVTVPK[+8]	-0.461449
Q8N8S7:488	Protein enabled homolog	ENAH	S488	TSKASSTSTPEPTRK	0.00417031	0.013182	16.224	ASSTS[ph]T[ph]PEPTR;ASSTS[ph]T[ph]PEPTR[+10];ASSTS[ph]TPEPTR	-0.461301
Q9Y4B6:987	Protein VPRBP	VPRBP	S987	DHGAYSQSPAIKKQL	8.84564e-05	0.001113	14.2316	SDHGAYSQS[ph]PAIKK	-0.46124
Q8N5F7:9	NF-kappa-B-activating protein	NKAP	S9	APVSGSRSPDREASG	0.00178776	0.007935	24.1536	APVSGSRS[ph]PDREASGSGGR;APVSGSR[+10]S[ph]PDR[+10]EASGSGGR[+10]	-0.46094
Q92615:664	La-related protein 4B	LARP4B	S664	TSKEPPSSPLQPQKE	8.84564e-05	6.2e-05	10.2828	EPPSS[ph]PLQPQK;TSKEPPSS[ph]PLQPQK;TSK[+8]EPPSS[ph]PLQPQK[+8]	-0.460914
Q8WXG6:818	MAP kinase-activating death domain protein	MADD	S818	PNSLRLASDSDAESD	0.00333171	0.010117	42.6519	LAS[ph]DSDAESDSR	-0.459935
Q8NEM7:524	Transcription factor SPT20 homolog	SUPT20H	S524	MLSPAALSPASSSQR	8.84564e-05	2e-06	17.5568	SSVDLNQVSMLSPAALS[ph]PASSSQR;SSVDLNQVSMLSPAALS[ph]PASSSQR[+10]	-0.459878
Q9Y6D5:277	Brefeldin A-inhibited guanine nucleotide-exchange protein 2	ARFGEF2	S277	APRERGSSLSGTDDG	8.84564e-05	0	12.2185	GSS[ph]LSGTDDGAQEVVK;GSS[ph]LSGTDDGAQEVVK[+8]	-0.459677
Q8TED9:329	Actin filament-associated protein 1-like 1	AFAP1L1	S329	EGVEVPRSPVLLCKL	8.84564e-05	9e-06	55.2292	EVSKPVGGAEGVEVPRS[ph]PVLLCK;EVSK[+8]PVGGAEGVEVPR[+10]S[ph]PVLLCK[+8]	-0.459403
P46783:146	40S ribosomal protein S10	RPS10	S146	KAEAGAGSATEFQFR	8.84564e-05	1.1e-05	13.2658	AEAGAGS[ph]ATEFQFR;AEAGAGS[ph]ATEFQFR[+10];KAEAGAGS[ph]ATEFQFR;K[+8]AEAGAGS[ph]ATEFQFR[+10]	-0.459034
Q13415:258	Origin recognition complex subunit 1	ORC1	S258	TSCASLDSPGRIKRK	8.84564e-05	0	29.8227	RLELGNLGNPQMSQQTSCASLDS[ph]PGR;RLELGNLGNPQMSQQTSCASLDS[ph]PGRIK;R[+10]LELGNLGNPQMSQQTSCASLDS[ph]PGR[+10];R[+10]LELGNLGNPQMSQQTSCASLDS[ph]PGR[+10]IK[+8]	-0.458905
Q96N67:1430	Dedicator of cytokinesis protein 7	DOCK7	S1430	IASPPERSPSGSAFG	0.000166514	0.001699	21.5144	S[ph]PSGSAFGS[ph]QENLR	-0.458736
Q7RTP6:977	Protein-methionine sulfoxide oxidase MICAL3	MICAL3	S977	HALLKGKSEEELEAS	8.84564e-05	9.8e-05	147.628	GKS[ph]EEELEASK;GK[+8]S[ph]EEELEASK[+8]	-0.458317
Q6WCQ1:360	Myosin phosphatase Rho-interacting protein	MPRIP	S360	PAPLPDASASPLSPH	0.00918759	0.024529	0	DFTNEAPPAPLPDAS[ph]ASPLSPHR	-0.457746
Q5VT25:1729	Serine/threonine-protein kinase MRCK alpha	CDC42BPA	S1729	LESTDRGSWDP____	0.000789578	0.003041	16.1895	SLSLESTDRGS[ph]WDP;SLSLESTDR[+10]GS[ph]WDP	-0.457586
Q5T5P2:1896	Sickle tail protein homolog	KIAA1217	S1896	PPLSFSSSPPSPASS	8.84564e-05	1e-06	26.7948	APPPLSFSSS[ph]PPS[ph]PASSVSLNQGAK[+8];APPPLSFSSS[ph]PPSPASSVSLNQGAK;APPPLSFSSS[ph]PPSPASSVSLNQGAK[+8]	-0.457561
Q9H3S7:1133	Tyrosine-protein phosphatase non-receptor type 23	PTPN23	S1133	SQHGGTQSPGGGQPL	8.84564e-05	9.4e-05	11.2196	GAAAADLLSSS[ph]PESQHGGTQS[ph]PGGGQPLLQPTK;GAAAADLLSSSPESQHGGTQS[ph]PGGGQPLLQPTK;R[+10]GAAAADLLSSSPESQHGGTQS[ph]PGGGQPLLQPTK[+8]	-0.457292
Q02880:1344	DNA topoisomerase 2-beta	TOP2B	S1344	DDESKSESDLEETEP	8.84564e-05	1.3e-05	0	SES[ph]DLEETEPVVIPR[+10]	-0.457156
Q09666:5870	Neuroblast differentiation-associated protein AHNAK	AHNAK	S5870	SSSSSNDSGNKVGIQ	0.000166514	0.002122	26.4212	LSSSSS[ph]NDS[ph]GNK;SRLSS[ph]SSS[ph]NDS[ph]GNK;SRLSSSSSNDS[ph]GNK;SR[+10]LSS[ph]SSS[ph]NDS[ph]GNK[+8]	-0.457137
Q09666:5867	Neuroblast differentiation-associated protein AHNAK	AHNAK	S5867	SRLSSSSSNDSGNKV	8.84564e-05	0.000474	22.8533	LSSSSS[ph]NDS[ph]GNK;SRLSS[ph]SSS[ph]NDS[ph]GNK;SRLSS[ph]SSS[ph]NDSGNK;SR[+10]LSS[ph]SSS[ph]NDS[ph]GNK[+8];SR[+10]LSS[ph]SSS[ph]NDSGNK[+8];SR[+10]LSSSSS[ph]NDSGNK[+8]	-0.457137
Q9UKX7:204	Nuclear pore complex protein Nup50	NUP50	S204	IEQQHGNSGRNSESE	8.84564e-05	7e-05	18.4127	YLANIEQQHGNS[ph]GRNSESESNK	-0.456965
Q13541:45	Eukaryotic translation initiation factor 4E-binding protein 1	EIF4EBP1	T45	PGGTLFSTTPGGTRI	8.84564e-05	0	0	RVVLGDGVQLPPGDYSTT[ph]PGGTLFST[ph]TPGGTR;RVVLGDGVQLPPGDYSTTPGGT[ph]LFST[ph]TPGGTR;RVVLGDGVQLPPGDYSTTPGGTLFST[ph]TPGGTR;R[+10]VVLGDGVQLPPGDYS[ph]TTPGGTLFST[ph]TPGGTR[+10];R[+10]VVLGDGVQLPPGDYS[ph]TTPGGTLFST[ph]TPGGTR[+10]IIYDR[+10];R[+10]VVLGDGVQLPPGDYSTT[ph]PGGTLFST[ph]TPGGTR[+10];R[+10]VVLGDGVQLPPGDYSTTPGGT[ph]LFST[ph]TPGGTR[+10];R[+10]VVLGDGVQLPPGDYSTTPGGTLFST[ph]TPGGTR[+10];VVLGDGVQLPPGDYSTTPG…	-0.45605
Q9H792:540	Pseudopodium-enriched atypical kinase 1	PEAK1	S540	EVWTSSTSPRQKIPK	8.84564e-05	1.3e-05	22.8533	YQEVWTSSTS[ph]PR[+10]	-0.456036
Q14106:163	Protein Tob2	TOB2	S163	PSFGQSPSPTFIPRS	0.00552923	0.016159	23.0098	SSFNPDAQVFVPIGSQDSSLSNSPSPSFGQSPS[ph]PTFIPR;SSFNPDAQVFVPIGSQDSSLSNSPSPSFGQSPS[ph]PTFIPR[+10]	-0.455356
Q06413-6:98	Isoform 6 of Myocyte-specific enhancer factor 2C	MEF2C	S98	KENKGCESPDPDSSY	8.84564e-05	3e-06	30.5441	GCES[ph]PDPDSSYALT[ph]PR;GCES[ph]PDPDSSYALTPR;GCES[ph]PDPDSSYALTPR[+10]	-0.455129
Q02224:2639	Centromere-associated protein E	CENPE	S2639	QDPVPKESPKSCFFD	0.0061462	0.017293	1000	ERNLQDPVPKES[ph]PK	-0.455118
Q5VT25:1721	Serine/threonine-protein kinase MRCK alpha	CDC42BPA	S1721	PRKTKSLSLESTDRG	0.00133018	0.005866	9.82499	SLS[ph]LES[ph]TDRGSWDP;SLS[ph]LESTDR;SLS[ph]LESTDR[+10]	-0.455063
Q14004:1056	Cyclin-dependent kinase 13	CDK13	T1056	LGLDDSRTNTPQGVL	8.84564e-05	0.000403	21.5144	T[ph]NTPQGVLPSSQLK	-0.45499
Q03468:1068	DNA excision repair protein ERCC-6	ERCC6	S1068	ISVNDATSSEEKSEA	0.000166514	0.001916	16.224	KFPASNISVNDATS[ph]SEEK	-0.454938
Q2M2I8:676	AP2-associated protein kinase 1	AAK1	S676	KSATTTPSGSPRTSQ	8.84564e-05	0.000953	13.145	SATTTPS[ph]GSPR[+10]	-0.454668
Q6IAA8:98	Ragulator complex protein LAMTOR1	LAMTOR1	S98	RLAVLSSSLTHWKKL	0.000789578	0.003172	15.4977	LAVLSSS[ph]LTHWK;LAVLSSS[ph]LTHWK[+8]	-0.454664
P20020:17	Plasma membrane calcium-transporting ATPase 1	ATP2B1	S17	AYSGVKNSLKEANHD	8.84564e-05	2e-06	35.2848	G[ac]DMANNSVAYSGVKNS[ph]LK;G[ac]DMANNSVAYSGVK[+8]NS[ph]LK[+8]	-0.454643
Q96ST2:377	Protein IWS1 homolog	IWS1	S377	HKKQKMDSDEDEKEG	8.84564e-05	4e-06	1000	M[ox]DS[ph]DEDEKEGEEEK;M[ox]DS[ph]DEDEK[+8]EGEEEK[+8];MDS[ph]DEDEK;MDS[ph]DEDEKEGEEEK;MDS[ph]DEDEK[+8]EGEEEK[+8];QKMDS[ph]DEDEKEGEEEK;QK[+8]MDS[ph]DEDEK[+8]EGEEEK[+8]	-0.454559
P38935:716	DNA-binding protein SMUBP-2	IGHMBP2	S716	QPSLNGGSPEGVESQ	8.84564e-05	2.5e-05	18.5823	SLASEAPSQPSLNGGS[ph]PEGVESQDGVDHFR;SLASEAPSQPSLNGGS[ph]PEGVESQDGVDHFR[+10]	-0.454327
Q8TE04:215	Pantothenate kinase 1	PANK1	S215	PLLPQHDSPAKKCRL	8.84564e-05	0	1000	LPLLPELQPQPLLPQHDS[ph]PAK;LPLLPELQPQPLLPQHDS[ph]PAK[+8]	-0.454135
Q16181:334	Septin-7	SEPT7	S334	NKGQLTKSPLAQMEE	0.00119154	0.005558	34.9779	GQLTKS[ph]PLAQM[ox]EEERR;GQLTK[+8]S[ph]PLAQMEEER[+10]R[+10];S[ph]PLAQM[ox]EEER[+10]	-0.45343
Q86W92-2:532	Isoform 2 of Liprin-beta-1	LIPB1	S532	PNLDRKRSASAPTLA	8.84564e-05	7.7e-05	32.3958	S[ph]ASAPTLAETEK	-0.453257
Q9UHB7:392	AF4/FMR2 family member 4	AFF4	S392	KLSSSEDSDGEQDCD	8.84564e-05	5e-06	41.3293	LSSSEDS[ph]DGEQDCDK;LSSSEDS[ph]DGEQDCDK[+8]	-0.453242
Q96GN5:105	Cell division cycle-associated 7-like protein	CDCA7L	S105	PEVMVVESDLSDDGK	8.84564e-05	3e-05	92.0266	TNPEVMVVES[ph]DLS[ph]DDGK;TNPEVMVVES[ph]DLS[ph]DDGK[+8]	-0.453114
Q01518:307	Adenylyl cyclase-associated protein 1	CAP1	T307	FSAPKPQTSPSPKRA	8.84564e-05	0.000484	16.224	SGPKPFSAPKPQT[ph]SPSPK;SGPK[+8]PFSAPK[+8]PQT[ph]SPSPK[+8]	-0.453065
Q9Y217:561	Myotubularin-related protein 6	MTMR6	S561	LHSVHPESPNLKTSL	8.84564e-05	0.00066	42.6158	ELLHSVHPES[ph]PNLK;ELLHSVHPES[ph]PNLK[+8]	-0.453007
Q9UKV3:240	Apoptotic chromatin condensation inducer in the nucleus	ACIN1	S240	QARAAKLSEGSQPAE	8.84564e-05	2.9e-05	14.966	AAK[+8]LS[ph]EGS[ph]QPAEEEEDQETPSR[+10];AAK[+8]LS[ph]EGSQPAEEEEDQETPSR[+10];LS[ph]EGSQPAEEEEDQETPSR;LS[ph]EGSQPAEEEEDQETPSR[+10]	-0.45291
Q96T23:1305	Remodeling and spacing factor 1	RSF1	T1305	KRLHRIETDEEESCD	8.84564e-05	5e-06	23.5262	IET[ph]DEEES[ph]CDNAHGDANQPAR;IET[ph]DEEES[ph]CDNAHGDANQPAR[+10];IET[ph]DEEESCDNAHGDANQPAR;IET[ph]DEEESCDNAHGDANQPARDSQPR;IET[ph]DEEESCDNAHGDANQPAR[+10];IET[ph]DEEESCDNAHGDANQPAR[+10]DSQPR[+10];LHRIET[ph]DEEESCDNAHGDANQPAR;LHR[+10]IET[ph]DEEESCDNAHGDANQPAR[+10];RLHRIET[ph]DEEES[ph]CDNAHGDANQPAR;RLHRIET[ph]DEEESCDNAHGDANQPAR;R[+10]LHR[+10]IET[ph]DEEESCDNAHGDANQPAR[+10]	-0.452847
Q13541:41	Eukaryotic translation initiation factor 4E-binding protein 1	EIF4EBP1	T41	YSTTPGGTLFSTTPG	8.84564e-05	0	21.2692	RVVLGDGVQLPPGDYSTT[ph]PGGT[ph]LFSTTPGGTR;RVVLGDGVQLPPGDYSTTPGGT[ph]LFST[ph]TPGGTR;RVVLGDGVQLPPGDYSTTPGGT[ph]LFSTT[ph]PGGTR;RVVLGDGVQLPPGDYSTTPGGT[ph]LFSTTPGGT[ph]R;RVVLGDGVQLPPGDYSTTPGGT[ph]LFSTTPGGTR;R[+10]VVLGDGVQLPPGDYS[ph]TTPGGT[ph]LFSTTPGGTR[+10];R[+10]VVLGDGVQLPPGDYSTT[ph]PGGT[ph]LFSTTPGGTR[+10];R[+10]VVLGDGVQLPPGDYSTTPGGT[ph]LFST[ph]TPGGTR[+10];R[+10]VVLGDGVQLPPGDYSTTPGGT[ph]LFSTT[ph]PGGTR…	-0.452781
Q9HCK8:562	Chromodomain-helicase-DNA-binding protein 8	CHD8	S562	VEVMPAQSPREDEES	8.84564e-05	0.001259	25.9231	RNTSSDNSDVEVMPAQS[ph]PREDEESSIQK;R[+10]NTSSDNSDVEVMPAQS[ph]PR[+10]EDEESSIQK[+8]	-0.4525
Q8IX90:283	Spindle and kinetochore-associated protein 3	SKA3	S283	SDAEYTNSPLVPTFC	8.84564e-05	6e-06	21.3031	SDAEYTNS[ph]PLVPTFCTPGLK;SDAEYTNS[ph]PLVPTFCTPGLK[+8]	-0.452235
Q9NQS1:261	Cell death regulator Aven	AVEN	S261	LLGKDNPSPGPSRDS	0.00865911	0.022045	34.9779	DNPS[ph]PGPSR[+10]	-0.452052
P52943:114	Cysteine-rich protein 2	CRIP2	S114	PKGPSRASSVTTFTG	8.84564e-05	3e-06	0	AS[ph]SVTTFTGEPNTCPR;AS[ph]SVTTFTGEPNTCPR[+10]	-0.451414
O00231:14	26S proteasome non-ATPase regulatory subunit 11	PSMD11	S14	VEFQRAQSLLSTDRE	0.0011296	0.00407	53.199	AQS[ph]LLSTDR[+10]	-0.450653
Q13085:23	Acetyl-CoA carboxylase 1	ACACA	S23	HSRFIIGSVSEDNSE	8.84564e-05	0.000364	13.2658	FIIGS[ph]VSEDNSEDEISNLVK	-0.450002
Q6H8Q1:294	Actin-binding LIM protein 2	ABLIM2	S294	PASSTSGSPSRVIYA	0.000166514	0.00155	2.97257	TSSESIISVPASSTSGS[ph]PSR;TSSESIISVPASSTSGS[ph]PSR[+10]	-0.44973
Q13480:265	GRB2-associated-binding protein 1	GAB1	Y265	LYNLPRSYSHDVLPK	0.000789578	0.003088	6.46661	SY[ph]SHDVLPK[+8]	-0.449716
Q6P0Q8:996	Microtubule-associated serine/threonine-protein kinase 2	MAST2	S996	VGRSSGSSPAMETRG	8.84564e-05	0.001458	18.4164	SSGSS[ph]PAMETR;SSGSS[ph]PAMETR[+10]	-0.449536
Q99618:44	Cell division cycle-associated protein 3	CDCA3	S44	TPIQVESSPQPGLPA	8.84564e-05	9.5e-05	10.3339	S[ph]PSAGILRTPIQVESS[ph]PQPGLPAGEQLEGLK;SPS[ph]AGILR[+10]T[ph]PIQVESS[ph]PQPGLPAGEQLEGLK[+8];SPSAGILR[+10]T[ph]PIQVESS[ph]PQPGLPAGEQLEGLK[+8];TPIQVESS[ph]PQPGLPAGEQLEGLK;TPIQVESS[ph]PQPGLPAGEQLEGLK[+8]	-0.449535
Q96GN5:117	Cell division cycle-associated 7-like protein	CDCA7L	S117	DGKASLVSEEEEDEE	8.84564e-05	1e-05	57.886	ASLVS[ph]EEEEDEEEDK	-0.448572
Q15004:72	PCNA-associated factor	KIAA0101	S72	IGEFFRLSPKDSEKE	0.000166514	0.001621	1000	GIGEFFR[+10]LS[ph]PK[+8]	-0.448506
O14936-3:570	Isoform 3 of Peripheral plasma membrane protein CASK	CSKP	S570	PSYRTQSSSCEDLPS	8.84564e-05	0.000155	9.34047	TQSS[ph]S[ph]CEDLPSTTQPK	-0.448405
Q9UKV8:387	Protein argonaute-2	AGO2	S387	SKLMRSASFNTDPYV	8.84564e-05	6.9e-05	11.5322	SAS[ph]FNTDPYVR;SAS[ph]FNTDPYVR[+10]	-0.44833
Q8TDD1-2:815	Isoform 2 of ATP-dependent RNA helicase DDX54	DDX54	T815	SRPHAPGTPAGRVRP	0.000937354	0.003661	19.2422	GQAGASRPHAPGT[ph]PAGR;GQAGASR[+10]PHAPGT[ph]PAGR[+10]	-0.44783
P49848:636	Transcription initiation factor TFIID subunit 6	TAF6	S636	PPPASSPSPLSGSAL	8.84564e-05	0	14.0068	GGPTSHPS[ph]PVPPPASS[ph]PS[ph]PLSGSALCGGK;GGPTSHPS[ph]PVPPPASS[ph]PS[ph]PLSGSALCGGK[+8];GGPTSHPS[ph]PVPPPASSPS[ph]PLSGSALCGGK;GGPTSHPSPVPPPASSPS[ph]PLSGSALCGGK;GGPTSHPSPVPPPASSPS[ph]PLSGSALCGGK[+8]	-0.447224
Q9BT25:70	HAUS augmin-like complex subunit 8	HAUS8	S70	SEGGRKSSLLQKSKA	0.00601937	0.017021	28.8739	K[+8]SS[ph]LLQK[+8]	-0.445924
P49023:126	Paxillin	PXN	S126	SFPNKQKSAEPSPTV	8.84564e-05	0.000672	44.732	S[ph]AEPSPTVMSTS[ph]LGSNLSELDR;S[ph]AEPSPTVMSTSLGSNLSELDR	-0.445034
Q8NEJ9:143	Neuroguidin	NGDN	S143	NMMSKLSSEDEEEDE	8.84564e-05	0.000385	16.2503	LSS[ph]EDEEEDEAEDDQSEASGKK;LSS[ph]EDEEEDEAEDDQSEASGK[+8]K[+8]	-0.444952
Q6P0N0:860	Mis18-binding protein 1	MIS18BP1	S860	PITEAVGSDKTNRHP	0.0011296	0.005067	65.4396	EFPITEAVGS[ph]DK	-0.443782
Q9Y618:2463	Nuclear receptor corepressor 2	NCOR2	S2463	RVWEDRPSSAGSTPF	8.84564e-05	5.4e-05	0	VWEDRPS[ph]SAGSTPFPYNPLIMR;VWEDR[+10]PS[ph]SAGSTPFPYNPLIMR[+10]	-0.443772
Q68DK7:362	Male-specific lethal 1 homolog	MSL1	S362	KTKTPKHSPIKEEPC	8.84564e-05	2e-06	71.7079	HS[ph]PIKEEPCGSLSETVCK;HS[ph]PIK[+8]EEPCGSLSETVCK[+8]	-0.443687
Q9HAU0:607	Pleckstrin homology domain-containing family A member 5	PLEKHA5	S607	GLTLQSVSPQSLQGK	8.84564e-05	0	26.5336	SVPAGLTLQSVS[ph]PQSLQGK;SVPAGLTLQSVS[ph]PQSLQGK[+8]	-0.443464
Q96RK0:1149	Protein capicua homolog	CIC	T1149	ATATPAPTSPFPSAT	8.84564e-05	0.001529	7.48087	GPPAPATATPAPT[ph]SPFPSATAGSMTYSLVAPK[+8]	-0.44327
Q96RG2:524	PAS domain-containing serine/threonine-protein kinase	PASK	S524	EEPVAIESPGQDLLG	8.84564e-05	4e-06	30.3716	EEPVAIES[ph]PGQDLLGESR	-0.443234
Q9H3Q1:142	Cdc42 effector protein 4	CDC42EP4	S142	LPKSLSSSPVKKAND	0.00835672	0.021686	16.224	SLSSS[ph]PVKK	-0.443222
Q86UU1:970	Pleckstrin homology-like domain family B member 1	PHLDB1	T970	SKMDGEATSPLPRTR	0.000166514	0.002066	16.224	MDGEAT[ph]SPLPR	-0.442958
O95785:1025	Protein Wiz	WIZ	S1025	PKAQWPQSEDEGPLN	8.84564e-05	8.2e-05	77.7196	AQWPQS[ph]EDEGPLNLTSGPEPAR	-0.442506
Q96RK0:142	Protein capicua homolog	CIC	S142	PGEPRLDSETESDHD	0.00763751	0.020434	17.9998	LDS[ph]ET[ph]ESDHDDAFLSIMSPEIQLPLPPGK[+8]	-0.442374
Q96RK0:144	Protein capicua homolog	CIC	T144	EPRLDSETESDHDDA	0.00763751	0.020434	5.74962	LDS[ph]ET[ph]ESDHDDAFLSIMSPEIQLPLPPGK[+8]	-0.442374
Q9NQZ2:396	Something about silencing protein 10	UTP3	S396	KRKKEENSTEEQALE	8.84564e-05	4.5e-05	0	EENS[ph]TEEQALEDQNAK[+8]	-0.442125
Q8NDT2:113	Putative RNA-binding protein 15B	RBM15B	S113	SGMSPRASPLPPPPP	8.84564e-05	1e-06	107.199	AS[ph]PLPPPPPPPGAEPACPGSSAAAPEYK;AS[ph]PLPPPPPPPGAEPACPGSSAAAPEYK[+8]	-0.441294
Q8N6T3:150	ADP-ribosylation factor GTPase-activating protein 1	ARFGAP1	S150	PSMVHRVSGQPQSVT	0.000166514	0.002079	17.1672	TLPSMVHRVS[ph]GQPQSVTASSDK	-0.440095
Q13643:189	Four and a half LIM domains protein 3	FHL3	T189	HRECLVCTGCQTPLA	8.84564e-05	0.001211	7.50555	ECLVCT[ph]GCQTPLAGQQFTSR[+10]	-0.439994
Q9UMZ2:720	Synergin gamma	SYNRG	S720	DALKEEASPVPLTSN	8.84564e-05	0.001272	22.1623	EEAS[ph]PVPLTSNVGSTVK	-0.439887
Q9BV73:2322	Centrosome-associated protein CEP250	CEP250	S2322	MRAAQAGSLEISKAT	0.000937354	0.003841	40.4561	AAQAGS[ph]LEISK;AAQAGS[ph]LEISK[+8]	-0.439884
O60293:998	Zinc finger C3H1 domain-containing protein	ZFC3H1	S998	AKEQQNISPVVEEEP	8.84564e-05	0.00116	31.9213	EQQNIS[ph]PVVEEEPEFSLPQPSLHDLTQDK;EQQNIS[ph]PVVEEEPEFSLPQPSLHDLTQDK[+8]	-0.439867
Q96RT1:715	Protein LAP2	ERBB2IP	S715	NGDILNSSTEEKFKA	0.000166514	0.002215	7.716	IRQEDENFNSLLQNGDILNSS[ph]TEEK;IR[+10]QEDENFNSLLQNGDILNSS[ph]TEEK[+8]	-0.439719
Q96T88:639	E3 ubiquitin-protein ligase UHRF1	UHRF1	S639	QQEGGFASPRTGKGK	8.84564e-05	2.1e-05	49.4829	ENSK[+8]R[+10]EEEEQQEGGFAS[ph]PR[+10];REEEEQQEGGFAS[ph]PR	-0.43963
Q8IVF2:5401	Protein AHNAK2	AHNAK2	S5401	FSFPAPSSEDDVFIP	0.000789578	0.003209	7.93325	FSFPAPSS[ph]EDDVFIPTVR	-0.439387
Q96HC4:137	PDZ and LIM domain protein 5	PDLIM5	S137	RPFGSVSSPKVTSIP	8.84564e-05	9.3e-05	10.2828	APRPFGSVSS[ph]PK;APR[+10]PFGSVSS[ph]PK[+8]	-0.438868
Q9P2B4:523	CTTNBP2 N-terminal-like protein	CTTNBP2NL	S523	QGPIKPVSPNSSPFG	8.84564e-05	3e-06	25.8759	FTSQQGPIK[+8]PVS[ph]PNSSPFGTDYR[+10]	-0.43868
P06748:237	Nucleophosmin	NPM1	T237	KQEKTPKTPKGPSSV	0.00516454	0.015305	15.1556	TPKT[ph]PKGPS[ph]SVEDIK;TPKT[ph]PKGPSSVEDIK	-0.438433
O75592:2873	E3 ubiquitin-protein ligase MYCBP2	MYCBP2	S2873	VPKDSTDSPGSENRA	8.84564e-05	0.000816	11.5568	DSTDS[ph]PGSENR[+10]	-0.43838
P06748:242	Nucleophosmin	NPM1	S242	PKTPKGPSSVEDIKA	0.00882484	0.02244	6.46661	GPS[ph]SVEDIK;TPKT[ph]PKGPS[ph]SVEDIK	-0.438295
O75665:789	Oral-facial-digital syndrome 1 protein	OFD1	S789	LSIPPVSSPPEQKVG	0.0011296	0.004389	16.224	HSLSIPPVSS[ph]PPEQK;HSLSIPPVSS[ph]PPEQK[+8]	-0.438097
Q14671:709	Pumilio homolog 1	PUM1	S709	GSGSRRDSLTGSSDL	8.84564e-05	0.000145	37.4092	R[+10]DS[ph]LTGSSDLYK[+8]	-0.438034
E9PAV3:2024	Nascent polypeptide-associated complex subunit alpha, muscle-specific form	NACA	T2024	QENTQTPTVQEESEE	0.00351506	0.010713	13.0832	VQGEAVSNIQENTQTPT[ph]VQEESEEEEVDETGVEVK;VQGEAVSNIQENTQTPT[ph]VQEESEEEEVDETGVEVK[+8]	-0.437437
Q6VMQ6:518	Activating transcription factor 7-interacting protein 1	ATF7IP	S518	ISQNETCSPAEVESN	8.84564e-05	0.001315	13.3267	DESEVISQNETCS[ph]PAEVESNEK[+8]	-0.437263
Q14978:397	Nucleolar and coiled-body phosphoprotein 1	NOLC1	S397	KPAVTTKSPAVKPAA	0.00159178	0.00721	24.4138	NSSNKPAVTTKS[ph]PAVKPAAAPK;S[ph]PAVKPAAAPK	-0.43712
P27816:1073	Microtubule-associated protein 4	MAP4	S1073	KAQAKVGSLDNVGHL	8.84564e-05	0.000587	1000	VGS[ph]LDNVGHLPAGGAVK;VGS[ph]LDNVGHLPAGGAVK[+8]	-0.436975
Q9UK76:71	Hematological and neurological expressed 1 protein	HN1	S71	KSAGAKSSGGREDLE	8.84564e-05	0.000421	7.716	SS[ph]GGREDLESSGLQR;SS[ph]GGR[+10]EDLESSGLQR[+10]	-0.436719
Q7Z6B7:820	SLIT-ROBO Rho GTPase-activating protein 1	SRGAP1	S820	KADSEASSGPVTEDK	8.84564e-05	0	22.8533	ADSEASS[ph]GPVTEDK;ADSEASS[ph]GPVTEDK[+8]	-0.436559
Q9Y520:2013	Protein PRRC2C	PRRC2C	S2013	SKKLGPISPPQPPSV	8.84564e-05	9.5e-05	29.847	KLGPIS[ph]PPQPPSVSAWNKPLTSFGSAPSSEGAK;K[+8]LGPIS[ph]PPQPPSVSAWNK[+8]PLTSFGSAPSSEGAK[+8]	-0.435852
Q9Y2D5:748	A-kinase anchor protein 2	AKAP2	S748	QVLQSTQSPRTKNAP	8.84564e-05	6.4e-05	33.7014	QVLQSTQS[ph]PR;QVLQSTQS[ph]PR[+10]	-0.435841
O75665:686	Oral-facial-digital syndrome 1 protein	OFD1	S686	FKNITSSSPERHIFG	0.00351506	0.010737	13.24	NITSSS[ph]PERHIFGEDR;NITSSS[ph]PER[+10];NITSSS[ph]PER[+10]HIFGEDR[+10]	-0.435269
Q8NI08:384	Nuclear receptor coactivator 7	NCOA7	S384	SRETSHGSPTVTKLS	0.0011296	0.00434	36.8328	ETSHGS[ph]PTVTK	-0.434911
P45973:97	Chromobox protein homolog 5	CBX5	S97	RKSNFSNSADDIKSK	8.84564e-05	0.000115	42.6519	SNFSNS[ph]ADDIK	-0.434907
O14639:216	Actin-binding LIM protein 1	ABLIM1	S216	CAQPMSSSPKETTFS	8.84564e-05	5e-06	26.3752	DCLCQLCAQPM[ox]SSS[ph]PK[+8];DCLCQLCAQPMSSS[ph]PK	-0.434867
P09651:22	Heterogeneous nuclear ribonucleoprotein A1	HNRNPA1	S22	KLFIGGLSFETTDES	0.00387571	0.011797	27.0289	LFIGGLS[ph]FETTDESLR[+10]	-0.434689
Q7LBC6:614	Lysine-specific demethylase 3B	KDM3B	T614	RSLLNARTPENHENL	0.00139439	0.006429	12.7904	SLLNART[ph]PENHENLFLQPPK	-0.434677
Q15648:1456	Mediator of RNA polymerase II transcription subunit 1	MED1	Y1456	SHSKSPAYTPQNLDS	8.84564e-05	4e-06	0	GSPSHSKSPAY[ph]TPQNLDSESESGSSIAEK;GSPSHSK[+8]SPAY[ph]TPQNLDSESESGSSIAEK[+8];SPAY[ph]TPQNLDSESESGSSIAEK	-0.434635
Q96P50:388	Arf-GAP with coiled-coil, ANK repeat and PH domain-containing protein 3	ACAP3	S388	TASPSTSSIDSATDT	8.84564e-05	0	22.8533	TASPSTSS[ph]IDSATDTR;TASPSTSS[ph]IDSATDTR[+10]	-0.434556
Q8WXE0:697	Caskin-2	CASKIN2	S697	LPPARSPSQESIGAR	0.0048534	0.014815	24.7546	SPS[ph]QES[ph]IGAR;SPS[ph]QESIGAR;SPS[ph]QESIGAR[+10]	-0.434142
Q8NEY1:1253	Neuron navigator 1	NAV1	S1253	PDSSAPSSPKLQHGS	0.0011296	0.004723	10.2828	SASSYSDIEEIATPDSSAPSS[ph]PK	-0.433621
Q9UBC2:366	Epidermal growth factor receptor substrate 15-like 1	EPS15L1	T366	VPPSERGTPGPDSSG	8.84564e-05	0.000313	6.35411	GIDPPQVLSPDMVPPSERGT[ph]PGPDSSGSLGSGEFTGVK	-0.433236
P52945:272	Pancreas/duodenum homeobox protein 1	PDX1	S272	LSASPQPSSVAPRRP	8.84564e-05	1e-06	13.24	LPPGLSASPQPS[ph]SVAPR[+10]	-0.43318
Q03001:3968	Dystonin	DST	S3968	TKLKRQKSFSEDVIS	0.000789578	0.003598	21.7452	S[ph]FSEDVISHK;S[ph]FSEDVISHK[+8]	-0.433065
Q08AD1:1144	Calmodulin-regulated spectrin-associated protein 2	CAMSAP2	Y1144	ADVPVEKYDGESDKE	0.00133018	0.005818	7.5535	ADVPVEKY[ph]DGESDKEQFDDDQK	-0.43273
Q13111:206	Chromatin assembly factor 1 subunit A	CHAF1A	S206	SQECSPRSCPELTSG	0.000166514	0.00161	25.8759	RGDSQECSPRS[ph]CPELTSGPR;R[+10]GDSQECS[ph]PR[+10]S[ph]CPELTSGPR[+10];R[+10]GDSQECSPR[+10]S[ph]CPELTSGPR[+10];S[ph]CPELTSGPR;S[ph]CPELTSGPR[+10]	-0.431957
P10644:77	cAMP-dependent protein kinase type I-alpha regulatory subunit	PRKAR1A	S77	KAGTRTDSREDEISP	8.84564e-05	0.000816	9.49037	AGTR[+10]TDS[ph]R[+10]EDEIS[ph]PPPPNPVVK[+8];AGTR[+10]TDS[ph]R[+10]EDEISPPPPNPVVK[+8];TDS[ph]REDEIS[ph]PPPPNPVVK	-0.43158
Q9Y6Q9:857	Nuclear receptor coactivator 3	NCOA3	S857	PPYNRAVSLDSPVSV	8.84564e-05	1e-06	53.199	AVS[ph]LDSPVSVGSS[ph]PPVK[+8];AVS[ph]LDSPVSVGSSPPVK;AVS[ph]LDSPVSVGSSPPVK[+8]	-0.431336
Q9UPQ0:585	LIM and calponin homology domains-containing protein 1	LIMCH1	S585	PTVAPAHSLTKSQMF	0.00823229	0.021551	2.95315	ERECPTVAPAHS[ph]LTK	-0.431311
Q76I76:1283	Protein phosphatase Slingshot homolog 2	SSH2	S1283	REPASCESPHLKLLQ	8.84564e-05	0.00022	20.2234	DCLPEREPASCES[ph]PHLK;DCLPER[+10]EPASCES[ph]PHLK[+8]	-0.431069
O14545:326	TRAF-type zinc finger domain-containing protein 1	TRAFD1	S326	PSLNTGSSSPRGVEE	8.84564e-05	0.000808	20.3546	ALPSLNTGSS[ph]SPR[+10]	-0.430778
Q8WYP5:2226	Protein ELYS	AHCTF1	S2226	RLISPLASPADGVKS	8.84564e-05	0.000101	78.69	LIS[ph]PLAS[ph]PADGVK;LIS[ph]PLAS[ph]PADGVK[+8];LISPLAS[ph]PADGVK;LISPLAS[ph]PADGVK[+8]	-0.430749
Q2M1K9:1160	Zinc finger protein 423	ZNF423	S1160	PRKGTQTSPVPRKKT	8.84564e-05	0.00014	21.5144	GTQTS[ph]PVPR;GTQTS[ph]PVPR[+10]	-0.430639
Q9UEY8:481	Gamma-adducin	ADD3	T481	SSKVSGGTPIKIEDP	0.000789578	0.003472	3.25834	VSGGT[ph]PIKIEDPNQFVPLNTNPNEVLEK	-0.430324
P17980:9	26S protease regulatory subunit 6A	PSMC3	S9	NLLPNIESPVTRQEK	8.84564e-05	0.001043	26.7948	M[ac][ox]NLLPNIES[ph]PVTRQEK;M[ac][ox]NLLPNIES[ph]PVTR[+10]QEK[+8];M[ac]NLLPNIES[ph]PVTRQEK;M[ac]NLLPNIES[ph]PVTR[+10]QEK[+8]	-0.430276
Q15154:1768	Pericentriolar material 1 protein	PCM1	S1768	KNVRSDISDQEEDEE	8.84564e-05	8e-06	9.49133	SDIS[ph]DQEEDEES[ph]EGCPVSINLSK[+8];SDIS[ph]DQEEDEESEGCPVSINLSK;SDIS[ph]DQEEDEESEGCPVSINLSK[+8]	-0.430234
P63241:9	Eukaryotic translation initiation factor 5A-1	EIF5A	T9	ADDLDFETGDAGASA	0.00185476	0.007988	19.9911	A[ac]DDLDFET[ph]GDAGASATFPMQCSALRK	-0.430157
P08238:261	Heat shock protein HSP 90-beta	HSP90AB1	S261	GSDEEDDSGKDKKKK	8.84564e-05	7.6e-05	15.862	IEDVGS[ph]DEEDDS[ph]GKDK;IEDVGS[ph]DEEDDS[ph]GK[+8];IEDVGS[ph]DEEDDS[ph]GK[+8]DK[+8];IEDVGSDEEDDS[ph]GKDKK	-0.430139
O00139:137	Kinesin-like protein KIF2A	KIF2A	S137	AQQNGSVSDISPVQA	8.84564e-05	0.000777	17.9534	ARPSQFPEQSSSAQQNGSVS[ph]DISPVQAAKK;AR[+10]PSQFPEQSSSAQQNGSVS[ph]DISPVQAAK[+8]K[+8]	-0.430008
Q96BY7:257	Autophagy-related protein 2 homolog B	ATG2B	S257	TEPKLSPSWNPKIIY	8.84564e-05	0.000934	26.4212	SSPVCSTAPVETEPKLSPS[ph]WNPK;SSPVCSTAPVETEPK[+8]LSPS[ph]WNPK[+8]	-0.429516
Q9P206:215	Uncharacterized protein KIAA1522	KIAA1522	S215	SGMGARVSLQALEAE	8.84564e-05	7.4e-05	63.8113	VS[ph]LQALEAEAEAGAETEAMLQR	-0.429496
O94827:957	Pleckstrin homology domain-containing family G member 5	PLEKHG5	S957	TPSAPSRSLSELCLA	0.00383116	0.011459	7.93325	S[ph]LSELCLAVPAPGIR[+10]	-0.429188
O60832:451	H/ACA ribonucleoprotein complex subunit 4	DKC1	S451	TAKRKRESESESDET	8.84564e-05	8e-05	8.35631	ES[ph]ESESDETPPAAPQLIK;ES[ph]ESESDETPPAAPQLIK[+8];KRES[ph]ESESDETPPAAPQLIK;K[+8]R[+10]ES[ph]ESESDETPPAAPQLIK[+8]	-0.428985
O95785:1309	Protein Wiz	WIZ	S1309	VAPGPVQSPLPLSPL	0.00601937	0.017109	7.59874	EPPAGDLAPALAEDGPPTVAPGPVQS[ph]PLPLSPLAGR[+10]PGK[+8]PGAGPAQVPR[+10];KEPPAGDLAPALAEDGPPTVAPGPVQS[ph]PLPLSPLAGRPGKPGAGPAQVPR	-0.428732
Q9UHB7:180	AF4/FMR2 family member 4	AFF4	S180	HSKSRSSSPGKPQAV	8.84564e-05	2e-06	14.437	SSS[ph]PGKPQAVSSLNSSHSR;SSS[ph]PGK[+8]PQAVSSLNSSHSR[+10]	-0.428703
Q13107:680	Ubiquitin carboxyl-terminal hydrolase 4	USP4	S680	QLSETEGSGEDEPGN	8.84564e-05	1.7e-05	11.7186	EQLSETEGS[ph]GEDEPGNDPSETTQK;EQLSETEGS[ph]GEDEPGNDPSETTQK[+8]	-0.428658
Q9HAW4:1156	Claspin	CLSPN	S1156	MDLFHRDSDDDQTEE	8.84564e-05	0.000379	39.0219	NIDDASQMDLFHRDS[ph]DDDQTEEQLDESEAR	-0.42861
Q86T82:628	Ubiquitin carboxyl-terminal hydrolase 37	USP37	S628	MVNSCITSPSTPSKK	0.00165052	0.007662	24.437	ASQMVNSCITS[ph]PST[ph]PSK[+8]	-0.428599
Q14980:77	Nuclear mitotic apparatus protein 1	NUMA1	S77	KNRKHPSSPECLVSA	0.00896465	0.023415	16.224	HPSS[ph]PECLVSAQK	-0.428581
Q8NEY1:654	Neuron navigator 1	NAV1	S654	TSLDVSNSAEPGFLA	8.84564e-05	6.2e-05	14.2316	KTSLDVSNS[ph]AEPGFLAPGAR;TSLDVSNS[ph]AEPGFLAPGAR[+10]	-0.428564
Q7L2E3:225	Putative ATP-dependent RNA helicase DHX30	DHX30	S225	PLRDSRGSSFEMTDD	8.84564e-05	6.9e-05	0	GS[ph]SFEMTDDDSAIR;GS[ph]SFEMTDDDSAIR[+10]	-0.428339
Q99618:209	Cell division cycle-associated protein 3	CDCA3	S209	TILQDDNSPGTLTLR	8.84564e-05	1e-06	20.9484	SPLTILQDDNS[ph]PGTLTLR;SPLTILQDDNS[ph]PGTLTLR[+10];VLGRS[ph]PLTILQDDNS[ph]PGTLTLR;VLGR[+10]S[ph]PLTILQDDNS[ph]PGTLTLR[+10]	-0.428039
Q6N021:99	Methylcytosine dioxygenase TET2	TET2	S99	GGIKRTVSEPSLSGL	0.0011296	0.005136	10.9562	RTVS[ph]EPSLSGLLQIK;TVS[ph]EPSLSGLLQIK;TVS[ph]EPSLSGLLQIK[+8]	-0.427959
P28290:1165	Sperm-specific antigen 2	SSFA2	S1165	TAPSRTGSVQTPPDL	8.84564e-05	2e-06	18.2248	TGS[ph]VQT[ph]PPDLESSEEVDAAEGAPEVVGPK[+8];TGS[ph]VQTPPDLES[ph]SEEVDAAEGAPEVVGPK;TGS[ph]VQTPPDLES[ph]SEEVDAAEGAPEVVGPK[+8];TGS[ph]VQTPPDLESSEEVDAAEGAPEVVGPK[+8]	-0.42695
P18887:257	DNA repair protein XRCC1	XRCC1	T257	LNQEEKKTPSKPPAQ	8.84564e-05	0.000108	27.6946	KT[ph]PSKPPAQLS[ph]PSVPK;KT[ph]PSKPPAQLSPSVPK;K[+8]T[ph]PSK[+8]PPAQLS[ph]PSVPK[+8];K[+8]T[ph]PSK[+8]PPAQLSPSVPK[+8]	-0.426651
Q14839:1542	Chromodomain-helicase-DNA-binding protein 4	CHD4	T1542	SPSPKTPTPSTPGDT	8.84564e-05	3.4e-05	5.92484	MSQPGS[ph]PSPKTPT[ph]PST[ph]PGDTQPNTPAPVPPAEDGIK;MSQPGS[ph]PSPK[+8]TPT[ph]PSTPGDTQPNTPAPVPPAEDGIK[+8];TPT[ph]PSTPGDTQPNTPAPVPPAEDGIK[+8]	-0.426638
P78559:909	Microtubule-associated protein 1A	MAP1A	S909	EEDKGFKSPPCEDFS	8.84564e-05	0.000637	78.1557	GFKS[ph]PPCEDFSVTGESEK;GFK[+8]S[ph]PPCEDFSVTGESEK[+8]	-0.426539
P55081:116	Microfibrillar-associated protein 1	MFAP1	S116	EPEVVGESDSEVEGD	8.84564e-05	2e-06	21.3031	IVEPEVVGES[ph]DS[ph]EVEGDAWR;IVEPEVVGES[ph]DS[ph]EVEGDAWR[+10];IVEPEVVGES[ph]DSEVEGDAWR;IVEPEVVGES[ph]DSEVEGDAWR[+10]	-0.426267
Q13596:72	Sorting nexin-1	SNX1	S72	LLPINNGSKENGIHE	8.84564e-05	0.000393	58.6141	ITTSLLPINNGS[ph]K;ITTSLLPINNGS[ph]K[+8]	-0.426204
Q9BR61:106	Acyl-CoA-binding domain-containing protein 6	ACBD6	S106	WKALGDSSPSQAMQE	8.84564e-05	4e-06	20.3546	ALGDSS[ph]PSQAM[ox]QEYIAVVK;ALGDSS[ph]PSQAM[ox]QEYIAVVK[+8];ALGDSS[ph]PSQAMQEYIAVVK;ALGDSS[ph]PSQAMQEYIAVVK[+8]	-0.426114
Q3V6T2:1559	Girdin	CCDC88A	T1559	QLVNNKDTTSFEDIS	8.84564e-05	1e-05	0	DT[ph]TSFEDISPQGVSDDSSTGSR[+10]	-0.426106
Q3V6T2:1561	Girdin	CCDC88A	S1561	VNNKDTTSFEDISPQ	8.84564e-05	0.000259	0	DTTS[ph]FEDISPQGVSDDSSTGSR	-0.426106
Q96RK0:278	Protein capicua homolog	CIC	S278	NKDRKKSSSEAKPTS	8.84564e-05	0.000435	0	SS[ph]SEAKPTSLGLAGGHK;SS[ph]SEAK[+8]PTSLGLAGGHK[+8]	-0.426064
Q969R2:766	Oxysterol-binding protein 2	OSBP2	S766	VMHSSPSSPSSDGKQ	8.84564e-05	6.2e-05	20.3546	VM[ox]HSSPSS[ph]PSSDGK;VM[ox]HSSPSS[ph]PSSDGK[+8];VMHSSPSS[ph]PSSDGK;VMHSSPSS[ph]PSSDGK[+8]	-0.425908
Q53LP3:226	Ankyrin repeat domain-containing protein SOWAHC	SOWAHC	S226	SVCPGGSSPGSSSGG	8.84564e-05	4.5e-05	13.24	RSVCPGGSS[ph]PGSSSGGGR;R[+10]SVCPGGSS[ph]PGSSSGGGR[+10]	-0.425904
Q8N1G4:509	Leucine-rich repeat-containing protein 47	LRRC47	Y509	KMAEMKKYTLENKEE	8.84564e-05	1.3e-05	20.625	KY[ph]TLENKEEGSLSDTEADAVSGQLPDPTTNPSAGK;K[+8]Y[ph]TLENK[+8]EEGSLSDTEADAVSGQLPDPTTNPSAGK[+8]	-0.425623
O95490:1116	Latrophilin-2	LPHN2	S1116	PTESPHSSVKASTTR	8.84564e-05	0.001454	18.2958	HSYCCGGLPTESPHSS[ph]VK;HSYCCGGLPTESPHSS[ph]VK[+8]	-0.425398
Q8WWL2:371	Protein spire homolog 2	SPIRE2	S371	WAARGFGSLPCILNA	8.84564e-05	0.000695	99.7656	GFGS[ph]LPCILNACSGDAK;GFGS[ph]LPCILNACSGDAK[+8]	-0.425389
Q9C0D5:1503	Protein TANC1	TANC1	S1503	QSKGRPVSPQSRAGI	0.0011296	0.004702	37.5398	GRPVS[ph]PQSR	-0.425354
Q4KMQ1:241	Taperin	TPRN	S241	PANRLAGSPPGSGQW	0.00165052	0.007327	40.3388	LAGS[ph]PPGSGQWK[+8]PK[+8]	-0.425322
Q9Y653:678	G-protein coupled receptor 56	GPR56	S678	PLKSNSDSARLPISS	8.84564e-05	0	10.9132	SNSDS[ph]ARLPISSGSTSSSR;SNSDS[ph]ARLPISSGSTSSSRI;SNSDS[ph]AR[+10]LPISSGSTSSSR[+10]	-0.425237
P49454:3150	Centromere protein F	CENPF	S3150	KVKVAQRSPVDSGTI	0.00792585	0.021262	25.3819	VAQRS[ph]PVDSGTILREPTTK;VAQR[+10]S[ph]PVDSGTILR[+10];VAQR[+10]S[ph]PVDSGTILR[+10]EPTTK[+8]	-0.424816
Q9Y4B5:1791	Microtubule cross-linking factor 1	MTCL1	S1791	RAGSRSRSAEPRPEL	8.84564e-05	0.000601	14.2373	SR[+10]S[ph]AEPR[+10]PELGPGQETGTNSR[+10]	-0.424414
Q13427:745	Peptidyl-prolyl cis-trans isomerase G	PPIG	S745	KKFDHESSPGTDEDK	8.84564e-05	3e-05	22.0135	KFDHESS[ph]PGTDEDK;K[+8]FDHESS[ph]PGTDEDK[+8]	-0.424301
P78312:293	Protein FAM193A	FAM193A	S293	GSAPTFCSDDEDVAP	8.84564e-05	2.1e-05	15.1757	LILTDSGSAPTFCS[ph]DDEDVAPLSAK;LILTDSGSAPTFCS[ph]DDEDVAPLSAK[+8]	-0.424009
Q9UDV7:319	Zinc finger protein 282	ZNF282	S319	PTESITDSPISAQDL	8.84564e-05	3e-06	15.1757	AIPTESITDS[ph]PISAQDLLSR;AIPTESITDS[ph]PISAQDLLSR[+10]	-0.423981
P40925:241	Malate dehydrogenase, cytoplasmic	MDH1	S241	VIKARKLSSAMSAAK	0.00417031	0.013104	16.224	K[+8]LS[ph]SAMSAAK[+8]	-0.423765
O15018:2037	PDZ domain-containing protein 2	PDZD2	S2037	RADSGPVSPAASRNG	0.00108949	0.003995	39.8036	ADSGPVS[ph]PAASR	-0.423711
Q15361:872	Transcription termination factor 1	TTF1	S872	IFYYEDDSEGEDIEK	8.84564e-05	1e-06	65.0187	DIFYYEDDS[ph]EGEDIEK	-0.423283
Q9UIF8:1594	Bromodomain adjacent to zinc finger domain protein 2B	BAZ2B	S1594	QSQPPSKSPSPTPAP	8.84564e-05	5e-06	0	S[ph]PSPTPAPLGSSAQNPVGLNPFALSPLQVK[+8]	-0.423125
P16333:166	Cytoplasmic protein NCK1	NCK1	S166	YVTEEGDSPLGDHVG	8.84564e-05	4e-06	17.8481	GSYNGQVGWFPSNYVTEEGDS[ph]PLGDHVGSLSEK;GSYNGQVGWFPSNYVTEEGDS[ph]PLGDHVGSLSEK[+8]	-0.423114
Q5JSH3:574	WD repeat-containing protein 44	WDR44	S574	ESLSSSKSDTDTGVC	0.00139439	0.006164	9.29637	VSPSPSQESLSSSKS[ph]DTDTGVCSGTDEDPDDK	-0.422811
Q9BUL5:62	PHD finger protein 23	PHF23	S62	SDWPASGSSSPLRGE	8.84564e-05	8e-06	20.1052	EESDWPASGS[ph]SSPLRGESAADSDGWDSAPSDLR;EESDWPASGS[ph]SSPLR[+10]GESAADS[ph]DGWDSAPSDLR[+10];EESDWPASGS[ph]SSPLR[+10]GESAADSDGWDSAPSDLR[+10]	-0.422778
O00418:74	Eukaryotic elongation factor 2 kinase	EEF2K	S74	ERYSSSGSPANSFHF	8.84564e-05	7.1e-05	19.877	YSSS[ph]GS[ph]PANSFHFK;YSSS[ph]GS[ph]PANSFHFK[+8];YSSSGS[ph]PANSFHFK;YSSSGS[ph]PANSFHFK[+8]	-0.422539
P08670:214	Vimentin	VIM	S214	RQDVDNASLARLDLE	8.84564e-05	0.000126	1000	QDVDNAS[ph]LAR;QDVDNAS[ph]LAR[+10]	-0.422449
O43663:509	Protein regulator of cytokinesis 1	PRC1	T509	IRPIFGGTVYHSPVS	0.00346308	0.010338	8.67639	LNTTTMSNATANSSIRPIFGGT[ph]VYHSPVSR	-0.42239
O60271:730	C-Jun-amino-terminal kinase-interacting protein 4	SPAG9	S730	GSKQRSASQSSLDKL	0.00522245	0.015688	28.5005	SAS[ph]QSSLDK;SAS[ph]QSSLDK[+8]	-0.42232
Q9P0U4:6	CXXC-type zinc finger protein 1	CXXC1	S6	__MEGDGSDPEPPDA	8.84564e-05	8.3e-05	38.9421	M[ac]EGDGS[ph]DPEPPDAGEDSK;M[ac]EGDGS[ph]DPEPPDAGEDSK[+8]	-0.422129
Q8WUY3:1842	Protein prune homolog 2	PRUNE2	S1842	QEGRLIESPFERELS	0.00601937	0.017213	1000	LIES[ph]PFER;LIES[ph]PFER[+10]	-0.421277
P35658:1083	Nuclear pore complex protein Nup214	NUP214	S1083	KHGAPSPSHPISAPQ	8.84564e-05	1.9e-05	23.6387	HGAPSPS[ph]HPISAPQAAAAAALR;HGAPSPS[ph]HPISAPQAAAAAALR[+10]	-0.42106
O94875-12:14	Isoform 12 of Sorbin and SH3 domain-containing protein 2	SRBS2	S14	SVKRVQSSPNLLAAG	0.000330087	0.002538	21.5144	RVQSS[ph]PNLLAAGR;R[+10]VQSS[ph]PNLLAAGR[+10]	-0.420976
Q8IWI9:1457	MAX gene-associated protein	MGA	S1457	LPFYAGLSPAGKLVA	8.84564e-05	5e-06	65.0187	GLPFYAGLS[ph]PAGK;GLPFYAGLS[ph]PAGK[+8]	-0.420901
Q9NTJ3:50	Structural maintenance of chromosomes protein 4	SMC4	S50	ATAAETASEELDNRS	8.84564e-05	5e-06	21.3031	TES[ph]PATAAETAS[ph]EELDNR[+10];TESPATAAETAS[ph]EELDNR[+10]	-0.420837
Q5JSZ5:1231	Protein PRRC2B	PRRC2B	S1231	SPHWQSKSPGSSWQE	8.84564e-05	2e-06	14.4892	S[ph]PGSSWQEYGPSDTCGSR;S[ph]PGSSWQEYGPSDTCGSR[+10]	-0.420516
P49585:343	Choline-phosphate cytidylyltransferase A	PCYT1A	S343	WPFSGKTSPPCSPAN	8.84564e-05	0.000276	13.24	WPFSGKTS[ph]PPCS[ph]PANLSR;WPFSGKTS[ph]PPCSPANLSR;WPFSGK[+8]TS[ph]PPCS[ph]PANLSR[+10];WPFSGK[+8]TS[ph]PPCSPANLSR[+10]	-0.420412
Q9P1Q0:8	Vacuolar protein sorting-associated protein 54	VPS54	S8	MASSHSSSPVPQGSS	8.84564e-05	0	13.24	A[ac]SSHSSS[ph]PVPQGSSSDVFFK;A[ac]SSHSSS[ph]PVPQGSSSDVFFK[+8]	-0.420372
P25054:2260	Adenomatous polyposis coli protein	APC	S2260	LKTPASKSPSEGQTA	8.84564e-05	0.000341	24.7542	TPASKS[ph]PSEGQTATTSPR;TPASK[+8]S[ph]PSEGQTATTSPR[+10]	-0.420244
Q7KZ85:1535	Transcription elongation factor SPT6	SUPT6H	S1535	SRTRTPASINATPAN	8.84564e-05	1.1e-05	5.97107	TRTPAS[ph]INATPANINLADLTR;TR[+10]TPAS[ph]INATPANINLADLTR[+10]	-0.419799
Q08AD1:464	Calmodulin-regulated spectrin-associated protein 2	CAMSAP2	S464	RGITRSISNEGLTLN	8.84564e-05	5.5e-05	22.6055	SIS[ph]NEGLTLNNSHVSK;SIS[ph]NEGLTLNNSHVSK[+8]	-0.419795
A1L390:631	Pleckstrin homology domain-containing family G member 3	PLEKHG3	S631	SKSSGFGSPRLVSRS	0.00333171	0.010253	82.8962	SSGFGS[ph]PR	-0.41964
P15924:2024	Desmoplakin	DSP	S2024	SIAGASASPKEKYSL	0.00351506	0.010465	15.4977	GAGSIAGASAS[ph]PK[+8]	-0.419241
P17029:366	Zinc finger protein with KRAB and SCAN domains 1	ZKSCAN1	T366	SLSSNFTTPEEVPTG	8.84564e-05	9e-06	13.24	SFSLSSNFTT[ph]PEEVPTGTK;SFSLSSNFTT[ph]PEEVPTGTK[+8]	-0.419169
Q5BKY9:148	Protein FAM133B	FAM133B	S148	KSSESSMSETESDSK	8.84564e-05	2.3e-05	13.2658	SSESSMS[ph]ETESDSK;SSESSMS[ph]ETESDSK[+8]	-0.419148
Q7Z2Z1:1105	Treslin	TICRR	T1105	EVPAAYQTPKKSHQK	8.84564e-05	0.000527	15.4977	NTLDSEVPAAYQT[ph]PKK;NTLDSEVPAAYQT[ph]PK[+8]K[+8]	-0.419144
Q01629:9	Interferon-induced transmembrane protein 2	IFITM2	S9	NHIVQTFSPVNSGQP	8.84564e-05	3e-06	18.3423	M[ac][ox]NHIVQTFS[ph]PVNSGQPPNYEMLK;M[ac][ox]NHIVQTFS[ph]PVNSGQPPNYEMLK[+8];M[ac]NHIVQTFS[ph]PVNSGQPPNYEM[ox]LK;M[ac]NHIVQTFS[ph]PVNSGQPPNYEM[ox]LK[+8];M[ac]NHIVQTFS[ph]PVNSGQPPNYEMLK;M[ac]NHIVQTFS[ph]PVNSGQPPNYEMLK[+8]	-0.41882
Q9H6H4:194	Receptor expression-enhancing protein 4	REEP4	S194	RAGGLQDSDTEDECW	8.84564e-05	1e-05	13.2658	AGGLQDS[ph]DT[ph]EDECWSDTEAVPR;AGGLQDS[ph]DT[ph]EDECWSDTEAVPR[+10];AGGLQDS[ph]DTEDECWS[ph]DTEAVPR;AGGLQDS[ph]DTEDECWS[ph]DTEAVPR[+10]	-0.418814
Q9H6H4:196	Receptor expression-enhancing protein 4	REEP4	T196	GGLQDSDTEDECWSD	8.84564e-05	1e-05	22.7363	AGGLQDS[ph]DT[ph]EDECWSDTEAVPR;AGGLQDS[ph]DT[ph]EDECWSDTEAVPR[+10]	-0.418814
Q9H330:332	Transmembrane protein 245	TMEM245	S332	SPSPTSPSPTLGRRR	0.000570497	0.002828	15.0103	GESAPTLSTSPSPSSPSPTSPS[ph]PTLGR;GESAPTLSTSPSPSSPSPTSPS[ph]PTLGR[+10]	-0.418706
Q86SQ0:550	Pleckstrin homology-like domain family B member 2	PHLDB2	T550	LLSDLTRTPPPPSST	8.84564e-05	1e-06	14.7315	NDELLSDLTRT[ph]PPPPSSTFPK;NDELLSDLTR[+10]T[ph]PPPPSSTFPK[+8]	-0.418677
Q96JH7:747	Deubiquitinating protein VCIP135	VCPIP1	S747	KGQPRTVSPSTIRDG	0.00165052	0.007591	19.1895	TVS[ph]PSTIRDGPSSAPATPTK;TVS[ph]PSTIR[+10]DGPSSAPATPTK[+8]	-0.418439
P49792:1144	E3 SUMO-protein ligase RanBP2	RANBP2	T1144	PGKSVFGTPTLETAN	8.84564e-05	0.000144	33.7014	SVFGT[ph]PTLETANK;SVFGT[ph]PTLETANK[+8]	-0.418174
P78559:896	Microtubule-associated protein 1A	MAP1A	S896	VPSAGTISPTSSLEE	8.84564e-05	7.9e-05	23.3435	TEATQGLDYVPSAGTIS[ph]PTSSLEEDK;TEATQGLDYVPSAGTIS[ph]PTSSLEEDK[+8]	-0.418113
Q9P227:553	Rho GTPase-activating protein 23	ARHGAP23	T553	IPFIDEPTSPSIDLQ	8.84564e-05	0.000336	11.5313	VAPLATTEDSLASIPFIDEPT[ph]SPSIDLQAK	-0.418077
Q9HAU0:861	Pleckstrin homology domain-containing family A member 5	PLEKHA5	S861	KSPTPESSTIASYVT	0.00370599	0.011112	0	SPTPESS[ph]TIASYVTLRK	-0.418022
O75151:625	Lysine-specific demethylase PHF2	PHF2	S625	EEQKLEKSPLAGNKD	0.000166514	0.001934	1000	LEK[+8]S[ph]PLAGNK[+8]	-0.417916
P24928:1917	DNA-directed RNA polymerase II subunit RPB1	POLR2A	S1917	SPTSPTYSPTSPKYS	8.84564e-05	5e-06	13.2658	YSPTS[ph]PTYS[ph]PTSPK[+8];YSPTSPTYS[ph]PTS[ph]PK;YSPTSPTYS[ph]PTSPK;YSPTSPTYS[ph]PTSPK[+8]	-0.4179
Q9UKF7:270	Cytoplasmic phosphatidylinositol transfer protein 1	PITPNC1	S270	LLPSSVRSAPSSAPS	8.84564e-05	0.000132	10.3339	S[ph]APSSAPSTPLSTDAPEFLSVPK;S[ph]APSSAPSTPLSTDAPEFLSVPK[+8]	-0.417805
Q96A19:12	Coiled-coil domain-containing protein 102A	CCDC102A	S12	PSPRLAESPQLSKGS	0.00383116	0.011326	47.3373	LAES[ph]PQLSK[+8]	-0.417274
Q68CZ2:1293	Tensin-3	TNS3	S1293	LEEIAESSPQTAANS	0.00108949	0.004021	6.59058	LLIPERDPLEEIAESS[ph]PQTAANSAAELLK	-0.417215
Q13506:183	NGFI-A-binding protein 1	NAB1	S183	ADLGSPASPKESSEA	8.84564e-05	1.5e-05	20.9142	LWQGHHATESEHSLSPADLGSPAS[ph]PK;LWQGHHATESEHSLSPADLGSPAS[ph]PK[+8]	-0.417201
Q5JSH3:197	WD repeat-containing protein 44	WDR44	S197	LEPVSSDSLSTKDFA	8.84564e-05	0.000853	7.04503	GGGDVLEPVSSDS[ph]LSTK	-0.416892
Q5VZK9:1288	Leucine-rich repeat-containing protein 16A	LRRC16A	S1288	RPDDIPDSPSSPKVA	8.84564e-05	1e-06	21.3031	TASRPDDIPDS[ph]PSSPK;TASR[+10]PDDIPDS[ph]PSSPK[+8]	-0.416818
Q9UJX2:582	Cell division cycle protein 23 homolog	CDC23	T582	ASLSANNTPTRRVSP	8.84564e-05	0	10.4676	NQGETPTTEVPAPFFLPASLS[ph]ANNT[ph]PTR;NQGETPTTEVPAPFFLPASLSANNT[ph]PTR;NQGETPTTEVPAPFFLPASLSANNT[ph]PTRR;NQGETPTTEVPAPFFLPASLSANNT[ph]PTR[+10];NQGETPTTEVPAPFFLPASLSANNT[ph]PTR[+10]R[+10]	-0.41681
Q5T5U3:1526	Rho GTPase-activating protein 21	ARHGAP21	S1526	RFAILKESPRSLLAQ	8.84564e-05	0.000339	1000	FAILKES[ph]PR;FAILK[+8]ES[ph]PR[+10]	-0.41583
Q08AD1:1279	Calmodulin-regulated spectrin-associated protein 2	CAMSAP2	T1279	DHIESPKTPIKGPPV	0.00661607	0.018462	26.9899	DHIESPKT[ph]PIK;DHIESPK[+8]T[ph]PIK[+8]	-0.415794
Q96JK2:628	DDB1- and CUL4-associated factor 5	DCAF5	S628	KVDDLSSSPTSSPER	8.84564e-05	1.6e-05	13.24	VDDLSSS[ph]PTSS[ph]PER;VDDLSSS[ph]PTSSPER;VDDLSSS[ph]PTSSPER[+10]	-0.415642
Q9Y343:113	Sorting nexin-24	SNX24	S113	PSLPKAESCGSFDET	8.84564e-05	0.000732	24.2431	AES[ph]CGS[ph]FDETESEESSK[+8];AES[ph]CGSFDETESEESSK;AES[ph]CGSFDETESEESSK[+8]	-0.415507
Q6ZRV2:998	Protein FAM83H	FAM83H	S998	QENGQPESPRRLSLG	0.00775442	0.020603	1000	RMEDEGGFPVPQENGQPES[ph]PR;R[+10]MEDEGGFPVPQENGQPES[ph]PR[+10]R[+10]	-0.414698
Q9P270:48	SLAIN motif-containing protein 2	SLAIN2	S48	AGSLGPGSPVRAGAS	8.84564e-05	0	65.6604	SGAVQGAGSLGPGS[ph]PVR;SGAVQGAGSLGPGS[ph]PVR[+10]	-0.414684
Q9C0D5:1668	Protein TANC1	TANC1	S1668	TSSGSSGSPSSSIKM	8.84564e-05	0.000188	13.2658	HPASLTSSGSSGS[ph]PSSSIK;HPASLTSSGSSGS[ph]PSSSIK[+8]	-0.414642
Q96T17:290	MAP7 domain-containing protein 2	MAP7D2	S290	GIPKRPSSPVISKTA	0.00313895	0.00966	20.3546	RPSS[ph]PVISK;R[+10]PSS[ph]PVISK[+8]	-0.414642
P14618:41	Pyruvate kinase PKM	PKM	T41	DIDSPPITARNTGII	8.84564e-05	0.00015	46.6769	LDIDSPPIT[ph]AR;LDIDSPPIT[ph]AR[+10]	-0.413952
Q3V6T2:1702	Girdin	CCDC88A	S1702	SVQIKSSSQENLLDE	8.84564e-05	3e-06	13.2931	SSS[ph]QENLLDEVM[ox]K[+8];SSS[ph]QENLLDEVMK;SSS[ph]QENLLDEVMK[+8]	-0.413941
Q02952:644	A-kinase anchor protein 12	AKAP12	S644	KVKSATLSSTESTAS	8.84564e-05	7.1e-05	6.59084	SATLS[ph]S[ph]TESTASEMQEEMK;SATLS[ph]S[ph]TESTASEMQEEMK[+8]	-0.41383
A8CG34:412	Nuclear envelope pore membrane protein POM 121C	POM121C	S412	KRNGPSSSPFSSPAS	0.000789578	0.003176	24.437	R[+10]NGPSSS[ph]PFSSPASSR[+10]	-0.413809
Q13191:480	E3 ubiquitin-protein ligase CBL-B	CBLB	S480	RQNSPVTSPGSSPLA	8.84564e-05	0.000258	13.24	QNS[ph]PVTS[ph]PGSS[ph]PLAQR;QNS[ph]PVTS[ph]PGSS[ph]PLAQR[+10];QNSPVTS[ph]PGS[ph]SPLAQR;QNSPVTS[ph]PGSS[ph]PLAQR[+10]	-0.413679
Q13136:239	Liprin-alpha-1	PPFIA1	S239	STSGKRSSDGSLSHE	8.84564e-05	0.000101	13.2931	RSS[ph]DGS[ph]LSHEEDLAK;R[+10]SS[ph]DGS[ph]LSHEEDLAK[+8];R[+10]SS[ph]DGSLSHEEDLAK[+8]	-0.413499
Q07002:130	Cyclin-dependent kinase 18	CDK18	S130	SRMSRRASLSDIGFG	8.84564e-05	0.000943	21.3031	RAS[ph]LSDIGFGK;R[+10]AS[ph]LSDIGFGK[+8]	-0.413354
Q2KHT3:980	Protein CLEC16A	CLEC16A	S980	AVETASLSPSLVPAR	0.000166514	0.001617	13.2658	SAAVETASLS[ph]PSLVPAR;SAAVETASLS[ph]PSLVPAR[+10]	-0.413027
Q5PRF9:563	Protein Smaug homolog 2	SAMD4B	S563	NSLPIAGSVGMGVAR	8.84564e-05	0.00058	37.4037	GWAFGSNSLPIAGS[ph]VGM[ox]GVAR	-0.412125
Q5T5Y3:827	Calmodulin-regulated spectrin-associated protein 1	CAMSAP1	S827	RKLQRLNSCETKSST	0.00139439	0.006162	49.6206	LNS[ph]CETK[+8]	-0.412062
Q8N488:215	RING1 and YY1-binding protein	RYBP	T215	KGSSRSSTPKGDMSA	8.84564e-05	0.000908	0	SST[ph]PK[+8]GDMSAVNDESF	-0.411899
Q8N488:213	RING1 and YY1-binding protein	RYBP	S213	TDKGSSRSSTPKGDM	0.000789578	0.003057	0	S[ph]STPKGDMSAVNDESF	-0.411899
Q6ZNC4:112	Zinc finger protein 704	ZNF704	S112	VRPNESLSGSWKEGG	0.0011296	0.004684	5.87771	SPPVR[+10]PNESLS[ph]GSWK[+8]	-0.411869
P23508:294	Colorectal mutant cancer protein	MCC	S294	VQATGPSSPGRLTST	8.84564e-05	7e-06	16.224	LQSVQATGPSS[ph]PGR;LQSVQATGPSS[ph]PGR[+10]	-0.411762
Q12888:1635	Tumor suppressor p53-binding protein 1	TP53BP1	S1635	KRRSNVSSPATPTAS	8.84564e-05	0.001383	8.5756	SNVSS[ph]PATPTASSSSSTTPTR;SNVSS[ph]PATPTASSSSSTTPTRK;SNVSS[ph]PATPTASSSSSTTPTR[+10];SNVSS[ph]PATPTASSSSSTTPTR[+10]K[+8]	-0.411642
Q9UPS6:1766	Histone-lysine N-methyltransferase SETD1B	SETD1B	S1766	DKLRYLNSSRASTDE	0.00733166	0.019967	0	YLNS[ph]SRASTDEPPADTQGMSIPAQPHASTR	-0.411521
Q6P996:718	Pyridoxal-dependent decarboxylase domain-containing protein 1	PDXDC1	S718	LRGSDALSETSSVSH	8.84564e-05	0.000125	13.2658	GSDALS[ph]ETSSVS[ph]HIEDLEK;GSDALS[ph]ETSSVS[ph]HIEDLEK[+8];GSDALS[ph]ETSSVSHIEDLEK;GSDALS[ph]ETSSVSHIEDLEK[+8]	-0.411258
Q6P0N0:1042	Mis18-binding protein 1	MIS18BP1	S1042	TPQCQHVSPGMLGSI	0.000493502	0.002645	32.7393	TPQCQHVS[ph]PGMLGSINR	-0.411214
Q9ULL5:256	Proline-rich protein 12	PRR12	S256	KKLLKTSSFHLLRRR	0.00185476	0.007959	32.3958	TSS[ph]FHLLR;TSS[ph]FHLLR[+10]	-0.411171
Q96AE4:140	Far upstream element-binding protein 1	FUBP1	S140	KIQIAPDSGGLPERS	8.84564e-05	0.000857	1000	IQIAPDS[ph]GGLPER	-0.411088
Q9Y534:7	Cold shock domain-containing protein C2	CSDC2	S7	_MTSESTSPPVVPPL	8.84564e-05	0.000283	16.224	T[ac]SESTS[ph]PPVVPPLHSPK;T[ac]SESTS[ph]PPVVPPLHSPK[+8]	-0.410843
P78559:2022	Microtubule-associated protein 1A	MAP1A	S2022	KELSSPISPKSLQSD	0.000166514	0.001823	26.7948	ELSS[ph]PIS[ph]PK[+8];ELSSPIS[ph]PK[+8]	-0.410384
Q96EP0:466	E3 ubiquitin-protein ligase RNF31	RNF31	S466	PGPPRRLSAPLPSSC	0.000570497	0.002753	50.2214	R[+10]LS[ph]APLPSSCGDPEK[+8]	-0.410212
Q96RK0:1398	Protein capicua homolog	CIC	T1398	RKKRKNSTDLDSAPE	0.000570497	0.002735	13.2658	RKNST[ph]DLDSAPEDPTS[ph]PK;R[+10]K[+8]NST[ph]DLDSAPEDPTS[ph]PK[+8]	-0.41016
P42330:310	Aldo-keto reductase family 1 member C3	AKR1C3	S310	LHYFNSDSFASHPNY	0.00241152	0.008495	20.5682	NLHYFNSDS[ph]FASHPNYPYSDEY	-0.41
Q9Y574:426	Ankyrin repeat and SOCS box protein 4	ASB4	Y426	LEPEGIIY_______	0.00953636	0.024862	1000	Y[ph]LLLEPEGIIY[ph]	-0.41
Q9Y574:416	Ankyrin repeat and SOCS box protein 4	ASB4	Y416	LPLSLKKYLLLEPEG	0.00953636	0.024862	1000	Y[ph]LLLEPEGIIY[ph]	-0.41
Q9NVP2:198	Histone chaperone ASF1B	ASF1B	S198	PGLLPENSMDCI___	8.84564e-05	0.000477	1000	GLGLPGCIPGLLPENS[ph]M[ox]DCI	-0.41
Q01814:1234	Plasma membrane calcium-transporting ATPase 2	ATP2B2	S1234	ATSSSPGSPIHSLET	8.84564e-05	0.000788	19.2422	SATSS[ph]SPGS[ph]PIHSLETSL;SATSSS[ph]PGS[ph]PIHSLETSL;SATSSSPGS[ph]PIHSLETS[ph]L;SATSSSPGS[ph]PIHSLETSL	-0.41
Q01814:1242	Plasma membrane calcium-transporting ATPase 2	ATP2B2	S1242	PIHSLETSL______	8.84564e-05	1e-06	19.2082	SATSSS[ph]PGSPIHSLETS[ph]L;SATSSSPGS[ph]PIHSLETS[ph]L;SATSSSPGSPIHSLETS[ph]L	-0.41
Q01814:1231	Plasma membrane calcium-transporting ATPase 2	ATP2B2	S1231	SKSATSSSPGSPIHS	0.000166514	0.002074	9.34047	SATSSS[ph]PGS[ph]PIHSLETSL;SATSSS[ph]PGSPIHSLETS[ph]L	-0.41
P06576:528	ATP synthase subunit beta, mitochondrial	ATP5B	S528	DKLAEEHSS______	0.00178776	0.007823	11.5859	LAEEHS[ph]S	-0.41
O95696:1055	Bromodomain-containing protein 1	BRD1	S1055	GEPTSDLSDID____	8.84564e-05	0.000154	24.2431	VHGEPTS[ph]DLS[ph]DID;VHGEPTSDLS[ph]DID	-0.41
O95696:1052	Bromodomain-containing protein 1	BRD1	S1052	RVHGEPTSDLSDID_	8.84564e-05	0.000106	10.2828	VHGEPTS[ph]DLS[ph]DID;VHGEPTS[ph]DLSDID	-0.41
Q7L1Q6:411	Basic leucine zipper and W2 domain-containing protein 1	BZW1	S411	LKNAEEESESEAEEG	8.84564e-05	0	30.7046	NAEEES[ph]ES[ph]EAEEGD;NAEEES[ph]ESEAEEGD	-0.41
Q7L1Q6:413	Basic leucine zipper and W2 domain-containing protein 1	BZW1	S413	NAEEESESEAEEGD_	8.84564e-05	0	1000	NAEEES[ph]ES[ph]EAEEGD	-0.41
Q9BQA9:176	Uncharacterized protein C17orf62	C17orf62	S176	PTELSQSSDSEAGDP	8.84564e-05	0.000707	7.71046	LITSFLELHCLESPTELSQSS[ph]DSEAGDPASQS	-0.41
A1L170:258	Uncharacterized protein C1orf226	C1orf226	S258	PPQARTSSLDNEGPH	8.84564e-05	5e-06	10.1773	TSS[ph]LDNEGPHPDLLSFE	-0.41
Q9BUW7:79	UPF0184 protein C9orf16	C9orf16	S79	QQLGEAPSDASP___	8.84564e-05	0.000546	1000	LEFQQQLGEAPS[ph]DAS[ph]P	-0.41
Q9BUW7:82	UPF0184 protein C9orf16	C9orf16	S82	GEAPSDASP______	8.84564e-05	0	38.9746	LEFQQQLGEAPS[ph]DAS[ph]P;LEFQQQLGEAPSDAS[ph]P	-0.41
Q14012:363	Calcium/calmodulin-dependent protein kinase type 1	CAMK1	S363	VEPGTELSPTLPHQL	8.84564e-05	6e-06	22.0135	DCCVEPGTELS[ph]PTLPHQL	-0.41
Q86VP6:1226	Cullin-associated NEDD8-dissociated protein 1	CAND1	S1226	SSSTNLESMDTS___	0.000493502	0.002647	27.029	DSSSTNLES[ph]MDTS	-0.41
P22681:900	E3 ubiquitin-protein ligase CBL	CBL	S900	REFVSISSPAHVAT_	8.84564e-05	3.4e-05	16.224	EFVSISS[ph]PAHVAT	-0.41
Q13185:176	Chromobox protein homolog 3	CBX3	S176	EERLTWHSCPEDEAQ	8.84564e-05	1e-05	41.0437	LTWHS[ph]CPEDEAQ	-0.41
Q86WR0:204	Coiled-coil domain-containing protein 25	CCDC25	S204	SNQDGNDSDEFM___	8.84564e-05	0	66.6748	VENM[ox]SSNQDGNDS[ph]DEFM;VENM[ox]SSNQDGNDS[ph]DEFM[ox];VENMSSNQDGNDS[ph]DEFM;VENMSSNQDGNDS[ph]DEFM[ox]	-0.41
P30281:274	G1/S-specific cyclin-D3	CCND3	S274	PKAPRGSSSQGPSQT	8.84564e-05	0.001408	0	GSS[ph]SQGPSQTST[ph]PTDVTAIHL	-0.41
P30281:283	G1/S-specific cyclin-D3	CCND3	T283	QGPSQTSTPTDVTAI	8.84564e-05	0	13.2658	GSS[ph]SQGPSQTST[ph]PTDVTAIHL;GSSSQGPSQTST[ph]PTDVTAIHL	-0.41
P51946:315	Cyclin-H	CCNH	T315	KHEEEEWTDDDLVES	8.84564e-05	3e-05	113.24	HEEEEWT[ph]DDDLVESL	-0.41
Q9UNH5:583	Dual specificity protein phosphatase CDC14A	CDC14A	S583	SARFLSRSIPSLQSE	8.84564e-05	0.001235	33.7014	S[ph]IPSLQSEYVHY	-0.41
Q9UFW8:164	CGG triplet repeat-binding protein 1	CGGBP1	S164	NENQLLNSQDC____	0.000166514	0.001989	110.719	AYLPDGYENENQLLNS[ph]QDC	-0.41
P24386:652	Rab proteins geranylgeranyltransferase component A 1	CHM	S652	LGNLEESSE______	8.84564e-05	2e-06	32.3958	ESTNLGNLEESS[ph]E	-0.41
P24386:651	Rab proteins geranylgeranyltransferase component A 1	CHM	S651	NLGNLEESSE_____	8.84564e-05	1.4e-05	19.3315	ESTNLGNLEES[ph]SE	-0.41
Q9H444:223	Charged multivesicular body protein 4b	CHMP4B	S223	ELENWAGSM______	8.84564e-05	0.00054	1000	ELENWAGS[ph]M;ELENWAGS[ph]M[ox]	-0.41
Q6FI81:307	Anamorsin	CIAPIN1	S307	EKVLLSDSNLHDA__	8.84564e-05	0.000516	42.6519	VLLSDS[ph]NLHDA	-0.41
Q6FI81:305	Anamorsin	CIAPIN1	S305	PGEKVLLSDSNLHDA	8.84564e-05	5.3e-05	30.8348	VLLS[ph]DSNLHDA	-0.41
Q96S66:548	Chloride channel CLIC-like protein 1	CLCC1	S548	RGQDPVSSPCG____	8.84564e-05	0.001102	28.8739	GQDPVSS[ph]PCG	-0.41
Q96AJ1:409	Clusterin-associated protein 1	CLUAP1	S409	KSEPLDESDNDF___	8.84564e-05	0.001057	61.2798	SEPLDES[ph]DNDF	-0.41
Q15417:323	Calponin-3	CNN3	S323	YPRDYQYSDQGIDY_	0.000166514	0.002398	38.4164	DYQYS[ph]DQGIDY	-0.41
Q53SF7:1197	Cordon-bleu protein-like 1	COBLL1	S1197	SRLSHSMSPDAQDGH	8.84564e-05	0	42.6519	LSHSMS[ph]PDAQDGH	-0.41
P38432:566	Coilin	COIL	S566	DPRLIIESPSNTSST	0.00775442	0.020736	9.34047	LIIES[ph]PSNT[ph]SSTEPA	-0.41
P38432:570	Coilin	COIL	T570	IIESPSNTSSTEPA_	0.00775442	0.020736	9.34047	LIIES[ph]PSNT[ph]SSTEPA	-0.41
Q9UBL6:632	Copine-7	CPNE7	T632	GEASPGCTP______	0.000166514	0.001879	47.5157	SLGVPAGEAS[ph]PGCT[ph]P	-0.41
Q9UBL6:628	Copine-7	CPNE7	S628	GVPAGEASPGCTP__	0.000166514	0.001879	32.1355	SLGVPAGEAS[ph]PGCT[ph]P	-0.41
Q9UKF6:681	Cleavage and polyadenylation specificity factor subunit 3	CPSF3	T681	QRLYEALTPVH____	8.84564e-05	3.5e-05	129.583	LYEALT[ph]PVH	-0.41
P21291:192	Cysteine and glycine-rich protein 1	CSRP1	S192	GAGALVHSE______	8.84564e-05	0	1000	GFGFGQGAGALVHS[ph]E	-0.41
Q2VPK5:508	Cytoplasmic tRNA 2-thiolation protein 2	CTU2	S508	RDCLIEDSDDEAGQS	8.84564e-05	2e-06	82.3868	DCLIEDS[ph]DDEAGQS	-0.41
P61073:351	C-X-C chemokine receptor type 4	CXCR4	S351	SESSSFHSS______	8.84564e-05	0.00035	0	GGHSSVSTESESSSFHS[ph]S	-0.41
P49447:247	Cytochrome b561	CYB561	S247	KTLTEGDSPGSQ___	8.84564e-05	0.00024	27.0289	TLTEGDS[ph]PGSQ	-0.41
Q9BW61:95	DET1- and DDB1-associated protein 1	DDA1	S95	RKVARTDSPDMHEDT	8.84564e-05	2e-06	24.7542	TDS[ph]PDM[ox]HEDT;TDS[ph]PDMHEDT;VARTDS[ph]PDMHEDT;VAR[+10]TDS[ph]PDMHEDT	-0.41
Q9GZR7:857	ATP-dependent RNA helicase DDX24	DDX24	S857	EQPQPSTSAN_____	8.84564e-05	3.3e-05	38.4164	EPQPEQPQPSTS[ph]AN	-0.41
Q9UJV9:619	Probable ATP-dependent RNA helicase DDX41	DDX41	S619	KDYLAHSSMDF____	8.84564e-05	0.000257	7.93325	DYLAHSS[ph]M[ox]DF;DYLAHSS[ph]MDF	-0.41
Q8NHQ9:594	ATP-dependent RNA helicase DDX55	DDX55	S594	KTVDLGISDLEDDC_	8.84564e-05	2.2e-05	54.8687	TVDLGIS[ph]DLEDDC	-0.41
Q9H7D0:1860	Dedicator of cytokinesis protein 5	DOCK5	S1860	PPPKARKSGIPTSEP	8.84564e-05	0.001051	26.7948	S[ph]GIPTSEPGSQ	-0.41
Q8N350:719	Protein Dos	DOS	S719	LVAAAPTSPDHSPA_	8.84564e-05	1.3e-05	5.40156	LAEPVVATPALVAAAPT[ph]S[ph]PDHSPA;LAEPVVATPALVAAAPTS[ph]PDHSPA	-0.41
Q8N350:718	Protein Dos	DOS	T718	ALVAAAPTSPDHSPA	8.84564e-05	1.3e-05	5.40156	LAEPVVATPALVAAAPT[ph]S[ph]PDHSPA	-0.41
Q92785:390	Zinc finger protein ubi-d4	DPF2	S390	SIYQNQNSS______	8.84564e-05	0.000717	11.5859	ASIYQNQNS[ph]S	-0.41
Q9BQC3:488	Diphthamide biosynthesis protein 2	DPH2	S488	IAYEDEGSG______	8.84564e-05	0.000169	46.2724	GIAIAYEDEGS[ph]G	-0.41
Q14126:1118	Desmoglein-2	DSG2	S1118	STVQHSYS_______	8.84564e-05	0.000315	12.2185	HSTVQHSYS[ph]	-0.41
Q6P1R4:460	tRNA-dihydrouridine(16/17) synthase [NAD(P)(+)]-like	DUS1L	T460	PQPAAPGTPGGFSEV	0.00133018	0.005929	7.28923	EAQPELQEPQPAAPGT[ph]PGGFSEVMGSALA	-0.41
Q9UBQ5:217	Eukaryotic translation initiation factor 3 subunit K	EIF3K	S217	VSSIMASSQ______	0.0011296	0.004598	16.1979	IDFDSVSSIMASS[ph]Q	-0.41
Q04637:1596	Eukaryotic translation initiation factor 4 gamma 1	EIF4G1	S1596	LREAEEESDHN____	8.84564e-05	5.9e-05	1000	EAEEES[ph]DHN;WLREAEEES[ph]DHN;WLR[+10]EAEEES[ph]DHN	-0.41
P54762:977	Ephrin type-B receptor 1	EPHB1	S977	HSMRVQISQSPTAMA	0.0011296	0.004178	4.78655	VQIS[ph]QSPTAMA	-0.41
Q12929:811	Epidermal growth factor receptor kinase substrate 8	EPS8	S811	ISAAASDSGVESFDE	8.84564e-05	6e-06	33.7014	ISAAASDS[ph]GVESFDEGSSH	-0.41
Q13158:194	FAS-associated death domain protein	FADD	S194	QNRSGAMSPMSWNSD	8.84564e-05	0	13.3795	SGAM[ox]S[ph]PMSWNSDASTSEAS;SGAMS[ph]PM[ox]SWNSDASTSEAS;SGAMS[ph]PMSWNSDASTSEAS	-0.41
Q9BZQ8:926	Protein Niban	FAM129A	S926	ESFPELPSEE_____	8.84564e-05	6.3e-05	89.1144	EGEGGQESFPELPS[ph]EE	-0.41
O15360:1449	Fanconi anemia group A protein	FANCA	S1449	AAPDADLSQEPHLF_	8.84564e-05	1.9e-05	1000	QQAAPDADLS[ph]QEPHLF	-0.41
Q9NYY8:708	FAST kinase domain-containing protein 2	FASTKD2	S708	VAAVNVQSTQ_____	8.84564e-05	0.000184	9.47691	IYSVEALPVAAVNVQS[ph]TQ	-0.41
Q6UN15:579	Pre-mRNA 3'-end-processing factor FIP1	FIP1L1	S579	KEGKEAGSEPAPEQE	0.000166514	0.002024	53.4011	EAGS[ph]EPAPEQESTEATPAE	-0.41
Q02790:453	Peptidyl-prolyl cis-trans isomerase FKBP4	FKBP4	S453	SNTAGSQSQVETEA_	8.84564e-05	0.000386	58.5492	SNTAGS[ph]QS[ph]QVETEA;SNTAGSQS[ph]QVETEA	-0.41
Q02790:451	Peptidyl-prolyl cis-trans isomerase FKBP4	FKBP4	S451	QKSNTAGSQSQVETE	8.84564e-05	1e-06	18.8756	SNTAGS[ph]QS[ph]QVETEA;SNTAGS[ph]QSQVETEA	-0.41
Q02790:448	Peptidyl-prolyl cis-trans isomerase FKBP4	FKBP4	T448	KEEQKSNTAGSQSQV	8.84564e-05	1.9e-05	0	SNT[ph]AGSQSQVETEA	-0.41
P15408:320	Fos-related antigen 2	FOSL2	S320	QSSDSLNSPTLLAL_	0.00152009	0.006648	0	SSSSGDQSSDSLNS[ph]PTLLAL	-0.41
P02794:179	Ferritin heavy chain	FTH1	S179	DKHTLGDSDNES___	8.84564e-05	6e-06	59.0606	HTLGDS[ph]DNES	-0.41
Q9UET6:328	Putative tRNA (cytidine(32)/guanosine(34)-2'-O)-methyltransferase	FTSJ1	S328	EDNEMSCSP______	8.84564e-05	2e-06	36.6555	VDTFPQPLAAPQCHTLLAPEM[ox]EDNEMSCS[ph]P;VDTFPQPLAAPQCHTLLAPEMEDNEMSCS[ph]P	-0.41
Q9UET6:326	Putative tRNA (cytidine(32)/guanosine(34)-2'-O)-methyltransferase	FTSJ1	S326	EMEDNEMSCSP____	8.84564e-05	0.000695	14.4892	VDTFPQPLAAPQCHTLLAPEMEDNEM[ox]S[ph]CSP	-0.41
Q96AE4:630	Far upstream element-binding protein 1	FUBP1	S630	AAYYAQTSPQGMPQH	8.84564e-05	3e-06	14.2316	QQAAYYAQTS[ph]PQGM[ox]PQHPPAPQGQ;QQAAYYAQTS[ph]PQGMPQHPPAPQGQ	-0.41
Q96I24:569	Far upstream element-binding protein 3	FUBP3	S569	LGQAQAHSQEQ____	8.84564e-05	4.9e-05	37.2305	QQVAFYGQTLGQAQAHS[ph]QEQ	-0.41
Q9Y248:182	DNA replication complex GINS protein PSF2	GINS2	S182	QPLESTQSQDF____	8.84564e-05	0.000214	14.2316	TNLQPLES[ph]TQS[ph]QDF	-0.41
Q9Y248:179	DNA replication complex GINS protein PSF2	GINS2	S179	TNLQPLESTQSQDF_	8.84564e-05	0.000214	0	TNLQPLES[ph]TQS[ph]QDF	-0.41
O00178:658	GTP-binding protein 1	GTPBP1	S658	GQRHKVKSQGACVTP	8.84564e-05	0.00012	46.3304	S[ph]QGACVTPASGC	-0.41
Q9Y2T3-3:463	Isoform 3 of Guanine deaminase	GUAD	S463	ETIHLPASSPHPPPF	0.00673706	0.018617	0	ETIHLPAS[ph]SPHPPPFP	-0.41
Q9NRZ9:829	Lymphoid-specific helicase	HELLS	S829	IFKILENSEDSSPEC	0.000789578	0.003416	11.5568	ILENS[ph]EDSSPECLF	-0.41
Q15751:4857	Probable E3 ubiquitin-protein ligase HERC1	HERC1	S4857	NVDNAEGSDTDY___	8.84564e-05	3.7e-05	0	NVDNAEGS[ph]DTDY	-0.41
Q9BW71:551	HIRA-interacting protein 3	HIRIP3	S551	HMRGIISSDGESN__	8.84564e-05	0.000179	28.8739	GIISS[ph]DGES[ph]N;GIISS[ph]DGESN	-0.41
Q9BW71:555	HIRA-interacting protein 3	HIRIP3	S555	IISSDGESN______	8.84564e-05	0.000412	56.6322	GIISS[ph]DGES[ph]N	-0.41
P17096:102	High mobility group protein HMG-I/HMG-Y	HMGA1	S102	EEGISQESSEEEQ__	8.84564e-05	7.6e-05	68.5601	EEEEGISQES[ph]S[ph]EEEQ;EEEEGISQES[ph]SEEEQ	-0.41
P17096:99	High mobility group protein HMG-I/HMG-Y	HMGA1	S99	KEEEEGISQESSEEE	8.84564e-05	0.001107	17.0807	EEEEGIS[ph]QESSEEEQ	-0.41
P17096:103	High mobility group protein HMG-I/HMG-Y	HMGA1	S103	EGISQESSEEEQ___	8.84564e-05	0.000181	55.0995	EEEEGISQES[ph]S[ph]EEEQ	-0.41
Q01581:516	Hydroxymethylglutaryl-CoA synthase, cytoplasmic	HMGCS1	S516	EPEAAVISNGEH___	8.84564e-05	0	142.629	LPATAAEPEAAVIS[ph]NGEH	-0.41
P14866:589	Heterogeneous nuclear ribonucleoprotein L	HNRNPL	S589	FSTAQHAS_______	8.84564e-05	0.000101	73.6655	LCFSTAQHAS[ph]	-0.41
P0DMV9:633	Heat shock 70 kDa protein 1B	HSPA1B	S633	GPKGGSGSGPTIEEV	8.84564e-05	0.000227	17.0807	GGSGS[ph]GPTIEEVD	-0.41
P11142:633	Heat shock cognate 71 kDa protein	HSPA8	S633	PGGGAPPSGGASSGP	8.84564e-05	0.001159	8.70097	LYQSAGGM[ox]PGGMPGGFPGGGAPPS[ph]GGASSGPTIEEVD;LYQSAGGMPGGM[ox]PGGFPGGGAPPS[ph]GGASSGPTIEEVD;LYQSAGGMPGGMPGGFPGGGAPPS[ph]GGASSGPTIEEVD	-0.41
P08069:1366	Insulin-like growth factor 1 receptor	IGF1R	T1366	LPLPQSSTC______	8.84564e-05	0.0001	28.8739	ALPLPQSST[ph]C	-0.41
P11717:2484	Cation-independent mannose-6-phosphate receptor	IGF2R	S2484	LVSFHDDSDEDLLHI	8.84564e-05	1e-06	74.326	LVSFHDDS[ph]DEDLLHI	-0.41
O75564:509	Jerky protein homolog	JRK	S509	GCGATAQSPLPCSST	8.84564e-05	4e-06	28.3867	VEALQEGPGGCGATAQS[ph]PLPCSSTAGDN	-0.41
P48729-3:321	Isoform 3 of Casein kinase I isoform alpha	KC1A	T321	GQGQQAQTPTGF___	8.84564e-05	0	26.5336	AAQQAASSSGQGQQAQT[ph]PTGF	-0.41
Q96AT1:146	Uncharacterized protein KIAA1143	KIAA1143	S146	IKNSSLLSFDNEDEN	8.84564e-05	5e-06	64.5356	NSSLLS[ph]FDNEDENE	-0.41
Q7Z4S6:1662	Kinesin-like protein KIF21A	KIF21A	S1662	NLQDGQISDTGDLGE	8.84564e-05	6e-06	12.1958	NLQDGQIS[ph]DTGDLGEDIASN	-0.41
Q07866-6:622	Isoform N of Kinesin light chain 1	KLC1	S622	DSRALSASHTDLAH_	8.84564e-05	2.6e-05	48.874	ALSAS[ph]HTDLAH	-0.41
Q6P597:497	Kinesin light chain 3	KLC3	S497	APRTLSASTQDLSPH	8.84564e-05	3.3e-05	13.24	TLSAS[ph]TQDLSPH	-0.41
Q9NSK0:611	Kinesin light chain 4	KLC4	S611	VSRGLSASTMDLSSS	8.84564e-05	5.9e-05	6.89655	GLSAS[ph]TM[ox]DLSSSS;GLSAS[ph]TMDLSSSS	-0.41
Q9Y2Y9:281	Krueppel-like factor 13	KLF13	T281	RSDASSPTISPASSP	0.00540469	0.01608	30.7046	SDASSPT[ph]ISPASSP	-0.41
Q9BXK1:242	Krueppel-like factor 16	KLF16	S242	LAGSPAPSPAPSPAP	8.84564e-05	0.000795	28.1732	STS[ph]PSDSLPCSLAGSPAPS[ph]PAPSPAPAGL;STSPSDSLPCSLAGSPAPS[ph]PAPSPAPAGL	-0.41
Q9BXK1:226	Krueppel-like factor 16	KLF16	S226	RPGARSTSPSDSLPC	8.84564e-05	2e-06	24.8358	STS[ph]PSDSLPCSLAGSPAPS[ph]PAPSPAPAGL;STS[ph]PSDSLPCSLAGSPAPSPAPSPAPAGL	-0.41
Q9BQD3:166	KxDL motif-containing protein 1	KXD1	S166	SPAINGRSQTDDEEM	8.84564e-05	7.1e-05	0	S[ph]QTDDEEMTGE	-0.41
P32004:1244	Neural cell adhesion molecule L1	L1CAM	S1244	AAGGNDSSGATSPIN	8.84564e-05	0.00019	10.2828	EAAGGNDSS[ph]GATSPINPAVALE	-0.41
P32004:1248	Neural cell adhesion molecule L1	L1CAM	S1248	NDSSGATSPINPAVA	8.84564e-05	1.2e-05	22.8533	EAAGGNDSSGATS[ph]PINPAVALE	-0.41
P32004:1247	Neural cell adhesion molecule L1	L1CAM	T1247	GNDSSGATSPINPAV	0.000493502	0.00262	11.5568	EAAGGNDSSGAT[ph]SPINPAVALE	-0.41
Q86U70:410	LIM domain-binding protein 1	LDB1	S410	ENPTSQASQ______	8.84564e-05	0.000739	79.1255	SENPTSQAS[ph]Q	-0.41
Q92633:351	Lysophosphatidic acid receptor 1	LPAR1	T351	SASSLNHTILAGVHS	8.84564e-05	7.2e-05	13.0832	SASSLNHT[ph]ILAGVHSNDHSVV	-0.41
Q14693:887	Phosphatidate phosphatase LPIN1	LPIN1	S887	FENQDIHSASA____	0.000166514	0.002253	0	EPLPPFENQDIHS[ph]ASA	-0.41
O75581:1610	Low-density lipoprotein receptor-related protein 6	LRP6	T1610	PPPPSPCTDSS____	0.00152009	0.006771	14.4894	SYSHHLYPPPPSPCT[ph]DSS	-0.41
P27816:1151	Microtubule-associated protein 4	MAP4	S1151	DSQIQETSI______	8.84564e-05	1e-06	0	EAQTLDSQIQETS[ph]I	-0.41
Q96T17:721	MAP7 domain-containing protein 2	MAP7D2	S721	NLIEGFNSPGQETPL	0.000789578	0.003514	10.7248	NLIEGFNS[ph]PGQETPLNTFC	-0.41
P49006:178	MARCKS-related protein	MARCKSL1	T178	PQATEPSTPSGPESG	8.84564e-05	1e-06	24.7542	GAEASAASEEEAGPQATEPST[ph]PSGPESGPTPASAEQNE	-0.41
P49006:165	MARCKS-related protein	MARCKSL1	S165	GAEASAASEEEAGPQ	8.84564e-05	0.000866	12.4079	GAEASAAS[ph]EEEAGPQATEPSTPSGPESGPTPASAEQNE	-0.41
Q9UBB5:407	Methyl-CpG-binding domain protein 2	MBD2	S407	EMDIEMDSGDEA___	8.84564e-05	2e-05	169.297	AADTEEMDIEMDS[ph]GDEA	-0.41
A4D2B0:252	Metallo-beta-lactamase domain-containing protein 1	MBLAC1	S252	ETEGGGNSQQEPVVG	8.84564e-05	0.000706	5.29689	EASQPETEGGGNS[ph]QQEPVVGDEEPALH	-0.41
Q9UBP6:272	tRNA (guanine-N(7)-)-methyltransferase	METTL1	S272	QAVTSQTSLPGH___	8.84564e-05	0.000671	13.2658	IQDPVLQAVTSQTS[ph]LPGH	-0.41
Q9UBP6:269	tRNA (guanine-N(7)-)-methyltransferase	METTL1	S269	PVLQAVTSQTSLPGH	8.84564e-05	3.7e-05	9.34047	IQDPVLQAVTS[ph]QTSLPGH	-0.41
O75030:518	Microphthalmia-associated transcription factor	MITF	S518	SSRRSSMSMEETEHT	8.84564e-05	5.4e-05	21.3041	SSMS[ph]MEETEHTC	-0.41
Q9HBH9:452	MAP kinase-interacting serine/threonine-protein kinase 2	MKNK2	S452	AQRRQRASLSSAPVV	8.84564e-05	0.000649	27.6946	AS[ph]LSSAPVVLVGDHA	-0.41
Q6WCQ1:1016	Myosin phosphatase Rho-interacting protein	MPRIP	S1016	LRNIRSKSVIEQVSW	8.84564e-05	0.000299	52.9579	S[ph]VIEQVSWDT	-0.41
Q8N565:213	Melanoregulin	MREG	S213	LHYLPFPSP______	8.84564e-05	8.6e-05	131.876	ELHYLPFPS[ph]P	-0.41
Q9Y3D3:130	28S ribosomal protein S16, mitochondrial	MRPS16	T130	QKTDAEATDTEATET	8.84564e-05	0	23.3435	TDAEAT[ph]DTEATET	-0.41
Q9Y4B5-4:975	Isoform 4 of Microtubule cross-linking factor 1	MTCL1	S975	HGLSQYNSL______	8.84564e-05	2.7e-05	57.6246	DASLHGLSQYNS[ph]L	-0.41
Q13496:591	Myotubularin	MTM1	S591	DPPTSPSSPSQMMPH	8.84564e-05	1.8e-05	15.4977	LSDPPTSPSS[ph]PSQMMPHVQTHF	-0.41
Q13613:653	Myotubularin-related protein 1	MTMR1	S653	SSSERGSSPSHSATS	8.84564e-05	0.000818	10.9132	GSS[ph]PSHSATSVHTSV	-0.41
Q13614:630	Myotubularin-related protein 2	MTMR2	S630	TSSSERASSPAQCVT	8.84564e-05	0.000154	10.1773	AS[ph]SPAQCVT[ph]PVQTVV;AS[ph]SPAQCVTPVQTVV	-0.41
Q13614:637	Myotubularin-related protein 2	MTMR2	T637	SSPAQCVTPVQTVV_	8.84564e-05	0.001267	39.8036	AS[ph]SPAQCVT[ph]PVQTVV	-0.41
P35580:1975	Myosin-10	MYH10	S1975	NETQPPQSE______	8.84564e-05	0.00103	38.1888	TSDVNETQPPQS[ph]E	-0.41
Q9BXJ9:856	N-alpha-acetyltransferase 15, NatA auxiliary subunit	NAA15	S856	ITVNGDSSAEAEELA	8.84564e-05	1e-05	13.24	ITVNGDSS[ph]AEAEELANEI	-0.41
Q9BPX3:1015	Condensin complex subunit 3	NCAPG	S1015	QFLNEDLS_______	8.84564e-05	1e-06	1000	LNLAQFLNEDLS[ph]	-0.41
O00712-6:307	Isoform 6 of Nuclear factor 1 B-type	NFIB	T307	EPFLQAETSN_____	8.84564e-05	3e-06	0	TPILPANVQNYGLNIIGEPFLQAET[ph]SN	-0.41
Q96P11-2:462	Isoform 2 of Probable 28S rRNA (cytosine-C(5))-methyltransferase	NSUN5	T462	RAAAGACTPPCT___	8.84564e-05	0.000146	34.4882	AAAGACT[ph]PPCT;AAAGACT[ph]PPCT[ph]	-0.41
Q96P11-2:466	Isoform 2 of Probable 28S rRNA (cytosine-C(5))-methyltransferase	NSUN5	T466	GACTPPCT_______	8.84564e-05	0.000181	1000	AAAGACT[ph]PPCT[ph]	-0.41
Q9H1E3:240	Nuclear ubiquitous casein and cyclin-dependent kinase substrate 1	NUCKS1	S240	GSEDEAPSGED____	8.84564e-05	0.000351	57.7805	SGDEGS[ph]EDEAPS[ph]GED;SGDEGSEDEAPS[ph]GED	-0.41
Q9H1E3:234	Nuclear ubiquitous casein and cyclin-dependent kinase substrate 1	NUCKS1	S234	EKSGDEGSEDEAPSG	8.84564e-05	0.000159	9.87338	SGDEGS[ph]EDEAPS[ph]GED;SGDEGS[ph]EDEAPSGED	-0.41
Q8TEM1:1874	Nuclear pore membrane glycoprotein 210	NUP210	S1874	LPPARKASPPSGLWS	0.00983524	0.025468	22.6055	AS[ph]PPSGLWSPAYASH	-0.41
Q92882:213	Osteoclast-stimulating factor 1	OSTF1	S213	DYLDDEDSD______	8.84564e-05	3e-06	112.815	TLSNAEDYLDDEDS[ph]D	-0.41
Q92882:202	Osteoclast-stimulating factor 1	OSTF1	S202	TDAVRTLSNAEDYLD	8.84564e-05	9.9e-05	0	TLS[ph]NAEDYLDDEDSD	-0.41
Q86WC4:322	Osteopetrosis-associated transmembrane protein 1	OSTM1	S322	ILPKRLKSSTSFANI	8.84564e-05	1e-06	0	S[ph]STSFANIQENSN	-0.41
Q86WC4:325	Osteopetrosis-associated transmembrane protein 1	OSTM1	S325	KRLKSSTSFANIQEN	8.84564e-05	1.1e-05	12.3227	SSTS[ph]FANIQENSN	-0.41
Q86WC4:333	Osteopetrosis-associated transmembrane protein 1	OSTM1	S333	FANIQENSN______	8.84564e-05	1.4e-05	147.104	SSTSFANIQENS[ph]N	-0.41
Q9UQ80:386	Proliferation-associated protein 2G4	PA2G4	T386	ENATSGETLEENEAG	8.84564e-05	0	58.3337	TAENATSGET[ph]LEENEAGD	-0.41
O95453:628	Poly(A)-specific ribonuclease PARN	PARN	S628	AGSISKNSPATLFEV	8.84564e-05	0.000101	12.2595	NS[ph]PATLFEVPDTW	-0.41
Q15366:364	Poly(rC)-binding protein 2	PCBP2	S364	SETGGMGSS______	8.84564e-05	0.000367	16.2503	LSSETGGM[ox]GS[ph]S;LSSETGGMGS[ph]S	-0.41
P49585:362	Choline-phosphate cytidylyltransferase A	PCYT1A	S362	KAAAYDISEDEED__	8.84564e-05	3.9e-05	73.2957	AAAYDIS[ph]EDEED	-0.41
O14737:119	Programmed cell death protein 5	PDCD5	S119	NRRKVMDSDEDDDY_	8.84564e-05	0.000191	85.8617	VM[ox]DS[ph]DEDDDY;VMDS[ph]DEDDDY	-0.41
Q13371:296	Phosducin-like protein	PDCL	S296	ATCHSEDSDLEID__	8.84564e-05	7.8e-05	13.3795	NSATCHS[ph]EDS[ph]DLEID;NSATCHSEDS[ph]DLEID	-0.41
Q13371:293	Phosducin-like protein	PDCL	S293	RNSATCHSEDSDLEI	8.84564e-05	0.000234	13.4299	NSATCHS[ph]EDS[ph]DLEID;NSATCHS[ph]EDSDLEID	-0.41
Q86TG7-2:321	Isoform RF1 of Retrotransposon-derived protein PEG10	PEG10	S321	KSSPAGNSPAPL___	8.84564e-05	5.7e-05	50.2214	S[ph]SPAGNS[ph]PAPL;SSPAGNS[ph]PAPL	-0.41
Q86TG7-2:315	Isoform RF1 of Retrotransposon-derived protein PEG10	PEG10	S315	CPAKASKSSPAGNSP	8.84564e-05	0.000754	14.437	S[ph]SPAGNS[ph]PAPL;S[ph]SPAGNSPAPL	-0.41
O15534:1279	Period circadian protein homolog 1	PER1	S1279	EEGRSSSSPALPTAG	8.84564e-05	0.000273	16.224	SSSS[ph]PALPTAGNCTS	-0.41
Q9NQP4:125	Prefoldin subunit 4	PFDN4	S125	QLYAKFGSNINLEAD	8.84564e-05	6e-06	156.898	FGS[ph]NINLEADES	-0.41
Q01813:783	ATP-dependent 6-phosphofructokinase, platelet type	PFKP	S783	LEHVQPWSV______	8.84564e-05	1e-06	66.3583	ASYDVSDSGQLEHVQPWS[ph]V	-0.41
Q9HAU0:1088	Pleckstrin homology domain-containing family A member 5	PLEKHA5	S1088	NQTMAVKSLSPSPES	8.84564e-05	5e-06	13.24	S[ph]LSPSPESSASPVPSTQPQLTEGSHFM[ox]CV;S[ph]LSPSPESSASPVPSTQPQLTEGSHFMCV	-0.41
Q9HAU0:1098	Pleckstrin homology domain-containing family A member 5	PLEKHA5	S1098	PSPESSASPVPSTQP	8.84564e-05	6e-06	15.1757	SLSPSPESSAS[ph]PVPSTQPQLTEGSHFM[ox]CV;SLSPSPESSAS[ph]PVPSTQPQLTEGSHFMCV	-0.41
P24928:1966	DNA-directed RNA polymerase II subunit RPB1	POLR2A	S1966	PAISPDDSDEEN___	8.84564e-05	0.000291	9.05325	GSTYSPTSPGYSPTSPTYSLTSPAISPDDS[ph]DEEN	-0.41
Q86W92:999	Liprin-beta-1	PPFIBP1	S999	FKDFAARSPSASITD	8.84564e-05	2e-06	18.8756	DFAARS[ph]PSAS[ph]ITDEDSNV;DFAARS[ph]PSASITDEDSNV;DFAAR[+10]S[ph]PSAS[ph]ITDEDSNV;DFAAR[+10]S[ph]PSASITDEDSNV;S[ph]PSAS[ph]ITDEDSNV;S[ph]PSASITDEDSNV	-0.41
O60927:109	Protein phosphatase 1 regulatory subunit 11	PPP1R11	T109	TLGPTPTTPPQPPDP	8.84564e-05	4e-06	8.65157	ATLGPTPTT[ph]PPQPPDPSQPPPGPMQH;RATLGPTPTT[ph]PPQPPDPSQPPPGPMQH;R[+10]ATLGPTPTT[ph]PPQPPDPSQPPPGPMQH	-0.41
O43663:616	Protein regulator of cytokinesis 1	PRC1	T616	TSGILNSTNIQS___	8.84564e-05	2.9e-05	8.5756	SDATSGILNST[ph]NIQS	-0.41
Q96HE9:353	Proline-rich protein 11	PRR11	T353	TPTLPLSTSSFDEQN	8.84564e-05	1.9e-05	0	SPTPTLPLST[ph]SSFDEQN	-0.41
Q96HE9:346	Proline-rich protein 11	PRR11	T346	LAHPRSPTPTLPLST	8.84564e-05	1e-06	10.2828	SPT[ph]PTLPLSTSSFDEQN	-0.41
Q9Y606:426	tRNA pseudouridine synthase A, mitochondrial	PUS1	T426	GSEGDGDTD______	8.84564e-05	0.000473	47.8083	VPSPLEGSEGDGDT[ph]D	-0.41
Q9UKM9:286	RNA-binding protein Raly	RALY	T286	GDEEGLLTHSEEELE	0.000789578	0.003051	16.0406	DDGDEEGLLT[ph]HS[ph]EEELEHSQDTDADDGALQ;TR[+10]DDGDEEGLLT[ph]HS[ph]EEELEHSQDT[ph]DADDGALQ	-0.41
Q9BUL9:186	Ribonuclease P protein subunit p25	RPP25	S186	GEGSAKRSQPEPGVA	8.84564e-05	8.5e-05	86.0942	S[ph]QPEPGVADEDQTA	-0.41
P15880:293	40S ribosomal protein S2	RPS2	T293	QAPAVATT_______	0.00165052	0.007392	0	TQAPAVATT[ph]	-0.41
Q9NYV6:649	RNA polymerase I-specific transcription initiation factor RRN3	RRN3	S649	PVLYMQPSPL_____	8.84564e-05	0.000111	63.7706	SPSSSVGS[ph]PPVLYMQPS[ph]PL	-0.41
Q9NYV6:640	RNA polymerase I-specific transcription initiation factor RRN3	RRN3	S640	SPSSSVGSPPVLYMQ	8.84564e-05	1e-06	37.5398	SPSSSVGS[ph]PPVLYMQPS[ph]PL;SPSSSVGS[ph]PPVLYMQPSPL	-0.41
Q96FQ6:102	Protein S100-A16	S100A16	S102	HEQEQQSSS______	0.00152009	0.006743	0	LIHEQEQQSS[ph]S	-0.41
P33764:100	Protein S100-A3	S100A3	S100	CPSEPPCSQ______	8.84564e-05	0.000202	80.6838	DCPSEPPCS[ph]Q	-0.41
Q9BRK5:357	45 kDa calcium-binding protein	SDF4	S357	KLVDYARSVHEEF__	8.84564e-05	0.001256	1000	S[ph]VHEEF	-0.41
P55735:309	Protein SEC13 homolog	SEC13	S309	DVNKGQGSVSASVTE	8.84564e-05	7e-06	30.7046	GQGS[ph]VSASVTEGQQNEQ	-0.41
P49903:392	Selenide, water dikinase 1	SEPHS1	S392	NPTPGATS_______	8.84564e-05	9e-06	12.2185	IIEVAPQVATQNVNPTPGATS[ph]	-0.41
Q8NC51:394	Plasminogen activator inhibitor 1 RNA-binding protein	SERBP1	S394	RTDKSSASAPDVDDP	8.84564e-05	1.1e-05	6.97998	SSAS[ph]APDVDDPEAFPALA	-0.41
O15427:464	Monocarboxylate transporter 4	SLC16A3	S464	VVHTPETSV______	8.84564e-05	0.000121	16.1979	NGEVVHT[ph]PETS[ph]V;NGEVVHTPETS[ph]V	-0.41
O15427:460	Monocarboxylate transporter 4	SLC16A3	T460	KNGEVVHTPETSV__	8.84564e-05	1.8e-05	20.9142	NGEVVHT[ph]PETS[ph]V;NGEVVHT[ph]PETSV	-0.41
P43005:517	Excitatory amino acid transporter 3	SLC1A1	S517	VDKSDTISFTQTSQF	8.84564e-05	0.000243	0	SDTIS[ph]FTQTSQF	-0.41
P11166:490	Solute carrier family 2, facilitated glucose transporter member 1	SLC2A1	S490	FHPLGADSQV_____	8.84564e-05	1e-05	113.546	TPEELFHPLGADS[ph]QV	-0.41
Q96QE2:640	Proton myo-inositol cotransporter	SLC2A13	S640	KGSNYHLSDNDASDV	8.84564e-05	0.001257	57.9946	GSNYHLS[ph]DNDAS[ph]DVE;GSNYHLS[ph]DNDASDVE	-0.41
Q96QE2:645	Proton myo-inositol cotransporter	SLC2A13	S645	HLSDNDASDVE____	8.84564e-05	9e-05	63.9436	GSNYHLS[ph]DNDAS[ph]DVE;GSNYHLSDNDAS[ph]DVE	-0.41
Q9BS91:416	Probable UDP-sugar transporter protein SLC35A5	SLC35A5	S416	ERLTKPKSDESDEDT	0.0011296	0.004449	7.7599	S[ph]DESDEDTF	-0.41
Q8IXU6:371	Solute carrier family 35 member F2	SLC35F2	S371	ENLQETHSAVL____	8.84564e-05	0.000114	24.8358	LEENLQETHS[ph]AVL	-0.41
Q96CW6:308	Probable RNA polymerase II nuclear localization protein SLC7A6OS	SLC7A6OS	S308	DSPHDLDSD______	8.84564e-05	0.000112	52.9579	EFGYDS[ph]PHDLDS[ph]D;EFGYDSPHDLDS[ph]D	-0.41
Q96CW6:302	Probable RNA polymerase II nuclear localization protein SLC7A6OS	SLC7A6OS	S302	QKEFGYDSPHDLDSD	8.84564e-05	0.001192	42.6519	EFGYDS[ph]PHDLDS[ph]D	-0.41
Q9H2G2:1235	STE20-like serine/threonine-protein kinase	SLK	S1235	PSLHSTGS_______	8.84564e-05	8.8e-05	16.224	FYPIPSLHSTGS[ph]	-0.41
Q15797:465	Mothers against decapentaplegic homolog 1	SMAD1	S465	HNPISSVS_______	8.84564e-05	3.9e-05	26.3752	VLTQMGSPHNPISSVS[ph]	-0.41
O95149:350	Snurportin-1	SNUPN	S350	KLKGSSHSPDHPGCL	8.84564e-05	7e-06	18.8773	GSSHS[ph]PDHPGCLM[ox]EN;GSSHS[ph]PDHPGCLMEN	-0.41
Q8TEQ0:810	Sorting nexin-29	SNX29	S810	TRNVEPQSGDL____	8.84564e-05	0.000588	1000	NVEPQS[ph]GDL	-0.41
Q9Y5X2:452	Sorting nexin-8	SNX8	T452	AGPHSTLTPPCSPPE	8.84564e-05	1.1e-05	15.0304	LSCLFAGPHSTLT[ph]PPCS[ph]PPEDGLCPH	-0.41
Q9Y5X2:456	Sorting nexin-8	SNX8	S456	STLTPPCSPPEDGLC	8.84564e-05	1.1e-05	46.0169	LSCLFAGPHSTLT[ph]PPCS[ph]PPEDGLCPH	-0.41
Q99523:825	Sortilin	SORT1	S825	KSGYHDDSDEDLLE_	0.00351506	0.010695	7.52952	SGYHDDS[ph]DEDLLE	-0.41
Q07889:1332	Son of sevenless homolog 1	SOS1	S1332	PLLENAHSS______	8.84564e-05	5.2e-05	13.1876	DGPPLLENAHS[ph]S	-0.41
Q9NZD8:304	Maspardin	SPG21	S304	QKGSLGISQEEQ___	8.84564e-05	0.000434	39.8036	GSLGIS[ph]QEEQ	-0.41
Q05519:483	Serine/arginine-rich splicing factor 11	SRSF11	S483	HEEDMDMSD______	8.84564e-05	0.000205	1000	VNGDDHHEEDM[ox]DM[ox]S[ph]D;VNGDDHHEEDMDM[ox]S[ph]D;VNGDDHHEEDMDMS[ph]D	-0.41
Q8TE77:649	Protein phosphatase Slingshot homolog 3	SSH3	S649	RKVVRQASVHDSGEE	8.84564e-05	0.001326	44.3658	QAS[ph]VHDS[ph]GEEGEA;QAS[ph]VHDSGEEGEA	-0.41
Q8TE77:653	Protein phosphatase Slingshot homolog 3	SSH3	S653	RQASVHDSGEEGEA_	8.84564e-05	0.001326	1000	QAS[ph]VHDS[ph]GEEGEA	-0.41
Q08945:688	FACT complex subunit SSRP1	SSRP1	S688	KRRRSEDSEEEELAS	8.84564e-05	0.001338	0	SEDS[ph]EEEELASTPPSSEDSASGSDE	-0.41
Q9Y365:284	PCTP-like protein	STARD10	S284	GGAGGEGSDDDTSLT	0.00152009	0.006521	15.0304	MGGAGGEGS[ph]DDDTSLT	-0.41
Q9UMX1:481	Suppressor of fused homolog	SUFU	S481	LPDVVFDSPLH____	8.84564e-05	7.3e-05	141.812	VSILPDVVFDS[ph]PLH	-0.41
Q86TM6:613	E3 ubiquitin-protein ligase synoviolin	SYVN1	S613	RRLQKLESPVAH___	0.000166514	0.001938	1000	LES[ph]PVAH	-0.41
Q9BYX2:920	TBC1 domain family member 2A	TBC1D2	S920	AVSEGCASEDEVEGE	8.84564e-05	0	42.8082	AVSEGCAS[ph]EDEVEGEA;RAVSEGCAS[ph]EDEVEGEA;R[+10]AVS[ph]EGCAS[ph]EDEVEGEA;R[+10]AVSEGCAS[ph]EDEVEGEA	-0.41
P17987:551	T-complex protein 1 subunit alpha	TCP1	S551	SYEDAVHSGALND__	8.84564e-05	1e-06	114.068	HGSYEDAVHS[ph]GALND	-0.41
P0C1Z6:252	TCF3 fusion partner	TFPT	S252	PTLASPASD______	8.84564e-05	3e-06	37.5398	LLPYPTLAS[ph]PAS[ph]D;LLPYPTLASPAS[ph]D	-0.41
P0C1Z6:249	TCF3 fusion partner	TFPT	S249	LPYPTLASPASD___	8.84564e-05	3e-06	73.3109	LLPYPTLAS[ph]PAS[ph]D	-0.41
Q9Y2W1:954	Thyroid hormone receptor-associated protein 3	THRAP3	T954	KDNIQPTTE______	0.00351506	0.010717	38.4164	DNIQPTT[ph]E	-0.41
P04183:231	Thymidine kinase, cytosolic	TK1	S231	PQQILQCSPAN____	8.84564e-05	1.5e-05	1000	LFAPQQILQCS[ph]PAN	-0.41
Q9UKI8:741	Serine/threonine-protein kinase tousled-like 1	TLK1	S741	LLPHMRRSNSSGNLH	8.84564e-05	0.000129	28.8739	RS[ph]NS[ph]S[ph]GNLHMAGLTASPTPPSSSIITY;RS[ph]NSSGNLHM[ox]AGLTASPTPPSSSIITY;R[+10]S[ph]NSSGNLHMAGLTASPTPPSSSIITY;S[ph]NSSGNLHM[ox]AGLTASPTPPSSSIITY;S[ph]NSSGNLHMAGLTASPTPPSSSIITY	-0.41
Q86UE8:771	Serine/threonine-protein kinase tousled-like 2	TLK2	S771	GASNNSSSN______	8.84564e-05	3e-06	19.2082	SVSTSSPAGAAIASTSGASNNSSS[ph]N	-0.41
P11388:1525	DNA topoisomerase 2-alpha	TOP2A	S1525	PIKYLEESDEDDLF_	8.84564e-05	0.000552	31.2747	YLEES[ph]DEDDLF	-0.41
Q13263:823	Transcription intermediary factor 1-beta	TRIM28	S823	SLPGAGLSSQELSGG	8.84564e-05	1e-06	13.5368	FSAVLVEPPPM[ox]SLPGAGLS[ph]SQELSGGPGDGP;FSAVLVEPPPMSLPGAGLS[ph]SQELSGGPGDGP	-0.41
Q96DX7:339	Tripartite motif-containing protein 44	TRIM44	S339	EEGPSGASEEEDT__	8.84564e-05	3.3e-05	43.467	AEGDEEGPSGAS[ph]EEEDT	-0.41
Q9NXH9:646	tRNA (guanine(26)-N(2))-dimethyltransferase	TRMT1	T646	CPETSNQTPPGPGAA	8.84564e-05	0	34.4604	VSADAAPDCPETSNQT[ph]PPGPGAAAGPGID	-0.41
Q99576:122	TSC22 domain family protein 3	TSC22D3	S122	PEEPAPESPQVPEAP	8.84564e-05	1.9e-05	63.4187	FQSCLSPEEPAPES[ph]PQVPEAPGGSAV	-0.41
Q9Y5U2:321	Protein TSSC4	TSSC4	S321	HFRNKSSSPEDPGAE	8.84564e-05	8.8e-05	9.34047	SSS[ph]PEDPGAEV	-0.41
[truncated: 13,822 more rows]
