# Supplementary material for: An atlas of human kinase regulation
Source: Mol Syst Biol. 2016 Dec 1;12(12):888. doi: 10.15252/msb.20167295 (PMC5199121; doi:10.15252/msb.20167295)
Supplement: Supplementary file 9 — Table EV7 [file MSB-12-888-s009.zip › EV_Table_7/README.txt]

Table EV7. Quantitative Phosphoproteomics on AKT Inhibition of Insulin Stimulated HeLa Cells.
See Methods for full description.
