# Supplementary material for: An atlas of human kinase regulation
Source: Mol Syst Biol. 2016 Dec 1;12(12):888. doi: 10.15252/msb.20167295 (PMC5199121; doi:10.15252/msb.20167295)
Supplement: Supplementary file 10 — Table EV8 [file MSB-12-888-s010.zip › EV_Table_8/EV_Table_8.xlsx]

## Sheet: akt_substrates.csv
			Akt Motif Similarity			Kinase-Site Corregulation (Atlas)			In vitro Substrates	Akti+Insulin / Insulin
Ensembl canonical	Position	Gene Name	Motif	Pwm MSS	Pwm Log	Common	R	P value	Imamura et al.	Normalized log2 FC	AKT1 Substrates	Kinases
ENSP00000356047	466	PFKFB2	PVRMRRNSFTPLSSS	0.951053	0.924109	229	0.596647	0	TRUE	NA	TRUE	AKT1;PRKAA1;PRKAA2;PRKACA
ENSP00000324806	9	GSK3B	SGRPRTTSFAESCKP	0.947813	0.923104	68	0.687071	9.8122e-11	FALSE	NA	TRUE	AKT1;AURKA;PRKACA;PRKCA;PRKCB;PRKCD;PRKCG;PRKCH;RPS6KA1;RPS6KA3;RPS6KB1
ENSP00000365016	306	IRS2	EFRPRSKSQSSGSSA	0.963572	0.921725	170	0.451883	6.19101e-10	FALSE	NA	FALSE
ENSP00000345292	331	NDRG3	LARSRTHSTSSSLGS	0.952635	0.921629	68	0.725853	2.50422e-12	TRUE	NA	FALSE
ENSP00000323856	4386	PLEC	GFRSRSSSVGSSSSY	0.97594	0.951825	126	0.426788	6.24697e-07	FALSE	-1.11603	FALSE
ENSP00000363524	801	KIF4A	KLRRRTFSLTEVRGQ	0.945755	0.918118	273	0.501797	0	TRUE	-1.50254	FALSE
ENSP00000422626	307	LARP7	GKRKRSSSEDAESLA	0.95099	0.919576	153	0.42984	2.94201e-08	TRUE	-0.259016	FALSE
ENSP00000258062	708	REPS1	PVRRRLKSEDELRPE	0.937434	0.914763	287	0.332061	8.14971e-09	FALSE	NA	FALSE
ENSP00000379838	52	CARHSP1	TRRTRTFSATVRASQ	0.943725	0.912933	329	0.425606	6.66134e-16	TRUE	-0.681405	TRUE	AKT1;RPS6KA1;SGK1
ENSP00000442436	372	URI1	AKRKRKNSTGSGHSA	0.942079	0.910491	256	0.507034	0	FALSE	NA	FALSE
ENSP00000366863	588	TBC1D4	RMRGRLGSVDSFERS	0.941849	0.910338	196	0.395035	1.00503e-08	TRUE	-0.700209	FALSE	CHEK1
ENSP00000280154	457	PDCD4	RGRKRFVSEGDGGRL	0.932315	0.904624	192	0.631376	0	FALSE	-1.82597	TRUE	AKT1
ENSP00000370150	75	WRNIP1	GAKRRRLSESSALKQ	0.680207	0.905177	99	0.536696	1.02676e-08	TRUE	NA	FALSE
ENSP00000343741	435	ATR	SPKRRRLSSSLNPSK	0.679197	0.902569	71	0.712856	3.09042e-12	FALSE	-0.145453	FALSE
ENSP00000356047	483	PFKFB2	IRRPRNYSVGSRPLK	0.934193	0.902142	82	0.74408	1.11022e-15	FALSE	NA	TRUE	AKT1
ENSP00000322915	1181	ZMYM4	RRRGRKKSIVAVEPR	0.930481	0.901709	179	0.491263	2.90346e-12	TRUE	NA	FALSE
ENSP00000437271	1666	TNKS1BP1	KLRPRNRSAEEGELA	0.926387	0.901185	116	0.519214	2.35027e-09	FALSE	0.440129	FALSE
ENSP00000264380	307	PIKFYVE	PARNRSASITNLSLD	0.943642	0.899177	183	0.43772	5.7818e-10	TRUE	NA	TRUE	AKT1
ENSP00000262056	420	EIF4B	QERERSRTGSESSQT	0.953536	0.902091	53	0.666894	4.97466e-08	FALSE	-0.376296	FALSE
ENSP00000320503	161	EDC3	SFRRRHNSWSSSSRH	0.944713	0.906486	226	0.342136	1.3278e-07	TRUE	NA	TRUE	AKT1;AKT2
ENSP00000385720	1150	ARHGAP35	LERGRKVSIVSKPVL	0.9301	0.897002	267	0.479909	0	FALSE	NA	FALSE	ROCK1
ENSP00000313377	189	PANK2	TRRDRLGSYSGPTSV	0.934181	0.894438	269	0.508151	0	TRUE	NA	FALSE
ENSP00000378040	99	BAD	PFRGRSRSAPPNLWA	0.947196	0.893924	250	0.46825	4.88498e-15	FALSE	NA	TRUE	AKT1;ARAF;BRAF;PAK1;PRKACA;PRKCE;PRKCI;PRKCQ;PRKD1;RAF1;RPS6KA3
ENSP00000301740	954	SRRM2	PRRSRSVSPCSNVES	0.94691	0.899657	264	-0.319228	1.14795e-07	TRUE	-0.208071	FALSE
ENSP00000253792	455	ACLY	PAPSRTASFSESRAD	0.673155	0.89246	151	0.4939	1.16152e-10	TRUE	-1.02661	FALSE	PRKACA
ENSP00000395650	548	KANK2	EPRERVPSVAEAPQL	0.922772	0.89119	197	0.492353	2.00506e-13	TRUE	NA	FALSE
ENSP00000265978	873	FAM160A2	LVKSRRPSLGELLLR	0.668236	0.890739	241	0.351434	2.05575e-08	FALSE	NA	FALSE
ENSP00000365411	526	APBB1IP	PPPVRRSSDTSGSPA	0.673347	0.890162	108	0.514517	1.22487e-08	FALSE	NA	FALSE
ENSP00000373565	1025	FAM83H	GPRARLSSATANALY	0.931358	0.888182	98	0.577743	4.70906e-10	FALSE	NA	FALSE
ENSP00000336721	979	LARP1	EGRKRCPSQSSSRPA	0.93535	0.886671	112	0.588685	8.71037e-12	FALSE	-0.038152	FALSE
ENSP00000417273	85	NCK1	GKVKRKPSVPDSASP	0.668112	0.88376	192	0.418783	1.49309e-09	FALSE	NA	FALSE
ENSP00000325355	858	CASKIN2	RGTPRSQSFALRARR	0.676112	0.894433	107	0.478623	1.84321e-07	TRUE	-0.200332	FALSE
ENSP00000299543	839	CTDP1	SRRKRQPSMSETMPL	0.930709	0.882461	56	0.726291	2.37039e-10	FALSE	-1.59189	FALSE
ENSP00000365201	761	PRRC2A	VPRERSDSGGSSSEP	0.960105	0.935941	63	0.566488	1.30182e-06	TRUE	-0.927995	FALSE
ENSP00000381854	776	TNS3	GGRLRKLSLGQYDND	0.928961	0.879362	318	0.35973	3.78373e-11	TRUE	-0.334995	FALSE
ENSP00000310448	448	SART1	GRGRRRVSEVEEEKE	0.664525	0.878398	140	0.599386	5.10703e-15	FALSE	-0.820196	FALSE
ENSP00000295321	720	IWS1	PQRRRMNSTGGQTPR	0.925574	0.877289	134	0.522807	9.17506e-11	FALSE	NA	FALSE
ENSP00000272430	106	RTKN	GKTSRRPSDSGPPAE	0.668986	0.884358	91	0.521116	1.18459e-07	FALSE	NA	FALSE
ENSP00000349856	416	PRRC2B	PRRQRQLSMSSADSA	0.940971	0.911536	49	0.641271	6.89261e-07	TRUE	NA	FALSE
ENSP00000222330	21	GSK3A	SGRARTSSFAEPGGG	0.937896	0.91983	39	0.695002	9.13764e-07	TRUE	NA	TRUE	AKT1;PRKACA;PRKCA;PRKCB;PRKCD;PRKCG;PRKCH;RPS6KA3
ENSP00000364687	232	EHMT2	AKRRKLNSGGGLSEE	0.387359	0.876355	61	0.667312	4.28037e-09	FALSE	-0.30057	FALSE
ENSP00000414109	486	HJURP	GLETRRLSLPSSKAK	0.674935	0.890749	144	0.412664	2.7511e-07	FALSE	NA	TRUE	AKT1
ENSP00000438527	758	ZC3H11A	SMKTRRLSSASTGKP	0.663122	0.875682	178	0.410515	1.26113e-08	TRUE	0.671916	FALSE
ENSP00000282007	1364	ZC3H13	RERERLISDSVERDR	0.92792	0.87462	32	0.843427	1.35983e-09	FALSE	NA	FALSE
ENSP00000280154	76	PDCD4	RDSGRGDSVSDSGSD	0.665764	0.8744	112	0.552984	2.57681e-10	TRUE	-2.11794	FALSE
ENSP00000343610	1075	SYNRG	GSHKRSLSLGDKEIS	0.672947	0.890423	274	0.304088	2.85769e-07	FALSE	NA	FALSE
ENSP00000389168	910	PPP1R12A	SLLGRSGSYSYLEER	0.675414	0.873579	184	0.427057	1.4898e-09	TRUE	0.39529	FALSE	NUAK1
ENSP00000375711	266	AKT1S1	LPRPRLNTSDFQKLK	0.926776	0.871655	278	0.522867	0	FALSE	NA	TRUE	AKT1
ENSP00000327145	2233	FLNC	LGRERLGSFGSITRQ	0.93926	0.912949	74	0.534797	9.18174e-07	FALSE	-2.19785	TRUE	AKT1;AKT2
ENSP00000440847	64	ZNF185	SGRSRATSFSSAGEV	0.946249	0.9323	168	0.361061	1.52339e-06	FALSE	NA	FALSE
ENSP00000250617	684	ARHGEF6	GSSTRKDSIPQVLLP	0.662644	0.871031	111	0.496838	2.91676e-08	FALSE	NA	FALSE
ENSP00000377665	929	GAPVD1	ERLVRSRSSDIVSSV	0.672771	0.870198	307	0.304875	5.02695e-08	FALSE	-0.355987	FALSE
ENSP00000234091	14	ID2	VRSVRKNSLSDHSLG	0.658749	0.866907	48	0.755703	5.34301e-10	FALSE	NA	FALSE
ENSP00000404151	1179	CEP170B	MPRKRAGSFTGTSDP	0.930124	0.887633	29	0.78823	3.83483e-07	FALSE	-0.473885	FALSE
ENSP00000219476	981	TSC2	AFRCRSISVSEHVVR	0.94009	0.870402	91	0.528667	7.18323e-08	FALSE	NA	TRUE	AKT1
ENSP00000248553	82	HSPB1	RALSRQLSSGVSEIR	0.661031	0.873837	342	0.280409	1.34328e-07	TRUE	0.186636	TRUE	AKT1;MAPKAPK2;PRKACA;PRKD1;PRKG1;RPS6KB2
ENSP00000338173	587	PUM2	SSATRRESLSTSSDL	0.66701	0.864311	263	0.424746	6.05738e-13	TRUE	NA	FALSE
ENSP00000264705	1859	CAD	PPRIHRASDPGLPAE	0.38209	0.862857	382	0.333558	2.2236e-11	FALSE	-1.04111	FALSE	PRKACA;RPS6KB1
ENSP00000387246	153	MAP3K2	AERKKRLSIIGPTSR	0.388595	0.861809	295	0.375686	2.53753e-11	FALSE	NA	FALSE
ENSP00000301284	454	HDGFRP2	VERTRKRSEGFSMDR	0.922798	0.859941	297	0.488355	0	TRUE	NA	FALSE
ENSP00000040738	635	BOD1L1	SKPARRLSESLHVVD	0.659141	0.859027	157	0.538102	3.65041e-13	TRUE	NA	FALSE
ENSP00000263980	703	SLC9A1	MSRARIGSDPLAYEP	0.922502	0.858975	218	0.538107	0	FALSE	-0.350766	TRUE	AKT1;RPS6KA1
ENSP00000351250	1119	TRIM33	PRRKRLKSDERPVHI	0.916613	0.859677	264	0.328509	4.63607e-08	FALSE	NA	FALSE
ENSP00000308546	152	MEPCE	GGGKRRNSCNVGGGG	0.656487	0.855238	237	0.386535	7.26215e-10	TRUE	-0.546972	FALSE
ENSP00000260327	28	CTDSPL2	ARAKRKYSEVDDSLP	0.646543	0.855131	76	0.653417	1.57158e-10	FALSE	-1.13327	FALSE
ENSP00000265343	836	AFF4	GSRKRTISQSSSLKS	0.958533	0.929643	62	0.560326	2.18179e-06	FALSE	NA	FALSE
ENSP00000417078	161	DHX36	MFRIRNRSYIDRDSE	0.916054	0.855825	28	0.823179	7.52301e-08	FALSE	NA	FALSE
ENSP00000378400	225	LIMA1	SASGRKISENSYSLD	0.650207	0.84852	59	0.722939	1.0083e-10	FALSE	-3.39239	FALSE
ENSP00000446132	1113	NAV3	SNAGRKTSLDGSQNQ	0.651494	0.848958	85	0.567614	1.47217e-08	FALSE	NA	FALSE
ENSP00000389168	507	PPP1R12A	TIPRRLASTSDIEEK	0.65368	0.846981	150	0.633559	0	FALSE	-0.3074	FALSE
ENSP00000349959	1135	RICTOR	NRRIRTLTEPSVDFN	0.934869	0.866717	54	0.626897	3.94356e-07	FALSE	NA	TRUE	AKT1;RPS6KB1;RPS6KB2;SGK1
ENSP00000340271	199	TAF3	MKRPRLLSTKGDTLD	0.914926	0.850206	25	0.850199	7.44412e-08	FALSE	NA	FALSE
ENSP00000368017	352	ZFC3H1	QNLTRRISTSDILSE	0.664431	0.845199	274	0.455573	1.77636e-15	TRUE	NA	FALSE
ENSP00000386264	62	TMEM237	QTAGRRPSEGNEPST	0.658507	0.857713	49	0.65658	3.01064e-07	FALSE	-0.101518	FALSE
ENSP00000259006	29	LIMD2	STVQRSKSFSLRAQV	0.660771	0.864468	158	0.38862	4.51489e-07	FALSE	NA	FALSE
ENSP00000272542	335	SLC20A1	PERERLPSVDLKEET	0.92276	0.878187	31	0.757821	7.93732e-07	FALSE	NA	FALSE
ENSP00000282059	145	C18orf25	RKSRRSRSESETSTM	0.683122	0.879321	61	0.582683	8.35994e-07	FALSE	-1.20218	FALSE
ENSP00000451261	266	UBE2J1	QQSQRRLSTSPDVIQ	0.653082	0.842437	345	0.292314	3.18316e-08	FALSE	NA	FALSE
ENSP00000258399	210	USP37	EKRKRMISTGSELNE	0.917484	0.855574	16	0.924217	3.14498e-07	FALSE	NA	FALSE
ENSP00000323856	4389	PLEC	SRSSSVGSSSSYPIS	0.11383	0.84409	62	0.612888	1.19104e-07	FALSE	-0.985114	FALSE
ENSP00000274364	16	IQGAP2	LQRPRYGSIVDDERL	0.920766	0.83576	135	0.51627	1.46432e-10	FALSE	NA	FALSE
ENSP00000388940	583	TCF12	SSRGRTSSTNEDEDL	0.92969	0.886004	66	0.556682	1.21123e-06	TRUE	NA	FALSE
ENSP00000361626	102	YBX1	NPRKYLRSVGDGETV	0.367627	0.848726	34	0.754972	2.4811e-07	TRUE	NA	TRUE	AKT1;RPS6KA1;RPS6KA3
ENSP00000355500	1270	CEP170	LKTTRLQSAGSAMPT	0.651426	0.84582	18	0.907754	1.96721e-07	FALSE	NA	FALSE
ENSP00000358335	439	MAP3K7	NGQPRRRSIQDLTVT	0.639891	0.833789	333	0.346793	7.63416e-11	FALSE	-0.225736	FALSE
ENSP00000367263	210	AHNAK	KTVIRLPSGSGAASP	0.651311	0.858458	124	0.433333	4.97967e-07	FALSE	0.790252	FALSE
ENSP00000338532	118	FAM53B	KRQCRSLSFSDEMSS	0.663519	0.833286	62	0.674805	1.8076e-09	TRUE	NA	FALSE
ENSP00000324422	143	ZYX	QPREKVSSIDLEIDS	0.369591	0.833812	168	0.414059	2.41615e-08	FALSE	NA	FALSE
ENSP00000422496	120	TTC39B	APRQRGASTVSSSSS	0.941663	0.917055	18	0.870672	2.60221e-06	FALSE	NA	FALSE
ENSP00000364289	21	NCBP1	QPHKRRKTSDANETE	0.643758	0.831096	294	0.32817	8.24531e-09	FALSE	-0.338605	FALSE	RPS6KB1
ENSP00000354964	527	ZNF318	TQEKRRRSFPDIEDE	0.648595	0.834744	89	0.532369	7.89274e-08	FALSE	-0.152344	FALSE
ENSP00000258991	295	TEX2	EDTKRRLSEVIYEPF	0.644375	0.834331	271	0.318139	8.66339e-08	FALSE	NA	FALSE
ENSP00000256578	168	AMPD2	QRLERQISQDVKLEP	0.641734	0.828706	289	0.34288	2.1487e-09	FALSE	-1.27413	FALSE
ENSP00000343610	1100	SYNRG	PFRDRSNTLNEKPAL	0.948565	0.902681	41	0.664887	2.12126e-06	FALSE	NA	FALSE
ENSP00000354451	1424	IQGAP3	EPLRRHRSLTAHSLL	0.662829	0.874451	250	0.301793	1.16392e-06	FALSE	NA	FALSE
ENSP00000364289	22	NCBP1	PHKRRKTSDANETED	0.63893	0.824118	112	0.605028	1.60227e-12	FALSE	-0.548915	FALSE	RPS6KB1
ENSP00000339381	172	RGS12	KLKQRSLSESAATRF	0.664335	0.866024	16	0.910372	9.80366e-07	FALSE	NA	FALSE
ENSP00000359988	325	SRSF11	KEKKRSKTPPKSYST	0.673352	0.840066	217	-0.338042	3.3626e-07	FALSE	NA	FALSE
ENSP00000311747	618	RBM14	LSDYRRLSESQLSFR	0.643273	0.821693	325	0.425096	1.11022e-15	TRUE	NA	FALSE	CHEK1
ENSP00000324560	623	ULK1	PLPPILGSPTKAVPS	0.102644	0.829617	148	0.41587	1.46864e-07	FALSE	-0.373621	FALSE
ENSP00000433352	1208	LMO7	WIRQRSASVNKEPVS	0.930128	0.821315	80	0.686827	2.00973e-12	FALSE	-1.35542	FALSE
ENSP00000281419	822	ASAP2	GSRQRSSSDPPAVHP	0.953394	0.904806	53	0.595079	2.60898e-06	FALSE	NA	FALSE
ENSP00000331748	21	RAB12	GGGLGAGSPALSGGQ	0.0923527	0.822219	109	-0.500922	2.90034e-08	FALSE	0.144602	FALSE
ENSP00000438527	290	ZC3H11A	RLGKRKFSAGGDSDP	0.656126	0.862877	185	0.3509	9.72991e-07	FALSE	NA	FALSE
ENSP00000376652	333	EVL	KPWERSNSVEKPVSS	0.658452	0.856594	262	0.298944	8.27084e-07	TRUE	-0.533173	FALSE
ENSP00000324587	642	FAM193A	VSSKRPPSVGDVFHG	0.638041	0.819112	102	0.510671	4.16775e-08	FALSE	0.0924822	FALSE
ENSP00000375711	203	AKT1S1	PTQQYAKSLPVSVPV	0.0934005	0.81557	357	0.407017	1.11022e-15	FALSE	-0.866152	FALSE
ENSP00000325240	146	LASP1	MEPERRDSQDGSSYR	0.654062	0.829474	107	0.472522	2.76518e-07	TRUE	0.241014	FALSE	CDK7;PRKACA;PRKAR2B;PRKG1;PRKG2
ENSP00000265807	315	SH2D4A	QGVVRTLSSSAQEDI	0.638298	0.817058	204	0.372174	4.22399e-08	TRUE	0.316985	FALSE
ENSP00000271555	121	MEF2D	EDKYRRASEELDGLF	0.639958	0.821312	184	0.376209	1.41711e-07	FALSE	NA	FALSE
ENSP00000404854	330	NDRG1	LMRSRTASGSSVTSL	0.953125	0.913941	98	0.448714	3.58811e-06	TRUE	0.107683	FALSE	PRKACA;SGK1
ENSP00000440847	57	ZNF185	GRTIELPSGRSRATS	0.0931754	0.81491	75	0.579629	5.06654e-08	FALSE	NA	FALSE
ENSP00000435371	280	CHEK1	AKRPRVTSGGVSESP	0.944391	0.922932	54	0.579774	4.34436e-06	FALSE	NA	TRUE	AKT1
ENSP00000242776	183	DDX39A	LALVRNRSFSLKNVK	0.644858	0.832613	70	-0.560544	4.50138e-07	FALSE	NA	FALSE
ENSP00000379144	1944	TNRC6A	PRGISSPSPINAFLS	0.105905	0.81268	35	-0.775489	4.47816e-08	FALSE	NA	FALSE
ENSP00000364403	1760	UBR4	ESLVRHASTSSPADK	0.643133	0.819018	48	0.672278	1.67109e-07	FALSE	NA	FALSE
ENSP00000355500	1160	CEP170	PRRTRLGSLSARSDS	0.943318	0.919469	37	0.676175	4.36275e-06	TRUE	NA	FALSE
ENSP00000369270	1167	RREB1	RSRPRANSGGVDLDS	0.931841	0.893582	82	0.4908	2.85158e-06	TRUE	NA	FALSE
ENSP00000266070	1456	DIDO1	CADVRRNSVERPAEP	0.631182	0.805819	318	0.396472	2.05169e-13	TRUE	0.399153	FALSE
ENSP00000369757	240	RPS6	RLSSLRASTSKSESS	0.119083	0.809176	65	0.610807	6.54807e-08	TRUE	-2.22972	FALSE	PAK2;RPS6KB1
ENSP00000265753	21	EIF4H	SFGGGRGSRGSAGGH	0.0989454	0.806488	235	0.350378	3.41948e-08	FALSE	NA	FALSE
ENSP00000259371	950	DAB2IP	SSSSKGDSPELKPRA	0.101055	0.823145	38	-0.717444	4.00456e-07	FALSE	0.0266987	FALSE
ENSP00000257118	701	PHC2	THNRRRASKASLPPL	0.652476	0.803439	73	0.606433	1.29895e-08	FALSE	NA	FALSE
ENSP00000359552	360	PKN2	SVALPGWSPSETRSS	0.0962997	0.807417	45	-0.696882	1.05189e-07	FALSE	-0.115667	FALSE
ENSP00000380921	230	SH3KBP1	PIKLRPRSIEVENDF	0.626812	0.804066	329	0.294181	5.43641e-08	FALSE	0.00155976	FALSE
ENSP00000451476	383	AKAP2	DSLQVPVSPSSTTSS	0.0994111	0.80118	139	0.470027	5.28978e-09	FALSE	-0.108045	FALSE
ENSP00000359665	462	PI4K2A	RSHQRSSSESYTQSF	0.666313	0.854689	170	0.360132	1.40881e-06	FALSE	-0.392465	FALSE
ENSP00000367263	135	AHNAK	KIKPRLKSEDGVEGD	0.642169	0.841532	341	0.261556	9.69502e-07	FALSE	-0.665356	FALSE
ENSP00000357869	523	PI4KB	GDIRRRLSEQLAHTP	0.653422	0.857668	302	0.272205	1.5727e-06	FALSE	NA	FALSE
ENSP00000301067	2274	KMT2D	KASEPLLSPPPFGES	0.0957704	0.80988	57	0.624424	2.09658e-07	FALSE	-0.0422053	FALSE
ENSP00000215862	681	MORC2	RKRSVAVSDEEEVEE	0.361952	0.832191	159	-0.380345	7.60375e-07	TRUE	-0.0820301	FALSE
ENSP00000442436	373	URI1	KRKRKNSTGSGHSAQ	0.101125	0.805803	19	0.901071	1.4195e-07	FALSE	NA	FALSE
ENSP00000378307	39	PBRM1	SRKRRRLSNLPTVDP	0.649742	0.83537	285	0.286489	8.71126e-07	FALSE	NA	FALSE
ENSP00000356811	67	HBS1L	DLKESSNSVSNHQLS	0.107799	0.800563	52	0.667838	6.35859e-08	FALSE	-1.48254	FALSE
ENSP00000353660	116	PEA15	KDIIRQPSEEEIIKL	0.621188	0.796624	311	0.329701	2.54796e-09	FALSE	-1.13795	TRUE	AKT1;CAMK2G
ENSP00000373565	1024	FAM83H	RGPRARLSSATANAL	0.110704	0.833703	40	0.689668	8.55471e-07	FALSE	NA	FALSE
ENSP00000300737	608	STIM1	PSAPPGGSPHLDSSR	0.0891549	0.796623	50	-0.708608	8.53704e-09	FALSE	0.317467	FALSE
ENSP00000378284	188	MATR3	KRHFRRDSFDDRGPS	0.649402	0.843169	83	0.503998	1.18933e-06	TRUE	NA	FALSE
ENSP00000260327	104	CTDSPL2	ISRVRRKSQVNGEAG	0.919012	0.856818	275	0.283821	1.71899e-06	FALSE	-0.39003	FALSE
ENSP00000451476	979	AKAP2	QVLQSTQSPRTKNAP	0.0951073	0.794058	79	0.627908	5.87614e-10	FALSE	-0.435841	FALSE
ENSP00000411397	419	MARK3	SQKQRRYSDHAGPAI	0.639497	0.80967	260	0.310968	3.0963e-07	FALSE	-0.330081	FALSE
ENSP00000382091	361	ALKBH5	PTHRRRGSFSSENYW	0.655076	0.794606	314	0.307617	2.62506e-08	TRUE	-0.805773	FALSE
ENSP00000343054	621	RBM5	RGLVAAYSGDSDNEE	0.0938662	0.793532	49	-0.700527	2.10142e-08	FALSE	NA	FALSE
ENSP00000284049	1385	CHD1	RERSKKSSVSDAPVH	0.389817	0.860735	50	0.615116	2.00274e-06	FALSE	NA	FALSE
ENSP00000377686	862	MED24	SKLMRLLSSNEDDAN	0.644287	0.84018	105	0.45291	1.22739e-06	TRUE	NA	FALSE
ENSP00000358064	1099	RPRD2	SASNRRMSGEPIQTV	0.639866	0.791372	298	0.369851	4.30931e-11	FALSE	-0.12624	FALSE
ENSP00000385824	300	FOXO3	GSPTSRSSDELDAWT	0.0987739	0.795402	39	-0.735936	9.37748e-08	FALSE	NA	FALSE
ENSP00000418210	445	ZMYND8	GGTGRRISLSDMPRS	0.676784	0.88749	53	0.588499	3.57746e-06	TRUE	NA	FALSE
ENSP00000341905	51	RASAL3	AGWGRALSHQEPMVS	0.628247	0.792523	101	0.507861	5.92807e-08	FALSE	NA	FALSE
ENSP00000351015	864	NF1	NSGLATYSPPMGPVS	0.0987976	0.802609	42	-0.699183	2.59545e-07	FALSE	NA	FALSE
ENSP00000224140	1366	SETX	QKNRRRLSDCESTDV	0.640469	0.787639	154	0.449656	4.91212e-09	FALSE	-0.530249	FALSE
ENSP00000324422	142	ZYX	PQPREKVSSIDLEID	0.0828194	0.790029	60	0.635204	4.9929e-08	FALSE	NA	TRUE	AKT1
ENSP00000242786	831	CD97	QTRALRASESGI___	0.362931	0.787157	154	0.523087	3.41194e-12	FALSE	-0.965134	FALSE
ENSP00000300896	1588	USP32	KKMADTSSMDEDFES	0.0817921	0.792425	34	-0.769747	1.03061e-07	FALSE	-0.159772	FALSE
ENSP00000025301	18	AKAP11	TKASVRKSFSEDVFQ	0.0920657	0.794667	79	0.549875	1.53063e-07	FALSE	-0.184741	FALSE
ENSP00000439625	272	PLEKHG5	DAQSRRESLDILAPG	0.646375	0.822892	90	0.490677	9.12316e-07	FALSE	NA	FALSE
ENSP00000351811	780	EDC4	ASALHLLSPRPRPGP	0.0854672	0.809402	37	0.717544	5.79466e-07	FALSE	NA	FALSE
ENSP00000422626	305	LARP7	RTGKRKRSSSEDAES	0.664114	0.884291	79	0.493093	3.89698e-06	FALSE	-0.325457	FALSE
ENSP00000301740	1694	SRRM2	RRRSSRSSPELTRKA	0.392789	0.887149	54	-0.580897	4.12083e-06	FALSE	-0.924724	FALSE
ENSP00000312671	285	EHBP1L1	APRPPETSPEMRSSR	0.37339	0.85299	61	-0.564433	2.16072e-06	FALSE	0.344778	FALSE
ENSP00000316891	875	LIMCH1	QDRRWKKSFQGDDSD	0.359237	0.782552	42	0.746479	1.38312e-08	TRUE	-1.35996	FALSE
ENSP00000301740	846	SRRM2	SPHPKVKSGTPPRQG	0.0887364	0.800267	68	-0.570558	3.77986e-07	TRUE	0.0541663	FALSE
ENSP00000325905	165	SRSF7	ASPRRSRSISLRRSR	0.694349	0.919655	187	-0.322081	6.9496e-06	TRUE	NA	FALSE
ENSP00000261211	137	CDK17	NRIHRRISMEDLNKR	0.635178	0.818982	193	0.345074	8.89705e-07	FALSE	-0.271535	FALSE
ENSP00000377298	2047	NUMA1	KQADRRQSMAFSILN	0.641361	0.822232	150	0.386971	9.9962e-07	FALSE	NA	FALSE	AURKB
ENSP00000369887	553	SLTM	KKRISSKSPGHMVIL	0.379442	0.820832	346	0.259381	1.00184e-06	FALSE	-0.157663	FALSE
ENSP00000367263	570	AHNAK	KTGTCRISMSEVDLN	0.0884299	0.786682	101	0.495577	1.37077e-07	FALSE	0.375365	FALSE
ENSP00000355927	583	RPS6KC1	DDPEAVSSPRTSDSL	0.0946745	0.796643	20	0.877333	3.79529e-07	FALSE	NA	FALSE
ENSP00000343001	105	UBE4B	QSLSRSQSMDIDGVS	0.667535	0.861403	180	0.341012	2.80693e-06	TRUE	-1.35184	FALSE
ENSP00000253048	1275	ZC3H4	GSPFAGNSPAREGEQ	0.0831298	0.777692	107	0.528715	4.80534e-09	FALSE	-0.945407	FALSE
ENSP00000405424	91	OXR1	KKDGRRMSFQKPKGT	0.625872	0.776949	182	0.415804	5.30386e-09	FALSE	NA	FALSE
ENSP00000473001	570	FCHO1	RLRSRKVSCPLTRSN	0.947741	0.905337	69	0.51365	6.37024e-06	FALSE	NA	FALSE
ENSP00000367950	188	SHROOM1	ATHPRSASLSHPGGE	0.668216	0.872541	31	0.725816	3.82268e-06	FALSE	NA	FALSE
ENSP00000396976	121	BAHD1	PRKRRLASLNAEALN	0.649201	0.857178	59	0.5666	2.89768e-06	FALSE	NA	FALSE
ENSP00000277570	41	PROSER2	SRSSSSRSRSFTLDD	0.118183	0.823355	26	0.792838	1.37066e-06	FALSE	NA	FALSE
ENSP00000251808	81	GRHL2	PRDKRLLSVSKASDS	0.648261	0.852315	18	0.869829	2.73343e-06	FALSE	NA	FALSE
ENSP00000313851	1257	PDS5B	RKRGHTASESDEQQW	0.367075	0.771037	190	0.405825	6.28813e-09	FALSE	-1.13298	FALSE
ENSP00000377969	433	GTF2F1	DTGPQSLSGKSTPQP	0.102343	0.773746	142	-0.435186	6.22484e-08	FALSE	1.32085	FALSE
ENSP00000349486	1378	SCRIB	EGPPKRVSLVGADDL	0.110847	0.823536	297	0.275058	1.48353e-06	FALSE	-0.145448	FALSE
ENSP00000305161	442	TRIM56	LEEDRAQTPHEDGGP	0.621231	0.771784	37	-0.758082	5.50999e-08	FALSE	NA	FALSE
ENSP00000323687	515	UBE2O	SGTSRKKSIPLSIKN	0.663496	0.876947	259	0.280277	4.62833e-06	FALSE	NA	FALSE
ENSP00000377298	1969	NUMA1	QETLRRASMQPIQIA	0.633026	0.805861	196	0.341638	9.55496e-07	TRUE	0.922096	FALSE	AURKB
ENSP00000351015	2543	NF1	KLLGTRKSFDHLISD	0.100619	0.803214	187	0.350267	8.91039e-07	FALSE	-0.0859912	FALSE
ENSP00000284637	304	SH3RF1	KNTKKRHSFTSLTMA	0.105729	0.805077	131	0.412889	9.53945e-07	FALSE	NA	TRUE	AKT1;AKT2
ENSP00000316891	377	LIMCH1	RWKSRRRSVSQDLIK	0.66076	0.852532	47	0.621429	3.13975e-06	TRUE	NA	FALSE
ENSP00000435412	389	RPS6KA1	HQLFRGFSFVATGLM	0.626735	0.762914	198	0.480904	7.44738e-13	FALSE	NA	FALSE
ENSP00000351947	79	SMARCAD1	PDNERKASISYFKNQ	0.628476	0.761481	195	0.423338	7.00464e-10	TRUE	NA	FALSE
ENSP00000380136	1089	KAT6A	REYFRRLSSQDVLRC	0.636995	0.79959	134	0.408814	9.38731e-07	FALSE	NA	FALSE
ENSP00000365201	456	PRRC2A	WRQRRKQSSSEISLA	0.645278	0.791829	172	0.36731	7.17886e-07	TRUE	NA	FALSE
ENSP00000233331	130	INO80B	LDEDSNLSPSPLRDL	0.0736295	0.760963	42	-0.73976	2.17859e-08	FALSE	NA	FALSE
ENSP00000385852	591	SETD5	GVNTRRSSQAGDIAA	0.639032	0.789036	25	0.815815	6.70107e-07	FALSE	NA	FALSE
ENSP00000222329	131	ERF	AGGAVPQSAPPVPSG	0.0966348	0.811425	24	0.812476	1.41806e-06	FALSE	NA	FALSE
ENSP00000260970	358	PPIG	DRFRRSETPPHWRQE	0.65075	0.772449	291	-0.295355	2.87256e-07	FALSE	NA	FALSE
ENSP00000374409	236	PKP4	GVSPSRGSLRTSLGS	0.126517	0.861629	14	0.915812	4.27873e-06	FALSE	NA	FALSE
ENSP00000339086	77	MKL2	GIMPPLKSPAAFHEQ	0.077369	0.781134	126	0.429782	5.1084e-07	FALSE	NA	FALSE
ENSP00000348984	94	SON	SRKSRCVSVQTDPTD	0.631573	0.814882	84	0.495287	1.66989e-06	TRUE	-0.165215	FALSE
ENSP00000354837	886	ARHGEF2	PVDPRRRSLPAGDAL	0.664326	0.874644	252	0.281946	5.46569e-06	FALSE	NA	FALSE	PAK1
ENSP00000336721	88	LARP1	VPKQRKGSKVGDFGD	0.629511	0.80703	211	0.325096	1.39316e-06	FALSE	NA	FALSE
ENSP00000368880	256	FOXO1	SPRRRAASMDNNSKF	0.928993	0.894956	7	0.993051	7.70217e-06	FALSE	NA	TRUE	AKT1
ENSP00000316032	606	NUP98	RDSENLASPSEYPEN	0.0911844	0.767488	109	0.469357	2.62937e-07	FALSE	-0.15491	FALSE	CDK1
ENSP00000331342	435	RAB11FIP1	KPESRRSSLLSLMTG	0.649565	0.833617	288	0.272041	2.79589e-06	FALSE	0.0174494	FALSE
ENSP00000025008	238	RB1CC1	KAEMKRSTELVLSPD	0.0824296	0.75308	68	-0.654129	1.45765e-09	FALSE	-0.0521519	FALSE
ENSP00000382269	1384	HECTD1	GSSSRKGSSSSVCSV	0.676984	0.887635	49	0.592613	7.25201e-06	FALSE	NA	FALSE
ENSP00000338728	1818	CCDC88A	AEGTTRRTSIHDFLT	0.0796034	0.751217	155	0.48633	1.40439e-10	FALSE	NA	FALSE
ENSP00000357077	185	TAGLN2	MGTNRGASQAGMTGY	0.618358	0.760701	176	0.37985	1.99734e-07	TRUE	0.750325	FALSE
ENSP00000395650	375	KANK2	AMPGRPESPPVFRSQ	0.656421	0.838743	249	-0.289793	3.31914e-06	FALSE	-0.255932	FALSE
ENSP00000353660	104	PEA15	TKLTRIPSAKKYKDI	0.621748	0.774576	205	0.340878	5.69182e-07	FALSE	NA	FALSE	PRKCA
ENSP00000438262	194	TJP2	SERSRLNSHGGRSRS	0.940156	0.898675	18	0.847583	8.97362e-06	FALSE	NA	FALSE
ENSP00000352834	536	MYO1C	ADQRTRKSLGRGEFR	0.0930379	0.800569	10	0.97586	1.44316e-06	FALSE	NA	FALSE
ENSP00000297689	353	NFIL3	EATQKLSSPIDMTSK	0.0890419	0.781373	44	0.666497	7.85812e-07	FALSE	-0.392782	FALSE
ENSP00000330361	19	C8orf33	AAAPGPGTPCASRGA	0.0776541	0.767353	27	-0.804174	4.33242e-07	FALSE	0.282642	FALSE
ENSP00000380781	265	NFIX	QVTLGRRSITSPPST	0.107408	0.828009	50	0.607688	2.86812e-06	FALSE	NA	FALSE
ENSP00000362942	638	PHACTR4	RRLTRKLSQRPTVAE	0.652668	0.853601	298	0.261796	4.6398e-06	FALSE	NA	FALSE
ENSP00000345808	176	ARHGAP12	SSQNRTRSFGHFPGP	0.647753	0.849062	57	0.566173	4.42818e-06	FALSE	NA	FALSE
ENSP00000242719	25	RNF11	ESQSDRASFGEGTEP	0.0924538	0.813784	10	0.973083	2.22336e-06	FALSE	NA	FALSE
ENSP00000362244	452	MAP7D1	ASPRARLSASTASEL	0.118445	0.850552	32	0.713402	4.58287e-06	FALSE	NA	FALSE
ENSP00000262710	561	ACIN1	QKEGRRASHTLLPSH	0.653417	0.824133	232	0.30205	2.78954e-06	TRUE	NA	FALSE
ENSP00000408342	484	PRAM1	IDLRRTRSAAGLHFQ	0.655058	0.849341	74	-0.504702	4.53289e-06	FALSE	NA	FALSE
ENSP00000379065	905	TRPS1	LLRRRRGSGVFCANC	0.922993	0.851414	186	0.328439	4.72317e-06	FALSE	NA	FALSE
ENSP00000386759	1888	SETD2	LKIISENSMDSAISD	0.0891555	0.800759	58	-0.581788	1.67029e-06	FALSE	0.365102	FALSE
ENSP00000365830	213	SOWAHC	RDLVMGSSPQLKRSV	0.0821692	0.749538	142	-0.426813	1.17894e-07	FALSE	-0.134122	FALSE
ENSP00000451476	951	AKAP2	SRKQRTLSMIEEEIR	0.648049	0.856613	160	0.351017	5.34177e-06	FALSE	-0.284497	FALSE
ENSP00000238256	979	FKBP15	LNRERPESPMVPSEQ	0.910974	0.841985	84	-0.478262	4.20167e-06	FALSE	-0.36454	FALSE
ENSP00000275034	674	PHIP	TSRLSRGSISSTSEV	0.393185	0.880418	73	0.49648	7.92271e-06	FALSE	NA	FALSE
ENSP00000330188	27	RSRC2	RDKKKEQSEVSVSPR	0.0982508	0.812325	21	0.835659	2.4093e-06	TRUE	NA	FALSE
ENSP00000435210	648	BCLAF1	EHSTRQKSPEIHRRI	0.62813	0.79367	159	-0.370335	1.54864e-06	FALSE	-0.0984711	FALSE
ENSP00000254029	163	WDR44	KLTQTSSTEQLNVLE	0.0919441	0.782804	65	-0.561296	1.15093e-06	FALSE	1.34599	FALSE
ENSP00000380659	115	EIF4ENIF1	DDLDVVLSPQRRSFG	0.0664314	0.73939	46	-0.720053	1.69659e-08	FALSE	NA	FALSE
ENSP00000378217	304	PRKCD	RASRRSDSASSEPVG	0.687945	0.897298	274	0.262148	1.09955e-05	FALSE	-0.151331	FALSE
ENSP00000235372	421	PRDM2	AGLKRKPSQTLQPSE	0.667304	0.867941	44	0.619947	7.19424e-06	FALSE	NA	FALSE
ENSP00000238256	1012	FKBP15	GHRRKGDSEAEALSE	0.387638	0.858311	56	0.563263	6.20101e-06	FALSE	NA	FALSE
ENSP00000341483	126	RANBP3	VKRERTSSLTQFPPS	0.948798	0.926235	60	0.525448	1.62661e-05	TRUE	NA	TRUE	AKT1;RPS6KA1;RPS6KA3
ENSP00000280772	4342	ANK3	ADGKPRLSLHEEEGS	0.0978577	0.802808	41	0.663935	2.21993e-06	FALSE	NA	FALSE
ENSP00000359612	138	BCL10	NNLSRSNSDESNFSE	0.675439	0.861929	53	0.575066	6.67323e-06	FALSE	-0.154073	FALSE
ENSP00000393583	522	AZI1	PEDGTLLSEAKLQSI	0.0753715	0.770975	16	-0.911169	9.22907e-07	FALSE	NA	FALSE
ENSP00000301015	1646	PIEZO1	QGLMRTASELLLDRR	0.650789	0.8439	268	-0.274531	5.0863e-06	FALSE	NA	FALSE
ENSP00000392028	2533	CHD7	FMSHKRTSLSAEDAE	0.102734	0.785055	28	0.772181	1.48546e-06	FALSE	NA	FALSE
ENSP00000258062	272	REPS1	AIEIRRQSSSYDDPW	0.637193	0.751391	293	0.290503	4.17231e-07	FALSE	NA	FALSE
ENSP00000262948	394	MAP2K2	LRLNQPGTPTRTAV_	0.0759761	0.737845	301	0.298659	1.28478e-07	FALSE	0.360939	FALSE
ENSP00000351052	407	ZC3HC1	AKRARLCSSSSSDTS	0.942975	0.907759	39	0.635555	1.37903e-05	FALSE	0.2249	FALSE
ENSP00000258062	143	REPS1	RGQVKKGSVSHDTVQ	0.0891874	0.787246	169	0.358529	1.69813e-06	FALSE	NA	FALSE
ENSP00000363654	951	PALM2-AKAP2	SRKQRTLSMIEEEIR	0.648049	0.856613	153	0.355192	6.62976e-06	FALSE	-0.284497	FALSE
ENSP00000427211	123	APBB2	QDPNKNLSPTAVINI	0.0800446	0.755041	75	0.540082	5.707e-07	FALSE	0.248315	FALSE
ENSP00000351524	1763	HELZ	PLYQRRISSSSVQPC	0.652872	0.83837	57	0.563559	5.01006e-06	FALSE	-0.132135	FALSE
ENSP00000354671	1032	MAST2	RARHRLLSGDSTEKR	0.937399	0.909159	28	0.721473	1.47467e-05	FALSE	NA	FALSE
ENSP00000467556	1107	GPATCH8	RKVERKPSVSEEVQA	0.644336	0.845239	197	0.316547	5.84942e-06	FALSE	-0.671269	FALSE
ENSP00000385751	40	MARK2	NMIRGRNSATSADEQ	0.0941481	0.797627	53	0.597046	2.37075e-06	FALSE	-0.0954049	FALSE
ENSP00000367263	3672	AHNAK	NIKAPKISMPDFDLN	0.0784477	0.769009	35	-0.719428	1.11701e-06	FALSE	NA	FALSE
ENSP00000385751	456	MARK2	STAKVPASPLPGLER	0.0715928	0.774186	94	-0.474894	1.32428e-06	FALSE	0.153053	FALSE
ENSP00000345808	201	ARHGAP12	SQEQSCDSAGEGSER	0.0785244	0.780132	32	-0.73579	1.59902e-06	FALSE	-0.0939906	FALSE
ENSP00000428924	13	LYN	SKGKDSLSDDGVDLK	0.104707	0.820739	193	0.325088	3.97191e-06	TRUE	0.113963	FALSE
ENSP00000379709	1713	ARHGAP21	KKSARFKSDSGSLGD	0.64742	0.847025	31	0.714621	6.30092e-06	FALSE	NA	FALSE
ENSP00000222329	526	ERF	GEAGGPLTPRRVSSD	0.0876463	0.785971	55	0.591733	1.957e-06	FALSE	-0.328365	FALSE	MAPK1
ENSP00000337194	580	PRPF4B	STRTRSPSPDDILER	0.9414	0.897143	56	-0.546223	1.3328e-05	TRUE	NA	FALSE
ENSP00000359225	254	CNN3	MGTNKVASQKGMSVY	0.068426	0.721873	73	0.616826	6.21606e-09	FALSE	NA	FALSE
ENSP00000299638	178	POLR2M	HHPRHRVSSQAEDTS	0.0818182	0.752707	26	0.802783	8.02702e-07	FALSE	NA	FALSE
ENSP00000256935	1731	DOCK2	SRKHEFMSDTNLSEH	0.0692213	0.731937	88	0.517751	2.39347e-07	FALSE	NA	FALSE
ENSP00000215582	471	MISP	TMSPRHLSESSGKPL	0.659033	0.856054	48	0.595786	7.91434e-06	FALSE	-0.133401	FALSE
ENSP00000338481	87	EPB41L2	PWLKKQKSYTLVVAK	0.0942234	0.780429	225	0.310731	2.00222e-06	FALSE	NA	FALSE
ENSP00000345259	709	EPB41	SEWDKRLSTHSPFRT	0.0841539	0.749375	255	0.303176	8.04913e-07	FALSE	NA	FALSE
ENSP00000378529	151	FZR1	DVSPYSLSPVSNKSQ	0.113245	0.810331	14	-0.917032	3.93075e-06	FALSE	NA	FALSE	CDK2
ENSP00000366863	341	TBC1D4	QPRRRHASAPSHVQP	0.938621	0.90349	203	0.297284	1.65282e-05	FALSE	-1.07616	FALSE
ENSP00000250617	488	ARHGEF6	LSASPRMSGFIYQGK	0.0751957	0.727915	277	0.303299	2.64932e-07	FALSE	NA	FALSE
ENSP00000312671	1257	EHBP1L1	GVRLRRPSVNGEPGS	0.936141	0.89973	204	0.296977	1.60814e-05	FALSE	NA	FALSE
ENSP00000393583	114	AZI1	SGKKRPASLSTAPSE	0.669367	0.896034	32	0.684648	1.54737e-05	FALSE	NA	FALSE
ENSP00000363654	979	PALM2-AKAP2	QVLQSTQSPRTKNAP	0.0951073	0.794058	70	0.52518	3.04546e-06	FALSE	-0.435841	FALSE
ENSP00000410447	433	IKZF2	LNPKRKQSPAYMKED	0.633934	0.79065	12	0.947536	2.86562e-06	FALSE	NA	FALSE
ENSP00000386538	148	TBC1D10B	SPAPGPGTPTGTPTR	0.0938523	0.810424	71	-0.515122	4.29751e-06	FALSE	-0.242835	FALSE
ENSP00000301740	353	SRRM2	SATRPSPSPERSSTG	0.109345	0.826376	254	-0.280153	5.78778e-06	FALSE	-0.0702147	FALSE
ENSP00000025301	448	AKAP11	REDSGLFSPIRSSAF	0.0754163	0.773749	101	0.452277	2.05338e-06	FALSE	-0.00513783	FALSE
ENSP00000358674	90	UBL4A	EAQRLADSPPPQVWQ	0.0661324	0.708885	75	-0.64384	4.63551e-10	FALSE	-0.236107	FALSE
ENSP00000343909	774	ZMYM3	ESLLNSQSPESKPQT	0.09642	0.759134	38	-0.691821	1.50628e-06	FALSE	NA	FALSE
ENSP00000337159	939	ZFYVE16	TRNEIIQSPISQVPS	0.0631105	0.717485	39	0.723489	1.95471e-07	FALSE	-0.223275	FALSE
ENSP00000372459	299	CTIF	SSLEAPRSPDTLAPV	0.0946228	0.815568	30	0.727702	5.19574e-06	FALSE	0.151559	FALSE
ENSP00000293217	26	ACOX1	LTHILDGSPEKTRRR	0.0616798	0.731151	137	-0.411166	6.00602e-07	FALSE	-0.866791	FALSE
ENSP00000375872	287	ATG16L1	TNIFGRRSVSSFPVP	0.0888704	0.77341	161	0.362326	2.3231e-06	TRUE	NA	FALSE
ENSP00000352463	871	TCF20	RSVICDISPLRQIVR	0.0523119	0.716585	64	-0.594442	2.23227e-07	FALSE	-0.105105	FALSE
ENSP00000302037	138	MFF	DLERPPTTPQNEEIR	0.0631434	0.734646	64	0.573862	7.15041e-07	FALSE	NA	FALSE
ENSP00000354739	38	RPL12	KIGPLGLSPKKVGDD	0.0618209	0.713655	340	-0.278974	1.70186e-07	FALSE	-0.113403	FALSE	CDK2
ENSP00000365637	361	KIAA1217	LPVSRPISPSPSAIL	0.64636	0.852214	59	-0.540513	9.91296e-06	FALSE	0.353018	FALSE
ENSP00000349305	41	GOLGA4	RMRSRTSSFTEQLDE	0.941731	0.893453	117	0.385582	1.76158e-05	FALSE	NA	FALSE
ENSP00000312671	310	EHBP1L1	APRLRKGSDALRPPV	0.933476	0.914949	109	0.393301	2.33027e-05	TRUE	-1.44894	FALSE
ENSP00000348510	1068	GTF3C1	NSSTDQGSDEEGSLQ	0.0804353	0.795129	139	-0.379988	3.95374e-06	FALSE	0.0436425	FALSE
ENSP00000356811	127	HBS1L	LEQDRVQSLKDKNEA	0.621957	0.799892	31	0.722993	4.34581e-06	FALSE	NA	FALSE
ENSP00000385751	569	MARK2	PQRVPVASPSAHNIS	0.357237	0.806992	22	-0.809732	4.98421e-06	FALSE	0.172605	FALSE
ENSP00000262519	508	SETD1A	SKFSFLASDTEEEEE	0.0814346	0.793423	32	-0.716982	3.89861e-06	FALSE	NA	FALSE
ENSP00000350708	162	RAD23B	TPVATSPTATDSTSG	0.109026	0.809067	46	0.615793	5.23492e-06	FALSE	NA	FALSE
ENSP00000367263	5782	AHNAK	KPRHRSNSFSDEREF	0.941533	0.894109	112	-0.392403	1.87608e-05	FALSE	0.147578	FALSE
ENSP00000365016	363	IRS2	CSSCRVRTASEGDGG	0.642563	0.804881	13	0.927246	5.08433e-06	FALSE	NA	FALSE
ENSP00000377262	505	SRPK2	HDRSRTVSASSTGDL	0.940842	0.888161	15	0.876794	1.78517e-05	TRUE	-0.985303	FALSE
ENSP00000256925	311	CABLES1	LRRCRTLSGSPRPKN	0.936311	0.884922	10	-0.954914	1.71173e-05	FALSE	NA	FALSE
ENSP00000386931	135	SPATS2L	IPREKKISILEEPSK	0.376789	0.838274	43	0.620891	8.90486e-06	FALSE	NA	FALSE
ENSP00000361522	545	TJAP1	HHLHRKDSLTQAQEQ	0.646756	0.812463	323	0.249061	5.88681e-06	TRUE	-0.0502043	FALSE
ENSP00000234453	244	PLEKHA3	QRRRRTYSDTDSCSD	0.9491	0.90424	170	0.318817	2.26219e-05	TRUE	NA	FALSE
ENSP00000458663	277	CIC	CNKDRKKSSSEAKPT	0.641086	0.816297	58	0.553684	6.53458e-06	FALSE	NA	FALSE
ENSP00000405405	212	PHLDB2	PKQARKMSIQDSLAL	0.638013	0.824383	88	0.457379	7.46618e-06	TRUE	NA	FALSE
ENSP00000378917	111	ATXN2L	TGKGPPQSPVFEGVY	0.0672548	0.760931	205	0.323621	2.20993e-06	FALSE	-0.137345	FALSE
ENSP00000262809	309	ELL	LGDPAASSPPGERGR	0.0924405	0.813916	55	0.566386	6.56584e-06	FALSE	0.0531318	FALSE	MTOR
ENSP00000351933	603	KLHL9	PPEENPGSPSRESPL	0.0773182	0.758698	12	0.949988	2.2651e-06	FALSE	-0.0741154	FALSE
ENSP00000225577	427	RPS6KB1	ESVKEKFSFEPKIRS	0.0705058	0.77065	128	0.399589	2.9734e-06	FALSE	NA	FALSE	PDK1
ENSP00000427900	1644	KIF13B	LEAPAPGSPFRVRRV	0.0793028	0.775401	50	-0.604735	3.29995e-06	FALSE	NA	FALSE
ENSP00000367629	189	ARHGEF16	EEPSQPHTRSPAKNK	0.0723788	0.704186	40	-0.713746	2.33882e-07	FALSE	NA	FALSE
ENSP00000323074	1068	RAI1	TALSEPRTPGPPGLT	0.084298	0.775068	49	0.609438	3.35957e-06	FALSE	0.276145	FALSE
ENSP00000305204	742	CKAP2L	PVTLGFQTPES____	0.0592462	0.755335	21	-0.837678	2.16024e-06	FALSE	NA	FALSE
ENSP00000296755	1793	MAP1B	PLTPRESSPLYSPTF	0.642051	0.833109	97	-0.433161	9.35451e-06	FALSE	-0.0762027	FALSE
ENSP00000346634	379	THRAP3	IKEKGSFSDTGLGDG	0.0861844	0.773072	351	0.245374	3.28742e-06	TRUE	0.0875785	FALSE
ENSP00000286523	461	ELMSAN1	TRRRRRASQEANLLT	0.929397	0.875365	314	0.239991	1.71815e-05	FALSE	NA	FALSE
ENSP00000379457	320	FAF1	ASSALRKSPMMPENA	0.0738335	0.720594	52	-0.624385	7.55771e-07	FALSE	NA	FALSE
ENSP00000225388	629	NUFIP2	ESQNPLASPTNTLLG	0.0770011	0.789246	139	0.377398	4.65425e-06	FALSE	-0.152419	FALSE
ENSP00000310670	678	KIAA1967	SEVRSVASNQSEMEF	0.0755794	0.756009	56	0.583696	2.33795e-06	FALSE	0.0348676	FALSE
ENSP00000273130	516	DYNC1LI1	VSPTTPTSPTEGEAS	0.0924248	0.817065	130	0.381243	7.63884e-06	FALSE	-0.0523455	FALSE
ENSP00000338258	174	CDC42EP4	NGAAGPHSPDPLLDE	0.0671739	0.761124	58	0.571578	2.78197e-06	FALSE	-0.559021	FALSE
ENSP00000238616	333	NEK9	TKRPRSSTVTEAPIA	0.957218	0.919006	33	0.658216	3.13417e-05	TRUE	NA	FALSE
ENSP00000391249	142	2009-09-01	AEVLGHKTPEPAPRR	0.0672694	0.756692	192	-0.331986	2.54865e-06	FALSE	-0.192537	FALSE
ENSP00000372335	288	NELFA	EAKRRRKTLDAEVVE	0.654613	0.839997	38	0.647023	1.1355e-05	FALSE	NA	FALSE
ENSP00000324074	62	ANP32E	SSLARLPSLNKLRKL	0.655095	0.865398	73	-0.480966	1.65394e-05	FALSE	NA	FALSE
ENSP00000364893	704	ARHGEF7	EFASRKSTAALEEDA	0.643431	0.83244	16	-0.872484	1.04247e-05	FALSE	NA	FALSE
ENSP00000416255	1603	EIF4G1	LREAEEESDHN____	0.0342993	0.70261	242	0.317587	4.50762e-07	FALSE	-0.41	FALSE
ENSP00000359804	630	FUBP1	AAYYAQTSPQGMPQH	0.0551145	0.708447	71	0.551282	6.2868e-07	FALSE	-0.41	FALSE
ENSP00000353793	374	WDHD1	SGRPRQRSHILEDDE	0.9129	0.836309	47	0.591902	1.17554e-05	FALSE	NA	FALSE
ENSP00000316527	467	ZNF609	SKRVRTNSMGSATGP	0.940459	0.907776	163	0.320494	3.03446e-05	TRUE	-1.95981	FALSE
ENSP00000361423	16	ABL1	LGDQRRPSLPALHFI	0.646692	0.825378	171	0.330267	1.02634e-05	FALSE	NA	FALSE
ENSP00000410452	25	STMN1	QAFELILSPRSKESV	0.0726633	0.741721	129	0.403287	2.15077e-06	FALSE	-0.406725	FALSE	CDK1;CDK2;MAPK13;MAPK3;PRKCB
ENSP00000387246	331	MAP3K2	SRIRRRGSDIDNPTL	0.651524	0.860352	172	0.319988	1.87692e-05	FALSE	NA	FALSE
ENSP00000301284	669	HDGFRP2	RERARGDSEALDEES	0.921796	0.881102	117	0.379225	2.48105e-05	FALSE	-0.22992	FALSE
ENSP00000295148	690	C2orf44	FRDSFSHSPGAVSSL	0.0989887	0.795997	103	0.425628	7.39425e-06	FALSE	NA	FALSE
ENSP00000325376	528	HNRNPM	AIERMGLSMERMVPA	0.0615792	0.712049	251	0.301348	1.15063e-06	FALSE	NA	FALSE
ENSP00000382863	1978	CHD8	GAPAPSLSRCSTPLL	0.11337	0.822048	54	-0.557708	1.18083e-05	FALSE	0.468262	FALSE
ENSP00000252137	292	DGCR14	KELIPQESPRVGGFG	0.0702014	0.74823	66	0.537513	3.25998e-06	FALSE	NA	FALSE
ENSP00000336721	697	LARP1	LPTTVPESPNYRNTR	0.0662282	0.749724	351	-0.245104	3.37268e-06	FALSE	-0.104239	FALSE
ENSP00000262056	422	EIF4B	RERSRTGSESSQTGT	0.943835	0.89912	51	0.546773	3.30658e-05	FALSE	NA	FALSE	RPS6KA1;RPS6KB1
ENSP00000435412	742	RPS6KA1	RVRKLPSTTL_____	0.346665	0.74547	29	0.74803	3.08895e-06	FALSE	NA	FALSE
ENSP00000365201	1219	PRRC2A	KLIPGPLSPVARGGS	0.0739759	0.792052	342	0.239268	7.68417e-06	FALSE	NA	FALSE
ENSP00000394546	328	NHSL1	DSDAGFHSLPRSGAR	0.0763436	0.764877	58	-0.560436	4.76221e-06	FALSE	NA	FALSE
ENSP00000358866	2152	FLNA	TRRRRAPSVANVGSH	0.927335	0.875748	245	0.264962	2.6522e-05	TRUE	-0.32174	FALSE	PAK1;PRKACA;RPS6KA1
ENSP00000299300	260	CCT2	GSRVRVDSTAKVAEI	0.908287	0.838739	28	0.718887	1.63592e-05	FALSE	NA	TRUE	AKT1;RPS6KA1;RPS6KB1
ENSP00000350719	4136	SYNE2	GDEKAEPSPQSWSSL	0.0854935	0.768299	16	-0.884576	5.36639e-06	FALSE	-0.0983598	FALSE
ENSP00000363654	383	PALM2-AKAP2	DSLQVPVSPSSTTSS	0.0994111	0.80118	137	0.368342	9.48673e-06	FALSE	-0.108045	FALSE
ENSP00000416255	1084	EIF4G1	TKITKPGSIDSNNQL	0.0849161	0.791947	59	-0.544742	8.17785e-06	FALSE	-1.32701	FALSE
ENSP00000296220	181	OSBPL11	SLASSSNSPISQRRP	0.118795	0.839952	135	-0.360946	1.70246e-05	FALSE	-0.123039	FALSE
ENSP00000354927	347	MAP3K3	VPSSRSLSTNGENMG	0.656449	0.837485	9	-0.969108	1.65535e-05	FALSE	NA	FALSE
ENSP00000247461	583	CANX	EDEILNRSPRNRKPR	0.05893	0.720526	317	0.263006	2.05387e-06	FALSE	-0.0328951	FALSE	CDK1;MAPK3
ENSP00000394734	182	CLK1	HRRKRTRSVEDDEEG	0.928716	0.88632	33	-0.657765	3.18734e-05	FALSE	NA	FALSE
ENSP00000383199	448	NEDD4L	IRRPRSLSSPTVTLS	0.954026	0.913973	99	0.39854	4.39491e-05	TRUE	-0.242596	FALSE	PRKACA;SGK1
ENSP00000441858	2400	DMXL2	VVKPRRQSENISAPP	0.657417	0.861358	91	0.427763	2.34392e-05	FALSE	NA	FALSE
ENSP00000313829	18	KHDRBS1	MSRSSGRSGSMDPSG	0.379923	0.840263	80	0.459847	1.77699e-05	TRUE	NA	FALSE
ENSP00000323074	1374	RAI1	GLKGAGGSPVGVEEG	0.086327	0.811047	81	-0.465912	1.16905e-05	FALSE	-0.0841477	FALSE
ENSP00000315112	466	RNF31	PGPPRRLSAPLPSSC	0.684178	0.897078	160	0.320286	3.64558e-05	FALSE	-0.410212	FALSE
ENSP00000256578	117	AMPD2	HFPLDLRTSMDGKCK	0.0678447	0.67802	174	0.372918	4.02705e-07	FALSE	-2.53739	FALSE
ENSP00000365637	68	KIAA1217	RNIPRRHTLGGPRSS	0.671607	0.866831	58	0.5226	2.57481e-05	FALSE	NA	FALSE
ENSP00000393832	84	PPP1R3G	RRRCRARSFSLPADP	0.931349	0.877739	14	0.882326	2.96114e-05	FALSE	NA	FALSE
ENSP00000347532	506	KIAA1598	LATSESKSMPVLGSV	0.11378	0.822694	244	0.273885	1.428e-05	FALSE	-0.0391413	FALSE
ENSP00000215957	467	MICALL1	LHPWYGITPTSSPKT	0.0918707	0.724426	12	-0.949251	2.43394e-06	FALSE	0.160835	FALSE
ENSP00000220597	150	PAG1	DTMLTARSVDGDQGL	0.0670224	0.761259	14	-0.911957	5.54987e-06	FALSE	NA	FALSE
ENSP00000295797	247	PRKCI	RESGKASSSLGLQDF	0.0876751	0.77496	33	-0.695312	7.08891e-06	FALSE	NA	FALSE
ENSP00000299638	179	POLR2M	HPRHRVSSQAEDTSS	0.919672	0.852113	55	0.538343	2.24107e-05	FALSE	NA	FALSE
ENSP00000380559	596	CRAMP1L	PPLGGAASPEVLAPV	0.0858935	0.802774	11	-0.944906	1.16887e-05	FALSE	NA	FALSE
ENSP00000287295	268	AIFM1	GGTPRSLSAIDRAGA	0.669859	0.883357	203	-0.286333	3.45079e-05	FALSE	NA	FALSE
ENSP00000247226	906	PLEKHG3	APERDGKSPTVPCLQ	0.0758032	0.773679	38	0.65735	7.34153e-06	FALSE	-0.337369	FALSE
ENSP00000347184	432	HTT	AGGGSSCSPVLSRKQ	0.115776	0.831862	65	-0.504705	1.80995e-05	FALSE	-3.30363	FALSE
ENSP00000263674	914	ARHGEF17	PKLADILSPRLIRRG	0.084856	0.793322	37	-0.656008	1.04395e-05	FALSE	-0.110484	FALSE
ENSP00000384312	1955	TRIOBP	LSPLTQASPQRARTP	0.0771203	0.787221	68	-0.508541	9.52637e-06	FALSE	0.148324	FALSE
ENSP00000339299	2440	TRIO	PAKDARASLGTLPLG	0.101952	0.820835	40	0.625185	1.61165e-05	FALSE	NA	FALSE
ENSP00000387170	160	GIGYF2	REMHRSQSWEERGDR	0.649399	0.826688	87	0.44252	1.77374e-05	FALSE	-0.276873	FALSE
ENSP00000404151	1088	CEP170B	KPAAPPPSPAAREEQ	0.0755969	0.791432	15	0.886742	1.05885e-05	FALSE	NA	FALSE
ENSP00000262710	710	ACIN1	SVQARRLSQPESAEK	0.658936	0.860674	295	0.241258	2.81204e-05	FALSE	0.189963	FALSE
ENSP00000369100	461	PFKFB3	NPLMRRNSVTPLASP	0.667454	0.867763	38	0.621814	3.08469e-05	TRUE	-0.282597	TRUE	AKT1;PRKAA1;PRKACA;PRKCA
ENSP00000296043	402	SHROOM3	FRHRERPSSWSSLDQ	0.0841736	0.764663	11	0.951067	6.91706e-06	FALSE	NA	FALSE
ENSP00000388402	92	ZFP36L1	RFRDRSFSEGGERLL	0.94504	0.900608	15	0.856509	4.56839e-05	FALSE	NA	TRUE	AKT1;MAPKAPK2
ENSP00000298912	921	CLMN	RRHTHRSSESDHFSY	0.0941565	0.790786	34	0.677499	1.07689e-05	FALSE	NA	FALSE
ENSP00000437271	1652	TNKS1BP1	VNLFPGLSPSALKAK	0.0791134	0.754647	124	-0.394359	5.84325e-06	FALSE	-0.104808	FALSE
ENSP00000325827	1362	SEC16A	RSLHSAHSLASRRSS	0.119625	0.846959	35	0.649188	2.45481e-05	FALSE	NA	FALSE
ENSP00000264108	361	HAT1	DIKRRLISPYKKKQR	0.628346	0.786617	253	-0.273251	1.03854e-05	TRUE	NA	FALSE
ENSP00000040738	2973	BOD1L1	PERKRQKSVSDPVED	0.920845	0.872374	39	0.612346	3.42873e-05	TRUE	-1.73553	FALSE
ENSP00000347224	70	GPBP1L1	GDSWHQPSLFRHDSV	0.0740764	0.686282	49	0.629429	1.26861e-06	FALSE	NA	FALSE
ENSP00000282007	642	ZC3H13	RERDQRPSSPIRHQG	0.3685	0.785478	193	-0.310951	1.07546e-05	FALSE	NA	FALSE
ENSP00000252602	71	MRPL34	HGWVRRLSTPAGVQV	0.638541	0.805589	53	0.557082	1.47443e-05	FALSE	NA	FALSE
ENSP00000319664	136	NUDC	EAQLKNGSLDSPGKQ	0.0911751	0.809366	19	-0.822134	1.56934e-05	FALSE	-0.309909	FALSE	CDK2
ENSP00000369274	1015	PHKA2	KQMTRRFSADEQFFS	0.63834	0.817853	218	0.28605	1.79345e-05	FALSE	NA	FALSE
ENSP00000245934	494	SYMPK	VLIKRRLSAQGQAIS	0.641724	0.840744	166	0.321014	2.47711e-05	FALSE	NA	FALSE
ENSP00000293677	505	RAVER1	KDSGPLPTPPGVSLL	0.0968771	0.796313	27	0.733632	1.33578e-05	FALSE	NA	FALSE
ENSP00000283006	68	CENPH	VDASEEKTPEQIMQE	0.0600165	0.713642	23	-0.808779	2.99916e-06	FALSE	-0.337884	FALSE
ENSP00000361423	588	ABL1	LDHEPAVSPLLPRKE	0.0673757	0.767371	107	-0.415445	8.59652e-06	FALSE	0.00459918	FALSE	CDK1
ENSP00000354498	461	PHLDB1	MRELPPLSPSLSRRA	0.0818147	0.789139	51	-0.570303	1.2485e-05	FALSE	NA	FALSE
ENSP00000382004	252	CTNND1	MEGYRAPSRQDVYGP	0.62116	0.764638	96	-0.437119	8.47078e-06	FALSE	0.593679	FALSE	GSK3B
ENSP00000287394	1152	ATAD2	EKLKTPSTPVACSTP	0.0849907	0.783346	37	0.653674	1.15012e-05	FALSE	-0.0521787	FALSE
ENSP00000261017	236	ABI2	NQRNRTYSSSGSSGG	0.936474	0.892619	24	0.731044	4.95579e-05	FALSE	NA	FALSE
ENSP00000360985	1024	ARFGEF2	SGREREGSLKGHTLA	0.921944	0.884176	104	0.388903	4.50501e-05	FALSE	NA	FALSE
ENSP00000251038	343	ZC3H14	AKPERRPSLPPSKQA	0.671164	0.874516	31	0.667532	4.09201e-05	FALSE	NA	FALSE
ENSP00000296257	344	SENP2	GLLRRKVSIIETKEK	0.657005	0.863015	98	0.404192	3.66707e-05	FALSE	NA	FALSE	CHEK1
ENSP00000366843	784	ATXN2	KAENKGISPVVSEHR	0.0695638	0.748163	93	-0.447414	6.91295e-06	FALSE	NA	FALSE
ENSP00000329933	671	PHF12	PNATRVLTPPQAAGD	0.642837	0.820751	73	-0.475374	2.13784e-05	FALSE	0.0944187	FALSE
ENSP00000277895	587	ABLIM1	PDMKRRSSGREEDDE	0.642426	0.833475	33	0.663822	2.53668e-05	FALSE	NA	FALSE
ENSP00000433352	1206	LMO7	NSWIRQRSASVNKEP	0.629205	0.812196	62	0.514065	1.92299e-05	FALSE	NA	FALSE
ENSP00000337825	394	LCK	RLIEDNEYTAREGAK	NA	0.660119	20	0.868641	6.79946e-07	FALSE	NA	FALSE
ENSP00000277570	43	PROSER2	SSSSRSRSFTLDDES	0.680577	0.894907	196	0.284192	5.41858e-05	FALSE	-0.851052	FALSE	CHEK1
ENSP00000394794	890	PTPN13	IERASFRSLNLQAES	0.363062	0.824737	12	-0.919479	2.32603e-05	FALSE	NA	FALSE
ENSP00000379838	54	CARHSP1	RTRTFSATVRASQGP	0.385233	0.840539	52	0.545443	2.89489e-05	TRUE	NA	FALSE
ENSP00000339381	671	RGS12	DLESATVSDGELTGA	0.0830026	0.77876	13	-0.914163	1.23053e-05	FALSE	NA	FALSE
ENSP00000344456	552	CTNNB1	QDTQRRTSMGGTQQQ	0.646951	0.842842	97	0.409883	3.05583e-05	FALSE	NA	TRUE	AKT1;AKT2;CAMK2A;PRKACA
ENSP00000399403	581	KLC2	NPRMKRASSLNFLNK	0.363252	0.798876	162	0.33106	1.68464e-05	TRUE	NA	FALSE
ENSP00000338191	95	SNTB2	SRGLGPPSPPAPPRG	0.0910832	0.807673	129	-0.366709	1.91692e-05	FALSE	0.151658	FALSE
ENSP00000335463	1076	CASC5	KNIKDVQSPGFLNEP	0.0673398	0.757239	39	0.646027	8.91813e-06	FALSE	-0.250462	FALSE
ENSP00000318176	20	PRKRA	LEREDSGTFSLGKMI	0.381214	0.82091	83	0.446383	2.33951e-05	FALSE	NA	FALSE
ENSP00000365016	577	IRS2	GLRKRTYSLTTPARQ	0.946996	0.91324	154	0.314432	7.14451e-05	FALSE	NA	FALSE
ENSP00000346634	575	THRAP3	QVNVRMDSFDEDLAR	0.623085	0.775206	275	0.260276	1.23053e-05	TRUE	NA	FALSE
ENSP00000318604	75	MAF1	SPSRLSKSQGGEEEG	0.103983	0.772625	52	0.56682	1.18261e-05	FALSE	-1.54106	FALSE	MTOR
ENSP00000365830	513	SOWAHC	ERPVKGHSPFTLRPK	0.0796199	0.757862	62	0.530278	9.30001e-06	FALSE	NA	FALSE
ENSP00000283027	312	NUBP1	EFCNLHQSKEENLIS	0.0543992	0.697641	14	-0.921534	2.84066e-06	FALSE	NA	FALSE
ENSP00000320768	167	RCAN1	FLISPPASPPVGWKQ	0.0771647	0.762171	17	-0.858293	1.04249e-05	FALSE	NA	FALSE	DYRK1A;MAP3K3;MAPK3
ENSP00000385616	12	SUN2	SQRLTRYSQGDDDGS	0.368102	0.816948	22	0.773978	2.37602e-05	FALSE	-0.694297	FALSE	ATR;PRKACA
ENSP00000378505	157	CLK3	HHCKRYRSPEPDPYL	0.620997	0.736634	305	-0.253902	7.12937e-06	FALSE	-0.279741	FALSE	CHEK1
ENSP00000379709	1669	ARHGAP21	TKSSRRNSEGSELSC	0.672375	0.872342	36	0.622638	5.01232e-05	TRUE	NA	FALSE
ENSP00000262056	424	EIF4B	RSRTGSESSQTGTST	0.374922	0.812757	16	0.855022	2.43882e-05	FALSE	NA	FALSE
ENSP00000357643	1071	MKI67	SIRTFKESPKQILDP	0.34755	0.777705	240	-0.275487	1.49374e-05	FALSE	NA	FALSE
ENSP00000429084	1549	UBR5	NPQQRRISQSQPVRG	0.642288	0.822888	244	0.264264	2.8983e-05	FALSE	NA	FALSE
ENSP00000158762	371	ACAP1	SQARLDDSPRGPGQG	0.0714263	0.739564	14	-0.905605	8.31154e-06	FALSE	NA	FALSE
ENSP00000380659	592	EIF4ENIF1	IPSPIGFTPGPQQLL	0.0784211	0.757263	27	-0.73776	1.12646e-05	FALSE	-0.263057	FALSE
ENSP00000216268	1053	ZBED4	SHRCDAGSPSKDSAA	0.360898	0.8002	30	-0.693395	2.1564e-05	FALSE	NA	FALSE
ENSP00000348381	64	ADD3	RVTQILQSPAFREDL	0.078541	0.781591	21	-0.795097	1.65431e-05	FALSE	NA	FALSE
ENSP00000361423	936	ABL1	AGGKPSQSPSQEAAG	0.106817	0.814539	32	0.670992	2.63304e-05	FALSE	-0.0669849	FALSE
ENSP00000272430	520	RTKN	WGRPRTFSLDAVPPD	0.938098	0.849887	130	0.351246	4.17677e-05	TRUE	NA	FALSE
ENSP00000474710	686	NOLC1	RGSYRGGSISVQVNS	0.647008	0.827535	11	0.930911	3.17125e-05	FALSE	NA	FALSE
ENSP00000356828	333	RCSD1	EVGPEHDSQETKKLE	0.0657492	0.743971	63	-0.526472	9.33699e-06	FALSE	NA	FALSE
ENSP00000388402	334	ZFP36L1	LPIFSRLSISDD___	0.080901	0.779318	44	0.600365	1.64728e-05	FALSE	NA	FALSE
ENSP00000298717	50	METTL3	SPTFRSDSPVPTAPT	0.650539	0.820706	54	-0.536118	2.93849e-05	FALSE	NA	FALSE
ENSP00000278568	204	PAK1	TKSVYTRSVIEPLPV	0.0894428	0.80132	30	-0.692086	2.26808e-05	FALSE	0.765119	FALSE
ENSP00000351416	1457	ANKRD17	AEANKNASILLEELD	0.0749244	0.761452	46	-0.595573	1.26377e-05	FALSE	0.437683	FALSE
ENSP00000363836	83	CCNY	DVREKRKSLFINHHP	0.367233	0.778737	203	0.297278	1.65343e-05	FALSE	NA	FALSE
ENSP00000362244	446	MAP7D1	KRQSLPASPRARLSA	0.0777095	0.764532	56	-0.545763	1.35985e-05	FALSE	NA	FALSE
ENSP00000313070	1006	PPIP5K2	TGRRRRRSGEQITSS	0.944673	0.906692	37	-0.600849	8.41882e-05	FALSE	-0.365468	FALSE
ENSP00000268933	393	EPN3	TDPWALNSPHHKLPS	0.078078	0.706844	9	0.977972	5.11244e-06	FALSE	NA	FALSE
ENSP00000294383	2561	USP24	KTFQRTISAQDTLAY	0.62951	0.810481	136	0.351066	2.78365e-05	FALSE	-1.0243	FALSE
ENSP00000359206	127	BTRC	VPKQRKLSASYEKEK	0.642135	0.832942	11	0.928215	3.75258e-05	FALSE	NA	FALSE
ENSP00000381958	197	KSR1	RFDLSHGSPQMVRRD	0.0692781	0.761135	33	-0.679227	1.38594e-05	FALSE	0.150923	FALSE
ENSP00000339353	756	CPSF1	GDSGSLFSPSKEEAR	0.103429	0.814589	27	-0.712976	2.99905e-05	FALSE	NA	FALSE
ENSP00000304604	676	MAGI3	DKKENAGSLEAINEP	0.0699578	0.726139	25	-0.766907	7.75703e-06	FALSE	NA	FALSE
ENSP00000325313	592	MAP1S	SLRCGEASPPSAACG	0.362128	0.756434	21	-0.800789	1.2965e-05	FALSE	NA	FALSE
ENSP00000295951	148	SLMAP	VIHAPLPSPVDKVAA	0.0641162	0.762024	30	0.704032	1.41677e-05	FALSE	NA	FALSE
ENSP00000404251	65	VGLL4	SPSKRKFSMEPGDED	0.642918	0.838854	46	0.566215	4.10549e-05	FALSE	NA	FALSE
ENSP00000327889	1010	INTS5	SGRFQAPSPSTLLRQ	0.359092	0.776087	35	-0.657119	1.80249e-05	FALSE	NA	FALSE
ENSP00000377665	466	GAPVD1	PYNTPQLSPATTPAN	0.061964	0.725472	31	-0.709215	7.95477e-06	FALSE	0.194527	FALSE
ENSP00000264596	450	NEIL3	PSSKVNISPTISSES	0.0933239	0.808135	22	-0.769261	2.8595e-05	FALSE	-0.104324	FALSE
ENSP00000417748	194	DDI2	QERIRLFSADPFDLE	0.917293	0.866116	116	0.364179	5.85073e-05	FALSE	NA	FALSE
ENSP00000385824	253	FOXO3	APRRRAVSMDNSNKY	0.928334	0.881331	36	0.613397	6.95322e-05	FALSE	NA	TRUE	AKT1;PIM1;SGK1
ENSP00000378935	204	PPHLN1	SLKTSRDTSPSSGSA	0.130098	0.849563	20	0.780655	4.87695e-05	FALSE	NA	FALSE
ENSP00000309968	735	ADAM17	KPFPAPQTPGRLQPA	0.07723	0.766255	39	0.631875	1.60121e-05	FALSE	NA	FALSE	MAPK14;MAPK3;PRKCA;PRKCD;PRKCE
ENSP00000341905	994	RASAL3	LSPRTRGSWSQPQPL	0.107887	0.821519	17	0.83167	3.49527e-05	FALSE	NA	FALSE
ENSP00000311513	1258	RSF1	ESYLSKNSEDDELAK	0.0793969	0.792522	10	-0.950955	2.38537e-05	FALSE	NA	FALSE
ENSP00000363921	728	PARD3	GIEGLDESPSRNAAL	0.0634597	0.70112	138	-0.376744	5.25241e-06	FALSE	-0.0856945	FALSE
ENSP00000341905	841	RASAL3	PWPRPKGSLSMGPAP	0.108304	0.821147	22	0.763961	3.50339e-05	FALSE	NA	FALSE
ENSP00000302037	137	MFF	LDLERPPTTPQNEEI	0.645478	0.807858	36	0.636889	2.96287e-05	FALSE	-0.286326	FALSE
ENSP00000323879	82	ZNRF2	PAAPRSRSLGGAVGS	0.679882	0.900748	112	0.36148	9.00693e-05	FALSE	NA	FALSE
ENSP00000435412	741	RPS6KA1	RRVRKLPSTTL____	0.0860955	0.803931	74	0.465749	2.8938e-05	FALSE	NA	FALSE
ENSP00000473510	1162	EIF4G3	NTFMRGGSSKDLLDN	0.614052	0.785675	212	0.286567	2.26519e-05	FALSE	NA	FALSE	CAMK1
ENSP00000306983	465	YEATS2	SCKIVSGSPISTPSP	0.111163	0.772424	53	-0.550876	1.91808e-05	FALSE	0.128299	FALSE
ENSP00000262077	338	NUP153	IVSSPLNSPLDRSGI	0.0834786	0.787589	48	0.569424	2.40289e-05	FALSE	-0.888372	FALSE	MAPK1;MAPK3
ENSP00000365016	560	IRS2	GRSYRRVSGDAAQDL	0.654153	0.834754	126	0.355239	4.46951e-05	FALSE	NA	FALSE
ENSP00000359531	76	GTF2B	DSQNPLLSDGDLSTM	0.0686473	0.745155	23	-0.777331	1.27762e-05	FALSE	0.3043	FALSE
ENSP00000364209	218	MAGED2	ASMARRASRGPIAFW	0.63097	0.746849	150	0.347451	1.32282e-05	FALSE	NA	FALSE
ENSP00000300896	1423	USP32	SKNKLSSSKENLDAS	0.0822323	0.704816	27	-0.751123	6.3458e-06	FALSE	NA	FALSE
ENSP00000204726	465	GOLGA3	SSQQRQDSLSSEVDT	0.63808	0.820273	24	0.738465	3.78506e-05	FALSE	NA	FALSE
ENSP00000337998	1295	NCKAP5L	FGGSRTPSTSDMAEE	0.651331	0.827757	17	0.826999	4.2305e-05	FALSE	NA	FALSE
ENSP00000417281	172	MDM2	SSRRRAISETEENSD	0.937571	0.894396	41	0.57286	9.06959e-05	FALSE	NA	TRUE	AKT1;CSNK1D;DAPK3
ENSP00000376056	88	EEF1B2	PADVEDTTGSGATDS	0.0623312	0.719186	31	-0.70634	8.9855e-06	FALSE	NA	FALSE
ENSP00000253792	453	ACLY	STPAPSRTASFSESR	0.129583	0.843999	49	0.543631	5.41861e-05	TRUE	-1.09391	FALSE
ENSP00000377944	569	UTP14A	QNLLTTQSPSVKSLA	0.0956934	0.795933	62	-0.503798	2.98955e-05	FALSE	0.183223	FALSE
ENSP00000316338	366	BAIAP2	KTLPRSSSMAAGLER	0.670381	0.878116	176	-0.292707	8.07289e-05	TRUE	0.426409	FALSE	MARK2;PRKAA2
ENSP00000348714	337	AREL1	VDEEDEDSPSECHTP	0.0689316	0.758048	11	-0.939522	1.76425e-05	FALSE	NA	FALSE
ENSP00000359665	460	PI4K2A	TARSHQRSSSESYTQ	0.367125	0.829252	26	0.711143	4.65456e-05	FALSE	NA	FALSE
ENSP00000437271	429	TNKS1BP1	SLVQRRFSEGVLQSP	0.654941	0.856338	244	0.252807	6.50336e-05	TRUE	-0.253127	FALSE
ENSP00000354837	696	ARHGEF2	PDSGGNTSPGVTANG	0.0746834	0.768218	66	0.497922	2.09995e-05	FALSE	-0.680887	FALSE
ENSP00000263370	336	ITPKC	RLIITPETPEPEAQP	0.0679284	0.746709	16	-0.865011	1.5213e-05	FALSE	NA	FALSE
ENSP00000352257	477	XRCC6	RFTYRSDSFENPVLQ	0.657119	0.84573	133	-0.341189	5.84674e-05	FALSE	-1.98891	FALSE	CHEK1
ENSP00000316527	465	ZNF609	KGSKRVRTNSMGSAT	0.648162	0.83064	26	0.709422	4.94889e-05	FALSE	NA	FALSE
ENSP00000367263	1068	AHNAK	HFRAPKMSLPDVDLD	0.364965	0.79537	141	0.342718	3.18218e-05	FALSE	0.0338119	FALSE
ENSP00000435412	28	RPS6KA1	RKQRPRISQTSLPVP	0.106673	0.820902	39	0.605471	4.42968e-05	FALSE	NA	FALSE
ENSP00000264042	22	FARP2	GMRLGAQTPVGVSTL	0.356955	0.797755	19	-0.804354	3.30651e-05	FALSE	0.527877	FALSE
ENSP00000256935	1706	DOCK2	KKRTKRSSVVFADEK	0.376025	0.845421	35	0.624822	6.01425e-05	FALSE	NA	FALSE
ENSP00000324792	234	NFATC2IP	QDLRSCLSPKPPQGQ	0.0830774	0.772834	33	-0.66563	2.36727e-05	FALSE	-0.0193622	FALSE
ENSP00000251691	2061	KIAA1244	LGPRGQDSPLLQRPQ	0.078962	0.773643	12	-0.918333	2.49141e-05	FALSE	NA	FALSE
ENSP00000381102	169	TMEM55B	PVHPGPLSPEPQPMG	0.0694424	0.770361	51	0.554804	2.39104e-05	FALSE	NA	FALSE
ENSP00000419371	353	AZI2	DNSWVFPSPPKSSET	0.0734766	0.686005	30	-0.725033	5.84743e-06	FALSE	-0.5674	FALSE
ENSP00000343629	926	PRRC2C	PSRKRSVSHGSNHTQ	0.945466	0.880106	177	0.289297	9.40623e-05	FALSE	NA	FALSE
ENSP00000308546	179	MEPCE	RVNSDCDSVLPSNFL	0.0610904	0.692277	14	0.908862	6.7816e-06	FALSE	NA	FALSE
ENSP00000216446	116	PLEK2	GKVQQLHSLRNSFKL	0.0824105	0.763172	60	0.518022	2.24346e-05	FALSE	NA	FALSE
ENSP00000364547	673	SVIL	KESDRCTSHSETPTV	0.639788	0.803838	38	0.615397	3.92404e-05	FALSE	NA	FALSE
ENSP00000300737	667	STIM1	SIGEETDSSPGRKKF	0.0961459	0.802073	27	-0.706257	3.84467e-05	FALSE	NA	FALSE
ENSP00000356840	301	POU2F1	PKRIDTPSLEEPSDL	0.374839	0.848505	26	-0.700314	6.79801e-05	FALSE	NA	FALSE
ENSP00000379804	30	OSBPL10	RATSAGSSPSCSLAG	0.10113	0.823319	23	-0.741993	5.0589e-05	FALSE	0.422385	FALSE
ENSP00000359000	352	GBF1	SQSASVESIPEVLEE	0.0963647	0.800073	26	-0.716476	3.8384e-05	FALSE	NA	FALSE
ENSP00000253792	457	ACLY	PSRTASFSESRADEV	0.387324	0.854174	41	0.578108	7.54438e-05	FALSE	NA	FALSE
ENSP00000357283	404	LMNA	RSRGRASSHSSQTQG	0.934671	0.877772	65	0.464189	9.82532e-05	FALSE	-0.348341	FALSE	PRKCA
ENSP00000351684	853	CAMSAP2	AKWLKSPTTPIDPEK	0.103015	0.774529	17	0.836248	2.88255e-05	FALSE	NA	FALSE
ENSP00000356669	462	RC3H1	PRRPLSASLGQLNEV	0.384557	0.821314	23	-0.740588	5.31924e-05	FALSE	NA	FALSE
ENSP00000437256	1470	DICER1	FVKKISLSPFSTTDS	0.0922104	0.769565	22	0.770733	2.70016e-05	FALSE	0.224815	FALSE
ENSP00000411099	158	TLK1	EYQGGNGSSPVRGIP	0.0761871	0.78409	37	-0.626817	3.3121e-05	FALSE	NA	FALSE
ENSP00000223145	172	GLCCI1	STIRRTSSLDTITGP	0.654872	0.859388	59	-0.489564	8.31587e-05	FALSE	-0.320621	FALSE
ENSP00000450864	127	SMEK1	ERFDDMSSPGLELPS	0.0730753	0.779099	37	-0.628513	3.10718e-05	FALSE	0.257356	FALSE
ENSP00000351113	844	FRYL	SPQVDINSPINAKKV	0.060657	0.75256	29	-0.702427	2.1592e-05	FALSE	NA	FALSE
ENSP00000405424	201	OXR1	IRPARVVSSTSEEEE	0.651305	0.857775	22	0.739595	8.37221e-05	FALSE	NA	FALSE
ENSP00000263991	1058	EHBP1	TETQRKPSEDEVLNK	0.635206	0.822476	152	0.320679	5.62869e-05	FALSE	NA	FALSE
ENSP00000374357	42	ARNTL	CNRKRKGSSTDYQES	0.925089	0.866449	12	0.892664	9.34667e-05	FALSE	NA	FALSE
ENSP00000351575	100	BDP1	QRRKRISSTSSLVKS	0.936204	0.902978	20	0.750685	0.000137048	FALSE	NA	FALSE
ENSP00000386538	657	TBC1D10B	QPPLGPSSSLLSLPG	0.0853723	0.79951	35	-0.634213	4.29673e-05	FALSE	0.646648	FALSE
ENSP00000301740	2071	SRRM2	GKRSLTRSPPAIRRR	0.382917	0.824743	223	-0.26558	5.91877e-05	TRUE	NA	FALSE
ENSP00000359042	268	PRPF38B	RSPRRSLSPRRSPRR	0.688521	0.913563	96	-0.376833	0.000154125	FALSE	NA	FALSE
ENSP00000465992	633	KIF18B	EKKRRRPSALEADSP	0.66155	0.860862	10	0.931223	9.00423e-05	FALSE	NA	FALSE
ENSP00000347730	1141	ZNF536	EPDGKAHSEEDVPIL	0.0797438	0.785579	10	0.945347	3.65309e-05	FALSE	NA	FALSE
ENSP00000382269	1544	HECTD1	LSSRETSSLESFVRR	0.110859	0.840443	38	-0.598464	7.22521e-05	FALSE	NA	FALSE
ENSP00000244520	17	SNRPC	DTYLTHDSPSVRKTH	0.0612246	0.728863	152	-0.341831	1.63144e-05	FALSE	0.137855	FALSE
ENSP00000305839	452	GPRIN1	VGKAGTVSPGKEDPV	0.0831532	0.78768	36	-0.629944	3.84051e-05	FALSE	0.0875968	FALSE
ENSP00000233154	90	NCK2	KTSARDASPTPSTDA	0.640294	0.820711	59	-0.498665	5.82801e-05	FALSE	NA	FALSE
ENSP00000262077	203	NUP153	ITVSKNTSLPPLWSP	0.10119	0.792073	53	-0.532368	4.07737e-05	FALSE	0.159331	FALSE
ENSP00000262477	377	RABEP1	STRGSVHSLDAGLLL	0.375572	0.857562	52	-0.515936	9.04988e-05	FALSE	NA	FALSE
ENSP00000264605	458	MLPH	PVQYNRTTDEELSEL	0.0769648	0.732739	12	0.923779	1.78092e-05	FALSE	NA	FALSE
ENSP00000415822	615	ATXN1L	PERTVLGSRELCDSE	0.363617	0.824544	34	0.631246	6.25582e-05	FALSE	NA	FALSE
ENSP00000005386	480	RPAP3	GTTSKKNSSQDDLFP	0.0972659	0.809191	62	-0.490213	5.24654e-05	FALSE	NA	FALSE
ENSP00000282059	66	C18orf25	LMELRRDSSESQLAS	0.644899	0.829728	89	0.409559	6.73518e-05	TRUE	NA	FALSE
ENSP00000360034	330	SERBP1	FVLHKSKSEEAHAED	0.0981969	0.773176	234	0.26791	3.28928e-05	FALSE	-3.47492	FALSE
ENSP00000352438	189	PCBP2	YRPKPSSSPVIFAGG	0.0956518	0.791347	135	-0.344801	4.21651e-05	FALSE	0.449178	FALSE
ENSP00000385749	73	PRKAR1B	LARQKSNSQSDSHDE	0.393078	0.840051	25	0.707532	7.63457e-05	FALSE	NA	FALSE
ENSP00000320171	346	PKM	RPTRAEGSDVANAVL	0.0839251	0.795591	32	-0.656485	4.49862e-05	FALSE	NA	FALSE
ENSP00000378040	97	BAD	PSPFRGRSRSAPPNL	0.645573	0.82314	25	0.712928	6.34871e-05	FALSE	NA	FALSE
ENSP00000366863	642	TBC1D4	QFRRRAHTFSHPPSS	0.945057	0.897798	23	0.71076	0.0001441	FALSE	NA	TRUE	AKT1
ENSP00000220751	529	RIPK2	EILVVSRSPSLNLLQ	0.104372	0.801038	16	0.838254	5.00652e-05	FALSE	NA	FALSE
ENSP00000326563	289	KDM3B	KDGRRRKSASDSGCD	0.662509	0.811979	27	0.694646	5.81437e-05	FALSE	-0.304997	FALSE
ENSP00000300737	668	STIM1	IGEETDSSPGRKKFP	0.0633087	0.74487	56	-0.532834	2.36286e-05	FALSE	0.153188	FALSE	CDK1
ENSP00000221566	305	SGTA	QIRSRTPSASNDDQQ	0.932123	0.883253	64	0.460351	0.000129461	FALSE	NA	FALSE
ENSP00000282007	25	ZC3H13	DSTSRRPSVFERLGP	0.648286	0.826628	56	0.505867	6.97389e-05	FALSE	NA	FALSE
ENSP00000263881	329	MAP4K3	VREEKTRSEITFGQV	0.0808504	0.777848	29	0.687423	3.79338e-05	FALSE	NA	FALSE
ENSP00000313504	27	PHKB	ARTKRSGSVYEPLKS	0.665198	0.872157	105	0.367311	0.000116013	TRUE	NA	FALSE
ENSP00000416245	19	C8orf59	RNVFHIASQKNFKAK	0.0476176	0.687905	79	0.475716	9.39129e-06	FALSE	NA	FALSE
ENSP00000261396	7	NUP133	_MFPAAPSPRTPGTG	0.0668103	0.759865	40	-0.609418	2.99706e-05	FALSE	-0.0229985	FALSE
ENSP00000384018	215	NCOR2	PEPEKPVSPPPIESK	0.107459	0.811251	31	-0.657169	5.91446e-05	FALSE	NA	FALSE
ENSP00000318195	356	NCL	FGYVDFESAEDLEKA	0.061067	0.747358	17	-0.839242	2.53319e-05	FALSE	NA	FALSE
ENSP00000340913	815	TRPC6	KKLGILGSHEDLSKL	0.0874504	0.786319	12	-0.908416	4.34388e-05	FALSE	NA	FALSE
ENSP00000451476	1009	AKAP2	EKVKPPPSPTTEGPS	0.077717	0.784624	85	0.428499	4.2905e-05	FALSE	0.123353	FALSE
ENSP00000392828	471	GPSM1	RPREGSHSPLDSADV	0.374932	0.819783	47	0.547649	6.77311e-05	FALSE	-0.107528	FALSE
ENSP00000248248	61	MON1B	KDQPPSPSPPPQSEA	0.098084	0.791746	32	-0.65454	4.82324e-05	FALSE	0.205636	FALSE
ENSP00000411152	120	ITPKB	VVAAGTLSPPGPEEA	0.0930008	0.811071	16	0.832862	6.20364e-05	FALSE	NA	FALSE
ENSP00000263674	142	ARHGEF17	GPGSRRPSADSESPG	0.675945	0.897167	23	0.707471	0.000159649	FALSE	NA	FALSE
ENSP00000385824	299	FOXO3	PGSPTSRSSDELDAW	0.111437	0.778806	57	-0.5146	4.21835e-05	FALSE	NA	FALSE
ENSP00000362441	784	ATRX	GKRKRKSSTSGSDFD	0.937781	0.894364	19	0.760374	0.000157595	FALSE	-2.0958	FALSE
ENSP00000229268	783	USP5	EGRSAADSISESVPV	0.383267	0.869703	74	0.431649	0.000123097	TRUE	0.250885	FALSE
ENSP00000420306	328	THOC5	TTKRRRPTLGVQLDD	0.654318	0.829029	57	0.498462	7.9453e-05	FALSE	NA	FALSE
ENSP00000356064	1343	TULP4	KNRKRLDSRAEEGSV	0.927631	0.879193	16	0.81122	0.000136856	FALSE	NA	FALSE
ENSP00000309597	524	MAP3K11	FEVGPGDSPTFPRFR	0.0645172	0.748669	67	-0.487487	2.86534e-05	FALSE	0.0349635	FALSE
ENSP00000368664	75	RGCC	VSDSSGFSDSESADS	0.0874722	0.788324	22	-0.754527	4.96647e-05	FALSE	NA	FALSE
ENSP00000353114	3408	AHNAK2	MPKVDLKSPQVDIKG	0.0647025	0.742437	39	0.618755	2.68567e-05	FALSE	0.294449	FALSE
ENSP00000357869	278	PI4KB	PAPDTGLSPSKRTHQ	0.0809177	0.772038	78	-0.447017	4.08134e-05	FALSE	-0.268473	FALSE
ENSP00000383851	220	KIAA1522	RRRRERRSTVLGLPQ	0.381474	0.861297	115	0.351229	0.000118732	FALSE	0.335074	FALSE
ENSP00000296257	333	SENP2	SARLRLGSGSNGLLR	0.932163	0.900777	26	0.670703	0.000177033	FALSE	NA	FALSE
ENSP00000362702	233	NEK6	GLGRFFSSETTAAHS	0.0898586	0.789817	8	0.97227	5.22075e-05	FALSE	NA	FALSE
ENSP00000357622	460	CRTC2	KQFSPTMSPTLSSIT	0.0877197	0.772946	32	-0.658417	4.19588e-05	FALSE	NA	FALSE
ENSP00000335320	116	BCL9L	GKVKRDRSVSVDSGE	0.641982	0.839562	24	-0.712003	9.52632e-05	TRUE	-1.08961	FALSE
ENSP00000347416	658	AP3D1	RRPKHRPSEADEEEL	0.0973764	0.812512	54	0.514145	6.98513e-05	TRUE	NA	FALSE
ENSP00000376204	1688	ASH1L	SPTRKRSSSESTSST	0.126955	0.861388	6	0.991008	0.000120913	FALSE	NA	FALSE
ENSP00000351947	98	SMARCAD1	YIDLSSDSEDVVSPN	0.0884296	0.767411	33	-0.65188	3.96003e-05	FALSE	-0.150625	FALSE
ENSP00000432568	2171	SPTBN2	PEGPGPGSGDEANGP	0.0868913	0.801276	92	-0.405156	6.17032e-05	FALSE	0.198097	FALSE
ENSP00000345895	221	NUP50	KVAAETQSPSLFGST	0.0931356	0.796707	134	0.339999	5.83689e-05	FALSE	-0.111686	FALSE	CDK1;MAPK1;MAPK3
ENSP00000300181	165	TSC22D4	SPGPQARSFTGGLGQ	0.0920635	0.789606	74	-0.451229	5.4624e-05	FALSE	0.526501	FALSE
ENSP00000318195	580	NCL	TLFVKGLSEDTTEET	0.0718867	0.763729	126	-0.357771	3.90664e-05	FALSE	-1.2238	FALSE
ENSP00000341905	843	RASAL3	PRPKGSLSMGPAPRA	0.113201	0.834902	11	0.91134	9.46505e-05	FALSE	NA	FALSE
ENSP00000354952	543	GAB2	IDELPFKSPITKSWS	0.0510234	0.716473	28	0.714087	1.97754e-05	FALSE	NA	FALSE
ENSP00000428968	66	RNF19A	APKKRRISIGSLFRR	0.665548	0.879814	88	0.392714	0.000153992	FALSE	NA	FALSE
ENSP00000230895	3	DAP	_____MSSPPEGKLE	0.472978	0.816579	233	0.255822	7.81887e-05	FALSE	NA	FALSE
ENSP00000313851	1259	PDS5B	RGHTASESDEQQWPE	0.0914309	0.759581	21	0.774255	3.80232e-05	FALSE	-1.32959	FALSE
ENSP00000356265	90	NAV1	SNLRKQKSLTNLSFL	0.107786	0.808855	133	-0.337287	7.18587e-05	FALSE	-0.127487	FALSE
ENSP00000351015	862	NF1	RSNSGLATYSPPMGP	0.0770586	0.715627	9	-0.967258	2.02544e-05	FALSE	NA	FALSE
ENSP00000383042	59	KDM1A	PGAVGERTPRKKEPP	0.0770444	0.772144	29	-0.682167	4.58586e-05	FALSE	NA	FALSE
ENSP00000388940	581	TCF12	KVSSRGRTSSTNEDE	0.646309	0.823277	34	0.621926	8.62098e-05	FALSE	NA	FALSE
ENSP00000352927	1068	SOGA2	LQRAVSVSSMSEFQR	0.369887	0.811626	5	0.99842	7.53482e-05	FALSE	NA	FALSE
ENSP00000313811	333	USP20	RMKDRKFSWGQQRTN	0.634388	0.80091	80	0.430584	6.69788e-05	FALSE	NA	FALSE
ENSP00000253861	32	EXOC4	ISVIRTLSTSDDVED	0.639655	0.828837	43	0.560424	9.29366e-05	FALSE	NA	FALSE
ENSP00000366843	888	ATXN2	TSQGVQTSSPACKQE	0.0653881	0.752388	23	0.751541	3.56634e-05	FALSE	NA	FALSE
ENSP00000365016	365	IRS2	SCRVRTASEGDGGAA	0.927804	0.829264	21	0.748724	9.43602e-05	FALSE	NA	FALSE
ENSP00000350708	160	RAD23B	AETPVATSPTATDST	0.0892926	0.79523	92	0.404609	6.32675e-05	FALSE	NA	FALSE
ENSP00000361926	257	CNPY3	GGLEGDPSPEEDEGI	0.0804391	0.774764	19	-0.794226	4.89326e-05	FALSE	NA	FALSE
ENSP00000255006	535	RIN2	SKKKRSSSFVLPKLV	0.663265	0.872671	75	0.423841	0.00015114	FALSE	-0.0398815	FALSE
ENSP00000325785	832	SPECC1L	MGLSRRSSTSSEPTP	0.676389	0.877158	77	0.417264	0.000159791	FALSE	NA	FALSE
ENSP00000239440	1444	ARAP3	NPLTSQKSLDQPFLS	0.0915239	0.795664	82	0.426381	6.49139e-05	FALSE	-1.35359	FALSE
ENSP00000242351	257	ZC3HAV1	RDRFFQGSQEFLASA	0.352287	0.776853	66	-0.47708	5.12103e-05	FALSE	NA	FALSE
ENSP00000323856	4382	PLEC	GNAGGFRSRSSSVGS	0.0970462	0.807926	68	0.461265	7.53184e-05	FALSE	-1.2433	FALSE
ENSP00000242576	60	UNG	AGQEEPGTPPSSPLS	0.101995	0.823191	109	-0.366142	9.02429e-05	FALSE	0.00906851	FALSE
ENSP00000377969	389	GTF2F1	RGNSRPGTPSAEGGS	0.646367	0.806951	80	0.428048	7.47217e-05	FALSE	-2.35609	FALSE
ENSP00000254584	72	ARFIP2	TGSGRHPSHSTTPSG	0.654982	0.836662	11	0.909172	0.000105182	FALSE	NA	FALSE
ENSP00000222270	821	WBP7	VAASMPLSPGGQMEE	0.0706387	0.728648	63	-0.502375	2.72408e-05	FALSE	0.275358	FALSE
ENSP00000313851	1121	PDS5B	PEMKSFFTPGKPKTT	0.0698744	0.740655	78	-0.4521	3.24985e-05	FALSE	0.269648	FALSE
ENSP00000360899	361	BEND5	AVPKPPLSPHKLSIV	0.0790097	0.778268	18	-0.805827	5.41398e-05	FALSE	NA	FALSE
ENSP00000365198	352	KAZN	HSLCNGDSPGPVQKN	0.061346	0.67988	21	-0.80165	1.24868e-05	FALSE	NA	FALSE
ENSP00000268184	373	CRTC3	LFSLSNPSLSTTNLS	0.0970546	0.803253	26	-0.697459	7.49151e-05	FALSE	NA	FALSE
ENSP00000433352	641	LMO7	SQTRGISSLPRSYTM	0.0907831	0.771062	49	-0.545663	5.01562e-05	FALSE	0.193845	FALSE
ENSP00000252818	255	JUND	DVPSFGESPPLSPID	0.0904081	0.779979	49	-0.542576	5.6392e-05	FALSE	-0.397814	FALSE
ENSP00000217026	505	MYBL2	QKHAAFVTPDQKYSM	0.0670621	0.716745	12	-0.919463	2.32821e-05	FALSE	NA	FALSE
ENSP00000384537	696	AKAP12	KKRARRGSSSDEEGG	0.937038	0.903911	33	-0.600752	0.00021849	FALSE	0.551226	FALSE
ENSP00000359988	207	SRSF11	HVAAGLVSPSLKSDT	0.073972	0.754466	146	0.332869	4.03983e-05	FALSE	-0.00595041	FALSE	CDK2
ENSP00000272227	428	PDIA6	VEDDIDLSDVELDDL	0.05001	0.71807	79	-0.456159	2.39039e-05	FALSE	NA	FALSE	CSNK2A1
ENSP00000263980	796	SLC9A1	QRIQRCLSDPGPHPE	0.637755	0.831585	53	0.507453	0.000105228	FALSE	NA	TRUE	AKT1
ENSP00000330188	104	RSRC2	KGRERLNSSENGEDR	0.922403	0.885193	62	0.457606	0.000184436	FALSE	NA	FALSE
ENSP00000319690	115	HNRNPC	VTEHPSPSPLLSSSF	0.0920267	0.776898	22	0.751547	5.52775e-05	FALSE	NA	FALSE
ENSP00000318195	76	NCL	TKKVAVATPAKKAAV	0.0691938	0.753086	81	-0.439292	4.08186e-05	FALSE	-0.119188	FALSE	CDK2
ENSP00000363654	949	PALM2-AKAP2	LRSRKQRTLSMIEEE	0.10775	0.80497	35	0.616829	7.93982e-05	FALSE	NA	FALSE
ENSP00000451476	949	AKAP2	LRSRKQRTLSMIEEE	0.10775	0.80497	35	0.616829	7.93982e-05	FALSE	NA	FALSE
ENSP00000352928	33	DDA1	KASNRRPSVYLPTRE	0.642977	0.820194	168	0.296347	9.60362e-05	FALSE	NA	FALSE	AURKB
ENSP00000330753	696	BRWD1	RRGFRRLSLDIQSPP	0.666562	0.861767	141	0.313825	0.000150959	FALSE	NA	FALSE
ENSP00000442436	375	URI1	KRKNSTGSGHSAQEL	0.0927813	0.789128	13	0.881827	6.69723e-05	FALSE	NA	FALSE
ENSP00000401946	1432	TNRC6B	PGKTRGGSPYNQFDI	0.622284	0.787329	43	-0.570037	6.59931e-05	FALSE	0.192465	FALSE
ENSP00000325863	649	MRE11A	EVIEVDESDVEEDIF	0.0501918	0.717818	47	-0.573003	2.56143e-05	FALSE	NA	FALSE	CSNK2A1
ENSP00000468348	28	MAP2K6	EQPQTSSTPPRDLDS	0.107239	0.790504	16	-0.830029	6.92292e-05	FALSE	NA	FALSE
ENSP00000262518	2725	SRCAP	RPPRRRTSADVEIRG	0.667091	0.875782	22	0.715973	0.000178895	TRUE	NA	FALSE
ENSP00000450832	162	SIPA1L1	MPEAYPSSPRKALRR	0.0702024	0.771821	66	-0.474841	5.61659e-05	FALSE	-0.12771	FALSE
ENSP00000433352	1278	LMO7	RAYMRNPSSSVPPPS	0.642993	0.840402	13	0.866458	0.000127229	FALSE	NA	FALSE
ENSP00000335321	956	SF3B1	QQAADLISRTAVVMK	0.0743183	0.766406	32	-0.651866	5.30394e-05	FALSE	NA	FALSE
ENSP00000300737	660	STIM1	VAEEDNGSIGEETDS	0.0660297	0.756381	48	-0.552595	4.65159e-05	FALSE	-0.0185154	FALSE
ENSP00000450864	764	SMEK1	GSPGSPGSPGSPGSV	0.116905	0.851871	18	-0.777742	0.000145017	FALSE	-0.160105	FALSE
ENSP00000384302	77	WDR43	ARLQAKESPQRKKRK	0.0836457	0.776642	241	-0.255162	6.14633e-05	FALSE	NA	FALSE
ENSP00000369853	647	C2CD2	QQKDPGMSQSHNDLV	0.0653542	0.715625	33	-0.662648	2.65252e-05	FALSE	0.332635	FALSE
ENSP00000416696	1017	KIAA1432	FFRNRSISLSQSAEN	0.944358	0.884974	64	0.448134	0.000204501	FALSE	-0.244668	FALSE
ENSP00000356828	267	RCSD1	NGEKARRSSEEVDGQ	0.0849669	0.795703	78	0.431885	7.87399e-05	FALSE	NA	FALSE
ENSP00000304292	1023	ANKRD27	RRMLRRHTVEDAVVS	0.649044	0.841871	34	0.608424	0.000134776	FALSE	NA	FALSE
ENSP00000257287	1121	CEP135	MRRHGLATPPLSSTL	0.373002	0.82173	15	-0.83454	0.00010907	FALSE	NA	FALSE
ENSP00000355809	488	ENAH	TSKASSTSTPEPTRK	0.112567	0.819765	13	-0.87051	0.000108274	FALSE	-0.461301	FALSE
ENSP00000362820	108	SRSF3	RDDYRRRSPPPRRRS	0.657954	0.849244	27	0.665989	0.000149524	FALSE	NA	FALSE
ENSP00000321826	759	STXBP5	AKMSRKLSLPTDLKP	0.658481	0.873305	327	0.204802	0.000192327	FALSE	-0.169767	FALSE
ENSP00000327077	384	PCM1	VSQSRKPSASERLPD	0.651063	0.863326	52	0.497641	0.000174335	FALSE	NA	FALSE
ENSP00000379263	465	TEKT3	DLAVKANSLYIDQEK	0.0749826	0.745673	12	-0.90826	4.37983e-05	FALSE	NA	FALSE
ENSP00000416255	218	EIF4G1	STPTPPQTGGGLEPQ	0.0910092	0.798654	23	-0.726617	8.61825e-05	FALSE	NA	FALSE
ENSP00000394720	830	SEMA4B	RPRVRLGSEIRDSVV	0.919614	0.87355	258	0.229995	0.000194234	FALSE	NA	FALSE
ENSP00000346148	511	PRKAA1	ATPQRSGSVSNYRSC	0.673203	0.858913	43	0.543041	0.00016816	FALSE	0.519941	FALSE
ENSP00000382004	320	CTNND1	DPRRRLRSYEDMIGE	0.918617	0.848809	81	0.408552	0.000152809	FALSE	NA	FALSE
ENSP00000361803	234	SMAP2	KVVGSMPTAGSAGSV	0.0942765	0.797599	34	-0.621798	8.65858e-05	FALSE	NA	FALSE
ENSP00000379051	101	PURB	YAQLGPSSPEQLAAG	0.0590249	0.750696	182	-0.296588	4.7933e-05	FALSE	-0.16778	FALSE
ENSP00000275493	693	EGFR	RELVEPLTPSGEAPN	0.0873808	0.769212	55	0.513308	6.13502e-05	FALSE	0.86042	FALSE	MAPK1;MAPK14;MAPK3
ENSP00000354878	853	KIF21A	GKVTRKLSSSDAPAQ	0.655916	0.878829	38	0.565924	0.000213015	FALSE	NA	FALSE
ENSP00000353114	1112	AHNAK2	GPKLDLKSPKAEVTA	0.0771226	0.784249	34	0.625436	7.64955e-05	FALSE	-0.151419	FALSE
ENSP00000427900	1797	KIF13B	RSATLSGSATNLASL	0.112426	0.800002	36	-0.604705	9.37323e-05	FALSE	NA	FALSE
ENSP00000364190	330	PBX2	SVTQGGHSRTSSPTP	0.0941915	0.813596	47	-0.534067	0.000110497	FALSE	0.326295	FALSE
ENSP00000276569	260	ARMC1	KAVSRVGSHPEGGAS	0.644304	0.830092	187	-0.275819	0.000132989	FALSE	NA	FALSE
ENSP00000262367	2079	CREBBP	RTLKSPSSPQQQQQV	0.0878797	0.787692	10	-0.932808	8.21836e-05	FALSE	0.576371	FALSE
ENSP00000340507	1042	TRIM24	PRKKRLKSIEERQLL	0.650961	0.868311	33	0.603927	0.000198178	FALSE	NA	FALSE
ENSP00000428756	416	STAU2	PKGILHLSPDVYQEM	0.0628399	0.703556	165	-0.321091	2.61055e-05	FALSE	-0.381186	FALSE
ENSP00000359552	583	PKN2	PAPPRASSLGEIDES	0.662509	0.874831	174	0.277297	0.000211939	TRUE	0.117108	FALSE
ENSP00000231238	83	TTC1	ADKVENKSNEDVNSS	0.0714593	0.755312	56	-0.511908	5.51563e-05	FALSE	NA	FALSE
ENSP00000380793	11	ALG3	GLRKRGRSGSAAQAE	0.933994	0.903371	46	0.511583	0.000279375	FALSE	-0.566972	FALSE
ENSP00000302578	12	FAM84B	VEKLTHLSYKEVPTA	0.0682758	0.768509	79	0.433388	6.61744e-05	FALSE	NA	FALSE
ENSP00000276440	1756	DOCK5	APEPDLMSPTRKAQR	0.0775145	0.761088	38	0.603521	6.0429e-05	FALSE	NA	FALSE
ENSP00000340648	3373	HUWE1	ERGNKACSPCSSQSS	0.101783	0.794326	57	-0.494749	9.15043e-05	FALSE	-0.282925	FALSE
ENSP00000351155	10	ATL1	KNRRDRNSWGGFSEK	0.375321	0.838517	57	0.481412	0.000149983	FALSE	0.266505	FALSE
ENSP00000261211	180	CDK17	SRRSRRASLSEIGFG	0.948852	0.913218	129	0.31237	0.000313444	FALSE	NA	FALSE
ENSP00000312671	454	EHBP1L1	PEARCRGTPEAPPRG	0.0968113	0.80253	14	-0.853403	0.000103693	FALSE	NA	FALSE
ENSP00000345656	211	VAPA	MPKPHSVSLNDTETR	0.100075	0.803927	36	0.601192	0.000105497	FALSE	NA	FALSE
ENSP00000223208	363	CEP41	HSNPRSLSSGHLQGK	0.646679	0.784478	77	0.43295	8.39904e-05	FALSE	NA	FALSE
ENSP00000457168	2079	SZT2	EEASGPRSPLDMVSS	0.0778224	0.762807	17	0.816319	6.4146e-05	FALSE	NA	FALSE
ENSP00000417569	727	STIM2	PSVARISSIPHDLCH	0.626492	0.740113	210	0.276796	4.76305e-05	FALSE	NA	FALSE
ENSP00000209875	132	CBX5	KIIGATDSCGDLMFL	0.0755867	0.741449	31	-0.662734	4.86139e-05	FALSE	0.012635	FALSE
ENSP00000377232	295	CIZ1	TVPKQTQTPDLLPEA	0.0900535	0.760115	29	-0.673191	6.28559e-05	FALSE	-0.193296	FALSE
ENSP00000263202	247	UFD1L	KGVEPSPSPIKPGDI	0.077734	0.758891	115	-0.364458	6.21999e-05	FALSE	-0.250813	FALSE
ENSP00000348316	28	HN1	LRPPGGGSNFSLGFD	0.0783608	0.76135	30	-0.663464	6.43327e-05	FALSE	NA	FALSE
ENSP00000384863	1031	XPO1	EFAGEDTSDLFLEER	0.0609366	0.743485	23	-0.741646	5.12212e-05	FALSE	0.112473	FALSE
ENSP00000339095	123	RPS7	RPRSRTLTAVHDAIL	0.93382	0.880243	206	0.253187	0.000240834	FALSE	NA	FALSE
ENSP00000338774	447	BCL11A	DGLSTASSPEPGTSD	0.0913512	0.79271	15	-0.838011	9.58735e-05	FALSE	NA	FALSE
ENSP00000336606	14	RAD54B	PSQLQGNSFKKPKFI	0.0490875	0.695101	99	0.409624	2.55111e-05	FALSE	NA	FALSE
ENSP00000354850	515	MGEA5	ESKSPEMSMQEDCIS	0.06711	0.733911	11	-0.925062	4.53218e-05	FALSE	-0.0849284	FALSE
ENSP00000335677	428	FOXK2	FAQSAPGSPLSSQPV	0.0809382	0.778892	104	0.376526	8.16785e-05	FALSE	-0.47088	FALSE	CDK1;CDK2
ENSP00000380820	430	MCM3AP	TDSLGGLSPSEVTAI	0.0781928	0.775246	28	-0.676017	7.86759e-05	FALSE	0.0132578	FALSE
ENSP00000361626	208	YBX1	PYGRRPQYSNPPVQG	NA	0.739058	32	0.653973	4.92177e-05	FALSE	NA	FALSE
ENSP00000321320	388	FAM203A	EPWVERATPT_____	0.0576138	0.744739	41	-0.587616	5.36057e-05	FALSE	0.065478	FALSE
ENSP00000354718	1229	AKAP13	GRERSTPSLPCMVSA	0.113019	0.806496	8	0.963862	0.000114814	FALSE	NA	FALSE
ENSP00000450832	1442	SIPA1L1	VVFTSARSSPKEELH	0.0804047	0.771248	147	-0.320373	7.62346e-05	FALSE	-0.154327	FALSE
ENSP00000385720	1179	ARHGAP35	RTSFSVGSDDELGPI	0.0933508	0.792527	282	0.229727	9.90854e-05	FALSE	0.0084623	FALSE
ENSP00000262811	747	MAST3	VDYGRRLSADIRLRS	0.652001	0.861971	55	0.479669	0.000210971	FALSE	NA	FALSE
ENSP00000382004	269	CTNND1	QVRVGGSSVDLHRFH	0.343722	0.775233	47	-0.54265	8.12977e-05	FALSE	NA	FALSE
ENSP00000307272	863	RPTOR	LTQSAPASPTNKGVH	0.0778391	0.777884	113	0.361319	8.42928e-05	FALSE	-0.358808	FALSE	MAPK1;MAPK11;MAPK3;MTOR
ENSP00000410452	63	STMN1	AAEERRKSHEAEVLK	0.633004	0.796904	215	0.260978	0.000108084	FALSE	NA	FALSE	CSNK2A1;PRKACA
ENSP00000304078	919	FAM83B	PTSSPRPTSSELLRS	0.115232	0.830959	24	0.696181	0.000157919	FALSE	NA	FALSE
ENSP00000405537	452	USP8	STKPVVFSPTLMLTD	0.0799983	0.775531	25	0.704113	8.56309e-05	FALSE	0.0777193	FALSE
ENSP00000337194	277	PRPF4B	KSKDRKKSPIINESR	0.639357	0.829047	331	-0.206255	0.000157461	FALSE	-0.0133021	FALSE
ENSP00000323879	19	ZNRF2	NGRTRAYSGSDLPSS	0.939885	0.907897	42	0.526659	0.000339774	TRUE	NA	FALSE
ENSP00000381958	133	KSR1	RALHSFITPPTTPQL	0.0980325	0.780167	37	-0.598476	9.131e-05	FALSE	0.0124986	FALSE
ENSP00000378400	228	LIMA1	GRKISENSYSLDDLE	0.092861	0.804798	20	0.754088	0.000122765	FALSE	NA	FALSE
ENSP00000383333	560	MORC3	NAKNRRLSSQFENSV	0.642329	0.819672	36	0.591352	0.00014586	FALSE	NA	FALSE
ENSP00000328720	445	FOXK1	ECLSREGSPIPHDPE	0.634803	0.759573	103	0.380674	7.28759e-05	FALSE	-1.59398	FALSE
ENSP00000361467	1666	DLG5	QEFSRRLSMSEVKDD	0.642813	0.81954	164	0.292082	0.000147667	TRUE	NA	FALSE
ENSP00000361423	871	ABL1	PAAAEPVTPTSKAGS	0.0853335	0.781553	16	0.820821	9.7588e-05	FALSE	1.0913	FALSE
ENSP00000232978	1155	NKTR	LGNARLDTPDINIVL	0.627402	0.76423	61	-0.483523	7.89887e-05	FALSE	0.0362329	FALSE
ENSP00000353375	521	MAP4	MALGKDVTPPPETEV	0.0879389	0.743695	153	-0.318271	6.0907e-05	FALSE	0.103284	FALSE
ENSP00000307272	719	RPTOR	PCTPRLRSVSSYGNI	0.653006	0.789694	14	0.852366	0.000107917	FALSE	NA	FALSE	RPS6KA1
ENSP00000347184	1179	HTT	LTNPPSLSPIRRKGK	0.0864579	0.752745	24	-0.721738	6.86523e-05	FALSE	-0.397737	FALSE	CDK5
ENSP00000159087	1044	ANO8	RDSERSHSPPKAFHA	0.668957	0.844459	76	-0.414276	0.000198947	FALSE	NA	FALSE
ENSP00000282007	346	ZC3H13	GSSIQRHSPSPRRKR	0.100916	0.78342	164	-0.298692	0.000102359	FALSE	NA	FALSE
ENSP00000379804	209	OSBPL10	PCSQRHLSVGAPGVV	0.639318	0.782203	28	0.668473	0.000101054	FALSE	NA	FALSE
ENSP00000035307	467	CHPF2	RALARRVSLLRPLSR	0.668268	0.865835	77	0.40615	0.00024737	FALSE	NA	FALSE
ENSP00000296564	958	KIAA0947	CSTNSRLSFSPENIL	0.093608	0.785314	40	-0.574394	0.000106272	FALSE	0.083711	FALSE
ENSP00000267257	106	PXN	NPQDSVGSPCSRVGE	0.0728509	0.769495	156	0.308745	8.80189e-05	FALSE	-0.357952	FALSE
ENSP00000378295	291	INCENP	PILPDNFSTPTGSRT	0.0919436	0.783756	24	-0.709162	0.000104562	FALSE	NA	FALSE
ENSP00000413035	67	RBFOX2	GMQNEPLTPGYHGFP	0.0652013	0.71928	17	0.824957	4.5907e-05	FALSE	0.234265	FALSE
ENSP00000370719	315	ITSN1	FRRVRSGSGISVISS	0.945165	0.888827	17	0.768376	0.000314357	FALSE	NA	FALSE
ENSP00000326563	773	KDM3B	SNVFGRHSGGFLSSP	0.0870546	0.766121	20	0.764682	8.61655e-05	FALSE	0.0274613	FALSE
ENSP00000437271	875	TNKS1BP1	GKRDSLGTYSSRDVS	0.388297	0.850683	29	0.634297	0.000219831	FALSE	NA	FALSE
ENSP00000324792	390	NFATC2IP	GLSGRKLSFFFDGTK	0.647017	0.837477	23	0.7012	0.00019338	FALSE	NA	FALSE
ENSP00000323856	4626	PLEC	GSGSTAGSRTGSRTG	0.103472	0.834656	78	0.410609	0.000188504	FALSE	0.136058	FALSE
ENSP00000437073	35	MYO18A	MSAAELRSLEEMSLR	0.0825912	0.781051	22	-0.732891	0.000104675	FALSE	NA	FALSE
ENSP00000398880	334	CDK12	YGRRRSSSPFLSKRS	0.950078	0.894798	188	-0.25866	0.00033823	TRUE	NA	FALSE
ENSP00000411397	377	MARK3	ELDASDSSSSSNLSL	0.0944101	0.800457	27	0.670051	0.000131592	FALSE	NA	FALSE
ENSP00000345917	276	LYAR	GKRKRRHSEVETDSK	0.944269	0.910621	35	0.566151	0.000392635	FALSE	NA	FALSE
ENSP00000271715	746	POGZ	KRAVRKMSVMGRQTC	0.624459	0.766526	140	0.324983	8.94146e-05	FALSE	NA	FALSE
ENSP00000270061	342	SSBP4	MDGLPKSSPGAVAGL	0.0795061	0.775506	41	-0.569941	0.000100339	FALSE	NA	FALSE
ENSP00000254029	50	WDR44	AYKVGNESPVQELKQ	0.060432	0.738213	143	-0.328245	6.27394e-05	FALSE	-0.0609891	FALSE
ENSP00000367263	5824	AHNAK	HGKLKFGTFGGLGSK	0.0965296	0.791402	59	-0.479674	0.000121007	FALSE	0.475852	FALSE
ENSP00000365694	591	PPP1R10	ILTSIMGSPNSHPSE	0.0874981	0.799464	50	-0.514399	0.000132643	FALSE	NA	FALSE
ENSP00000271555	231	MEF2D	GYVSARASPGLLPVA	0.101539	0.826649	55	-0.484313	0.000179243	FALSE	NA	FALSE
ENSP00000298229	1003	INPPL1	LLPPEPPSPARAPVP	0.088119	0.807342	41	0.558926	0.000145696	FALSE	0.300507	FALSE
ENSP00000353375	941	MAP4	NVRSKVGSTENIKHQ	0.356176	0.788046	76	-0.427369	0.000117925	FALSE	-0.404774	FALSE	MARK1
ENSP00000391481	295	TKT	SKKKILATPPQEDAP	0.0898912	0.786882	72	-0.438563	0.000116516	FALSE	-0.0567501	FALSE
ENSP00000428054	694	SGK223	TGMSKSASFAFEFPK	0.103868	0.809725	127	0.33006	0.000150906	FALSE	0.751889	FALSE
ENSP00000352995	735	ARHGEF18	YDCTNSPTKNGSFKK	0.0772635	0.69763	14	0.878223	3.60389e-05	FALSE	NA	FALSE
ENSP00000220751	176	RIPK2	KWRMMSLSQSRSSKS	0.381182	0.7902	11	0.905909	0.000122693	FALSE	NA	FALSE
ENSP00000325785	868	SPECC1L	AIPRTPLSPSPMKTP	0.0907502	0.785449	33	0.620684	0.000116333	FALSE	0.147784	FALSE
ENSP00000347224	49	GPBP1L1	VSRRRHNSSDGFFNN	0.914242	0.855031	188	0.264431	0.000245408	FALSE	NA	FALSE
ENSP00000261366	23	LMNB1	GGPTTPLSPTRLSRL	0.103291	0.837573	309	-0.209568	0.000207078	FALSE	-0.0119555	FALSE	CDK1
ENSP00000354927	348	MAP3K3	PSSRSLSTNGENMGL	0.10287	0.79327	19	-0.766629	0.000128825	FALSE	NA	FALSE
ENSP00000427567	570	FHDC1	EEPNKFHSLPRSSPR	0.107959	0.815495	12	-0.87916	0.000165107	FALSE	NA	FALSE
ENSP00000268184	62	CRTC3	LTQYHGGSLPNVSQL	0.0783647	0.778113	103	-0.372067	0.000108889	FALSE	-0.759436	FALSE
ENSP00000370083	28	SMN1	FRRGTGQSDDSDIWD	0.351386	0.788458	116	-0.348988	0.000123309	FALSE	-0.00250966	FALSE
ENSP00000352408	29	BABAM1	EPRPRTRSNPEGAED	0.941039	0.90397	164	0.273495	0.000394914	TRUE	-1.40126	FALSE
ENSP00000338413	24	UBA1	PKPGSNCSPAQSVLS	0.0927892	0.799004	50	-0.512739	0.000140624	FALSE	NA	FALSE
ENSP00000340742	1399	DOCK7	IASPPERSPSGSAFG	0.0914847	0.79727	45	-0.537542	0.000140239	FALSE	-0.458736	FALSE
ENSP00000378400	508	LIMA1	KVGVLAASMEAKASS	0.0752181	0.74254	10	0.934822	7.29471e-05	FALSE	NA	FALSE
ENSP00000370340	333	NFIB	SASPQDSSPRLSTFP	0.0833244	0.750622	23	0.728124	8.19264e-05	FALSE	NA	FALSE
ENSP00000349860	261	GFPT1	CNLSRVDSTTCLFPV	0.641377	0.803788	368	0.196062	0.000153629	FALSE	0.311881	FALSE	CAMK2A;PRKAA1
ENSP00000395083	79	ARFIP1	PPLPSVMSPSRVAAS	0.101222	0.794606	27	-0.668286	0.000139135	FALSE	0.343994	FALSE
ENSP00000394546	930	NHSL1	KLDPAVGSPPAPPPP	0.0926246	0.813127	12	0.87832	0.00017068	FALSE	NA	FALSE
ENSP00000351684	833	CAMSAP2	TDGQRSKSLADIKES	0.659694	0.847259	70	0.425241	0.000242953	FALSE	NA	FALSE
ENSP00000323856	4406	PLEC	VSRTQLASWSDPTEE	0.35726	0.788543	42	0.556304	0.00013055	FALSE	0.179142	FALSE
ENSP00000335320	118	BCL9L	VKRDRSVSVDSGEQR	0.942813	0.900554	46	0.500129	0.000401337	TRUE	1.06065	FALSE
ENSP00000380869	202	RAB2B	TSVGPSASQRNSRDI	0.0868442	0.77164	15	-0.834712	0.000108381	FALSE	NA	FALSE
ENSP00000378254	197	EML3	RGGKDPLSSPGGPGS	0.106198	0.843073	25	0.671629	0.00023679	FALSE	NA	FALSE
ENSP00000250113	566	FXR2	VMDGGLESDGPNMTE	0.0570435	0.70651	60	-0.500321	4.6876e-05	FALSE	NA	FALSE
ENSP00000331678	238	PKP3	WPEATEVSPSRTIRA	0.0649462	0.704264	197	-0.28623	4.55207e-05	FALSE	-0.0370877	FALSE
ENSP00000264501	3653	KIAA1109	EIRVDAASPGPRVTF	0.352675	0.806926	25	0.683649	0.000164933	FALSE	1.07196	FALSE
ENSP00000306253	1583	ITPR1	RNAARRDSVLAASRD	0.647831	0.831831	95	0.37076	0.000216775	FALSE	NA	FALSE	PRKACA
ENSP00000363524	803	KIF4A	RRRTFSLTEVRGQVS	0.377725	0.827812	6	0.988195	0.000208203	FALSE	NA	FALSE
ENSP00000262198	1024	ADNP2	FKRQRNESRTEGPIV	0.91624	0.854935	15	0.807411	0.000272954	FALSE	NA	FALSE
ENSP00000268679	458	CBFA2T3	AAARPRSSSAGPEGP	0.100742	0.829371	30	0.626531	0.000212123	FALSE	NA	FALSE
ENSP00000371475	371	TP53BP1	SSDLVAPSPDAFRST	0.0702741	0.763103	59	0.484264	0.000101818	FALSE	NA	FALSE
ENSP00000262710	1004	ACIN1	VRTAQVPSPPRGKIS	0.0741833	0.741845	324	0.217668	7.80405e-05	TRUE	-0.0771386	FALSE
ENSP00000422626	306	LARP7	TGKRKRSSSEDAESL	0.122828	0.861724	49	0.495591	0.00029374	FALSE	NA	FALSE
ENSP00000260526	1144	ARHGAP29	EASERRSSDSYPLAP	0.661942	0.860821	77	0.401845	0.000291812	FALSE	NA	FALSE
ENSP00000361467	264	DLG5	ERNLLQQSWEDMKRL	0.0476506	0.647791	137	-0.356172	1.9405e-05	TRUE	0.375113	FALSE
ENSP00000438262	231	TJP2	RDRSRGRSLERGLDQ	0.928187	0.889586	11	0.877606	0.000384088	FALSE	NA	FALSE
ENSP00000277165	1040	FAM120A	SKSGESKSSAMSSDG	0.102918	0.803448	9	-0.939922	0.000164964	FALSE	NA	FALSE
ENSP00000283109	390	RIOK2	EESADARSFEMTEFN	0.0742005	0.768079	38	-0.585924	0.000111106	FALSE	NA	FALSE
ENSP00000280612	26	SLC7A11	NVNGRLPSLGNKEPP	0.641234	0.808032	43	0.541864	0.000174844	FALSE	-0.127051	FALSE
ENSP00000295736	242	SLC4A7	ADIGKKHSDPHLLER	0.0924857	0.794949	38	-0.576426	0.000152145	FALSE	NA	FALSE
ENSP00000288602	363	BRAF	QFGQRDRSSSAPNVH	0.633911	0.804279	65	-0.450004	0.00016925	FALSE	NA	FALSE
ENSP00000416255	1238	EIF4G1	EAALPPVSPLKAALS	0.0680302	0.76072	339	0.209313	0.000103295	FALSE	-0.231399	FALSE
ENSP00000298552	505	TSC1	VPRGGFDSPFYRDSL	0.351416	0.783443	149	-0.307582	0.000135726	FALSE	0.00474503	FALSE
ENSP00000216392	430	PYGL	VDRLRRMSLIEEEGS	0.929207	0.863527	97	0.358347	0.000313331	FALSE	NA	FALSE
ENSP00000263025	202	MAPK3	HDHTGFLTEYVATRW	0.0474139	0.640462	23	0.768737	1.82466e-05	TRUE	NA	FALSE	MAP2K1;MAP2K2
ENSP00000415822	330	ATXN1L	AAPAHRGTPDTDLEV	0.0884314	0.778646	80	-0.414648	0.000131303	FALSE	0.105468	FALSE
ENSP00000222330	19	GSK3A	GGSGRARTSSFAEPG	0.667613	0.878527	22	0.69153	0.000364407	TRUE	NA	FALSE
ENSP00000417509	1107	FAM208A	PPVSPNDSGAKIASN	0.0715099	0.763242	22	0.731491	0.000109585	FALSE	0.268136	FALSE
ENSP00000355958	557	DTL	RVKRRLDSSCLESVK	0.646825	0.844833	15	0.808042	0.000267632	TRUE	NA	FALSE
ENSP00000427866	92	DMTN	SLSPKSTSPPPSPEV	0.137099	0.861427	18	-0.75207	0.000318316	FALSE	NA	FALSE
ENSP00000248594	435	PTPN12	KKLERNLSFEIKKVP	0.639887	0.833432	324	0.202315	0.000246788	TRUE	NA	FALSE	PRKACA;PRKCA
ENSP00000433457	159	ZBTB44	NFTSRDGSISPVSSE	0.650713	0.846703	7	-0.970527	0.000281916	FALSE	NA	FALSE
ENSP00000358140	584	EIF3A	ERKERLESLNIQREK	0.638606	0.826761	219	0.246168	0.000234258	TRUE	NA	FALSE
ENSP00000273130	405	DYNC1LI1	SPRVPGGSPRTPNRS	0.358418	0.821094	23	-0.696684	0.000221353	FALSE	-0.234318	FALSE
ENSP00000299633	121	HDGFRP3	GGNTADASSEEEGDR	0.0698282	0.730191	25	-0.707143	7.73557e-05	FALSE	NA	FALSE
ENSP00000297508	247	MICALL2	SHLPAAASASPKLTG	0.0993985	0.806816	53	-0.490649	0.000191586	FALSE	NA	FALSE
ENSP00000389168	995	PPP1R12A	RALERRISEMEEELK	0.655621	0.844128	129	0.314734	0.000280515	FALSE	NA	FALSE
ENSP00000301740	2272	SRRM2	AAAMNLASPRTAVAP	0.0734751	0.74726	365	0.202593	9.70864e-05	FALSE	0.737487	FALSE
ENSP00000427866	333	DMTN	GRMDRGNSLPCVLEQ	0.64679	0.845869	23	0.68767	0.00028783	FALSE	NA	FALSE
ENSP00000352257	592	XRCC6	CRAYGLKSGLKKQEL	0.0585191	0.718493	8	-0.969793	6.73582e-05	FALSE	NA	FALSE
ENSP00000358242	601	PNISR	RRRSNRNSIERERRR	0.374999	0.82203	24	-0.684031	0.000228008	FALSE	NA	FALSE
ENSP00000360034	391	SERBP1	RGSRTDKSSASAPDV	0.0960925	0.806524	36	0.58241	0.000194038	FALSE	-0.258411	FALSE
ENSP00000420321	1240	ROBO1	EEDERGPTPPVRGAA	0.634762	0.809944	25	-0.677069	0.000201444	FALSE	-0.391965	FALSE
ENSP00000470252	666	SUPT5H	VGGFAPMSPRISSPM	0.0802822	0.732593	209	0.269035	8.18423e-05	FALSE	-0.0903262	FALSE	CDK1;CDK2
ENSP00000313851	1220	PDS5B	KPRGRKKTPVTEQEE	0.913919	0.847677	28	-0.633517	0.000295821	FALSE	-0.0827625	FALSE
ENSP00000325905	233	SRSF7	GSPRRSASPERMD__	0.67364	0.852046	43	-0.524098	0.000309592	FALSE	-0.182443	FALSE
ENSP00000349856	558	PRRC2B	KEVPWSPSAEKASPQ	0.0899324	0.761241	18	0.783925	0.000118184	FALSE	NA	FALSE
ENSP00000414712	387	MAP7	PAQVRPPSPGNIRPV	0.629113	0.811487	49	-0.506058	0.000207595	FALSE	-0.545289	FALSE
ENSP00000391249	42	2009-09-01	EVETPNSTPPRRVQT	0.0699984	0.750894	39	-0.58117	0.000104641	FALSE	-0.0144259	FALSE
ENSP00000417038	248	PHACTR2	TGSKASASPSTSSTS	0.125279	0.851262	18	-0.75293	0.000310508	FALSE	NA	FALSE
ENSP00000277570	212	PROSER2	MAGNEALSPTSPFRE	0.0825685	0.774761	47	0.527356	0.000139659	FALSE	-5.09003	FALSE
ENSP00000354669	151	FAM63A	MPQELPQSPRTRQPE	0.0596973	0.712854	44	0.565148	6.41761e-05	FALSE	NA	FALSE
ENSP00000334958	1268	RLTPR	SIKSRTHSVSADPSC	0.663133	0.852107	29	0.622159	0.00031406	FALSE	NA	FALSE
ENSP00000359264	269	BCAR3	LEEHYGTSPGQAREG	0.0655142	0.760947	9	0.945333	0.0001192	FALSE	NA	FALSE
ENSP00000377771	55	SIPA1	GPLLRSGSDAGEARP	0.674244	0.881751	80	0.385537	0.00041298	TRUE	-0.673981	FALSE
ENSP00000269571	701	ERBB2	TELVEPLTPSGAMPN	0.0824926	0.752076	14	0.85243	0.000107655	FALSE	-0.135509	FALSE
ENSP00000389951	59	CELF2	GQIPRSWSEKELKEL	0.656329	0.837146	11	-0.88637	0.000278569	FALSE	NA	FALSE
ENSP00000307265	186	IRF2BP1	LTLAPGLSPARPLFG	0.0793457	0.786102	69	-0.438562	0.000163732	FALSE	NA	FALSE
ENSP00000329102	81	LIN9	SKRSRLFSDEDDRQI	0.921238	0.875302	20	0.714516	0.000400716	FALSE	NA	FALSE
ENSP00000264313	315	SLAIN2	STRRGTFSDQELDAQ	0.367927	0.834857	48	-0.502092	0.000276799	FALSE	NA	FALSE
ENSP00000381549	372	FRMD4B	AKIPSARSLDEIAMD	0.0868888	0.794275	8	-0.957799	0.000181989	FALSE	NA	FALSE
ENSP00000326261	769	SRRM1	KKPPAPPSPVQSQSP	0.0983331	0.810661	67	-0.436632	0.000220787	FALSE	-0.0346488	FALSE	CDK2
ENSP00000326261	628	SRRM1	PKRRASPSPPPKRRV	0.397431	0.866426	10	0.899943	0.000388015	FALSE	-0.203992	FALSE
ENSP00000281537	617	TJP1	SKRNLRKSREDLSAQ	0.362363	0.79541	116	-0.339571	0.000192146	FALSE	-0.0961533	FALSE
ENSP00000326128	568	LARP4B	PSKERTLSADASVNT	0.652467	0.854107	49	0.490461	0.000346807	FALSE	NA	FALSE
ENSP00000381854	780	TNS3	RKLSLGQYDNDAGGQ	NA	0.666875	60	0.50659	3.6277e-05	FALSE	-0.247998	FALSE
ENSP00000346927	239	NAT6	NAFPTAPSPRPPRKA	0.0678517	0.764542	30	-0.640733	0.00013656	FALSE	NA	FALSE
ENSP00000025301	444	AKAP11	VKASREDSGLFSPIR	0.637014	0.827209	14	0.826332	0.000269434	FALSE	NA	FALSE
ENSP00000405405	242	PHLDB2	NLRTRKYSSSSLSHM	0.927393	0.853706	17	0.76476	0.000349068	FALSE	NA	FALSE
ENSP00000357624	150	MARCKS	TPSPSNETPKKKKKR	0.0812803	0.755531	121	-0.341964	0.000123555	FALSE	-0.222714	FALSE	CDK2
ENSP00000380033	573	DDX17	RSRYRTTSSANNPNL	0.92689	0.868309	8	0.944956	0.000399911	FALSE	NA	FALSE
ENSP00000369129	53	DSP	GVITDQNSDGYCQTG	0.0673567	0.753385	17	-0.798722	0.000120619	FALSE	NA	FALSE
ENSP00000220597	163	PAG1	GLGMEGPYEVLKDSS	NA	0.691301	10	0.939675	5.38481e-05	FALSE	NA	FALSE
ENSP00000353769	989	SCAF1	APPPPALTPDSQTVD	0.0932692	0.794329	44	-0.532582	0.000198089	FALSE	-0.110482	FALSE
ENSP00000294383	2565	USP24	RTISAQDTLAYATAL	0.0823511	0.773186	72	0.431045	0.000156882	FALSE	-1.18611	FALSE
ENSP00000247226	392	PLEKHG3	VRQGRRQSEPTKHLL	0.64888	0.840712	35	0.573168	0.000319581	FALSE	NA	FALSE
ENSP00000368017	1046	ZFC3H1	SSRERRRSFLESNYF	0.932037	0.880258	61	0.43487	0.000461453	FALSE	NA	FALSE
ENSP00000265271	120	RBM27	GRKKKYPSPQKTRSE	0.0930628	0.753357	90	-0.393247	0.000125971	FALSE	-0.0983254	FALSE
ENSP00000432786	832	KDM2A	SSANLRHSPRVLVQH	0.0726268	0.723846	142	-0.323262	8.71099e-05	FALSE	NA	FALSE
ENSP00000358159	2195	ASCC3	VNTKVSDSLTDLALK	0.102565	0.804534	82	-0.396707	0.000224427	FALSE	0.136521	FALSE
ENSP00000437271	1282	TNKS1BP1	GVGQADWTPDLGLRN	0.0834345	0.759233	65	-0.455587	0.000137029	FALSE	0.224798	FALSE
ENSP00000235332	303	MIIP	YHIHRRKSFDASDTL	0.639217	0.811993	218	0.245893	0.00024624	FALSE	-0.315989	FALSE
ENSP00000354964	1717	ZNF318	RDISPEKSELDLGEP	0.0709781	0.768952	23	-0.708537	0.000154458	FALSE	NA	FALSE
ENSP00000409637	987	PLCL2	DVQKPRRSLEVIPEK	0.0848813	0.784819	57	0.475593	0.000184899	FALSE	-0.0391204	FALSE
ENSP00000402935	43	TBC1D5	NKNGRRTSSTLDSEG	0.644944	0.810327	188	0.264605	0.000243022	FALSE	NA	FALSE
ENSP00000469413	181	PAK4	SRDKRPLSGPDVGTP	0.646893	0.85627	299	0.204164	0.000380807	FALSE	-0.279612	FALSE
ENSP00000287598	1043	BUB1B	WKVGKLTSPGALLFQ	0.079887	0.72785	48	-0.533446	9.45807e-05	FALSE	NA	FALSE	CDK1;TTK
ENSP00000312081	13	SSH3	VSRSPPGSGASTPVG	0.370772	0.857143	24	-0.665579	0.000385952	FALSE	0.194524	FALSE
ENSP00000274000	228	AP1AR	PMRERSKTEEDILRA	0.938086	0.865775	24	0.662582	0.000418996	TRUE	NA	FALSE
ENSP00000351209	897	EPHA2	RVSIRLPSTSGSEGV	0.661431	0.868846	44	0.507955	0.000431764	FALSE	NA	TRUE	AKT1
ENSP00000361423	702	ABL1	SGGSGFRSPHLWKKS	0.0755853	0.747515	23	-0.7155	0.000124011	FALSE	NA	FALSE
ENSP00000356448	2155	TPR	GFAEAIHSPQVAGVP	0.0806313	0.788019	144	0.305387	0.000197634	FALSE	NA	FALSE
ENSP00000351811	729	EDC4	ASPSRTRSPDVISSA	0.669043	0.881687	105	-0.33434	0.000490617	FALSE	0.0958725	FALSE
ENSP00000262811	1223	MAST3	PRLRRGQSADKLGTG	0.653236	0.862473	12	-0.853326	0.000415699	FALSE	NA	FALSE
ENSP00000264605	337	MLPH	KRRGRASSESQIFEL	0.925479	0.880004	12	0.848311	0.000487462	FALSE	NA	FALSE
ENSP00000365830	212	SOWAHC	LRDLVMGSSPQLKRS	0.074827	0.774241	44	-0.53686	0.000171949	FALSE	NA	FALSE
ENSP00000359042	320	PRPF38B	KERRRSRSIDRGLER	0.94675	0.911029	214	-0.231715	0.000634397	TRUE	NA	FALSE
ENSP00000356381	80	KATNA1	LESFKLDSTPLKAAQ	0.0964245	0.775159	16	-0.803795	0.000175537	FALSE	-0.506145	FALSE
ENSP00000340944	580	PTPN11	REDSARVYENVGLMQ	NA	0.683463	23	0.739695	5.4907e-05	FALSE	NA	FALSE
ENSP00000313059	378	WNK1	LATLKRASFAKSVIG	0.101453	0.816909	17	0.772802	0.000275837	FALSE	NA	FALSE
ENSP00000364543	245	SKIV2L	RGDTVSASPCSAPLA	0.0975295	0.802042	71	-0.423081	0.000237019	FALSE	0.0554438	FALSE
ENSP00000343690	623	DPYSL3	PVFDLTTTPKGGTPA	0.0661571	0.713792	58	-0.493146	8.38799e-05	FALSE	NA	FALSE	GSK3B
ENSP00000261486	389	EPB41L4A	TIKIIAPSPVKSFKK	0.0700914	0.766117	20	-0.74554	0.000161336	FALSE	-0.00270826	FALSE
ENSP00000355589	1549	SIPA1L2	LRNEFWFSDGSLSDK	0.0662071	0.713023	32	-0.638622	8.37858e-05	FALSE	NA	FALSE
ENSP00000268712	1263	NCOR1	QGMSMRESPVSAPLE	0.0877445	0.767421	55	-0.486777	0.000164239	FALSE	-0.192737	FALSE
ENSP00000300651	671	MED1	SPLERQNSSSGSPRM	0.662365	0.860183	12	-0.852828	0.000422439	FALSE	NA	FALSE
ENSP00000379709	616	ARHGAP21	RGISQDRSPLVKVRS	0.0672192	0.727505	29	-0.658764	0.000102101	FALSE	NA	FALSE
ENSP00000019317	647	RALBP1	EPAKPSPSRDRKETS	0.098154	0.804443	12	-0.868383	0.000248357	FALSE	NA	FALSE
ENSP00000238616	335	NEK9	RPRSSTVTEAPIAVV	0.375157	0.822505	4	0.9997	0.000299974	FALSE	NA	FALSE
ENSP00000222145	328	RASIP1	LSLRRSVSELSLQGR	0.670669	0.860697	9	-0.920484	0.000431593	FALSE	NA	FALSE
ENSP00000264605	444	MLPH	QTNRQEKSPQDPGDP	0.0552151	0.676381	12	0.905144	5.148e-05	FALSE	NA	FALSE
ENSP00000381213	355	HPS4	EVLGLSSSLGKELVF	0.102171	0.773849	22	0.715537	0.000181291	FALSE	-1.20451	FALSE
ENSP00000396704	1449	TOP2B	LFSFPSYSQKSEDDS	0.0918452	0.745519	23	-0.713692	0.000131367	FALSE	0.469754	FALSE
ENSP00000262878	592	SAMHD1	DVIAPLITPQKKEWN	0.0534085	0.700181	275	-0.236707	7.37208e-05	FALSE	0.241022	FALSE	CDK1;CDK2
ENSP00000387170	1305	GIGYF2	LGFSVNASSERLNMG	0.0614385	0.752589	21	-0.735663	0.000144356	FALSE	-0.253583	FALSE
ENSP00000325681	266	CCZ1	PELAGRDSPIRAEMP	0.0874356	0.783489	39	-0.560681	0.00020523	FALSE	NA	FALSE
ENSP00000245663	234	ZBTB46	RIKEEQVSPSQYGGS	0.0799419	0.777223	11	-0.895639	0.000192592	FALSE	NA	FALSE
ENSP00000371393	165	PGM2	AGIMITASHNPKQDN	0.0581641	0.709938	109	-0.367343	8.5213e-05	FALSE	-0.125155	FALSE
ENSP00000355465	2221	AHCTF1	TEKESAWSPPPIEIR	0.0873459	0.772969	33	-0.606084	0.000185351	FALSE	-0.200893	FALSE
ENSP00000365201	765	PRRC2A	RSDSGGSSSEPFDRH	0.0671303	0.753393	10	0.92185	0.000148378	FALSE	NA	FALSE
ENSP00000378851	15	MAPK1IP1L	ADALPEHSPAKTSAV	0.0715575	0.77593	282	-0.220236	0.000193127	FALSE	-0.202512	FALSE
ENSP00000388940	582	TCF12	VSSRGRTSSTNEDED	0.0941815	0.796529	39	0.555534	0.000241411	FALSE	NA	FALSE
ENSP00000379802	94	AMPD3	FKMIRSQSLSLQMPP	0.659857	0.834845	16	-0.780884	0.000356163	FALSE	NA	FALSE
ENSP00000313829	20	KHDRBS1	RSSGRSGSMDPSGAH	0.672688	0.869116	85	0.370006	0.000491519	TRUE	-0.0292959	FALSE
ENSP00000160827	423	KIF22	MAAPASASQKLSPLQ	0.105258	0.799579	27	-0.64857	0.000253219	FALSE	NA	FALSE
ENSP00000264705	1831	CAD	APATSEMTTTPERPR	0.0846409	0.751904	33	-0.61291	0.000149507	FALSE	0.300965	FALSE
ENSP00000284049	1387	CHD1	RSKKSSVSDAPVHIT	0.10042	0.79642	33	0.596894	0.000245663	FALSE	NA	FALSE
ENSP00000364631	128	FGD3	TPQEEADSDVGEEPD	0.0653372	0.768431	90	0.384608	0.000182018	FALSE	NA	FALSE
ENSP00000348984	959	SON	GHDPYRLTPDPYRMS	0.0868923	0.760606	16	-0.80524	0.000167374	FALSE	NA	FALSE
ENSP00000269571	1054	ERBB2	HRSSSTRSGGGDLTL	0.105517	0.817654	66	-0.430458	0.000308992	FALSE	NA	FALSE
ENSP00000387282	154	AGFG1	SASSTSSTPEVKPLK	0.109789	0.812879	23	-0.686654	0.000296306	FALSE	NA	FALSE
ENSP00000344456	556	CTNNB1	RRTSMGGTQQQFVEG	0.0682523	0.714404	63	0.47142	9.62525e-05	FALSE	NA	FALSE
ENSP00000382805	417	BACH1	TPCQMQLSPAVAKDG	0.0556031	0.714139	10	0.930069	9.61008e-05	FALSE	NA	FALSE
ENSP00000264705	1406	CAD	GAGGRRLSSFVTKGY	0.646219	0.817177	227	0.23722	0.000311007	FALSE	NA	FALSE	PRKACA
ENSP00000356437	90	SASH1	ELRKRRVSQDLEVEK	0.928081	0.876928	163	0.268034	0.000541768	FALSE	-4.38694	FALSE
ENSP00000263805	861	ZNF106	LARKRSLSESSVIMD	0.947229	0.89412	69	0.401512	0.000627644	TRUE	-1.08751	FALSE
ENSP00000377944	434	UTP14A	RRSLRKRSELSQDAE	0.65066	0.845912	27	0.63139	0.000412738	FALSE	0.463914	FALSE
ENSP00000341171	300	MTSS1L	PGGAQTYSPSSTCRY	0.0937018	0.75501	17	-0.790045	0.000161105	FALSE	-0.317271	FALSE
ENSP00000402537	770	MTMR10	GAKIWLSTETLANED	0.084111	0.74661	29	-0.647582	0.000146164	FALSE	NA	FALSE
ENSP00000354498	583	PHLDB1	KNSITEISDNEDDLL	0.071094	0.760716	66	-0.446311	0.000172598	FALSE	NA	FALSE
ENSP00000439537	1376	MACF1	GKRRRMLSSSDAITQ	0.936272	0.903878	76	0.381002	0.000685073	FALSE	NA	FALSE
ENSP00000314441	27	METTL1	YYRQRAHSNPMADHT	0.910101	0.817908	50	0.488455	0.000319686	TRUE	NA	TRUE	AKT1;RPS6KA1
ENSP00000253925	1172	PPFIA1	RVTSSMSSPSMQPKK	0.0980957	0.811026	75	-0.406215	0.0002991	FALSE	0.0925811	FALSE
ENSP00000233331	351	INO80B	GGPEGPGSPLLAT__	0.0751205	0.787396	59	-0.461433	0.000234721	FALSE	NA	FALSE
ENSP00000451476	1016	AKAP2	SPTTEGPSLQPDLAP	0.0749558	0.780866	18	0.764688	0.000218911	FALSE	NA	FALSE
ENSP00000268058	518	PML	PSTSKAVSPPHLDGP	0.102006	0.813793	43	-0.52424	0.000308215	FALSE	-0.570914	FALSE
ENSP00000248553	65	HSPB1	LPPAAIESPAVAAPA	0.0806072	0.778743	26	0.664283	0.000214874	FALSE	NA	FALSE
ENSP00000285814	247	MKI67IP	TFLERRKSQVAELND	0.642476	0.812303	75	0.405684	0.000305135	TRUE	0.494751	FALSE
ENSP00000254480	395	SMARCC1	NVNLKKDSENTPVKG	0.0695418	0.726548	15	-0.832491	0.000117535	FALSE	NA	FALSE
ENSP00000325146	2952	COL12A1	GPPGPPGSAGARGEP	0.0999046	0.833754	12	0.856223	0.00037817	FALSE	NA	FALSE
ENSP00000357283	426	LMNA	RKLESTESRSSFSQH	0.112101	0.801976	16	0.789288	0.000277479	FALSE	NA	FALSE
ENSP00000270747	101	ARHGEF19	MRPSRAGSWPHCPGA	0.650343	0.830434	12	0.857007	0.000368473	FALSE	NA	FALSE
ENSP00000349305	40	GOLGA4	TRMRSRTSSFTEQLD	0.0809826	0.759675	29	0.641609	0.000176015	FALSE	NA	FALSE
ENSP00000385334	427	MAD1L1	SELTPAEYSPQLTRR	NA	0.697555	35	-0.61581	8.2213e-05	FALSE	NA	FALSE
ENSP00000318086	490	MAP7D3	IAKKRLSSYTECYKW	0.639861	0.766678	14	0.836252	0.000193676	FALSE	NA	FALSE
ENSP00000282059	147	C18orf25	SRRSRSESETSTMAA	0.954113	0.898586	25	0.633109	0.000681751	FALSE	NA	FALSE
ENSP00000359264	290	BCAR3	PDVAKRLSLTMGGVQ	0.10245	0.81522	111	0.33517	0.000323328	FALSE	0.277877	FALSE
ENSP00000220597	171	PAG1	EVLKDSSSQENMVED	0.0953066	0.772802	9	-0.935413	0.000211566	FALSE	NA	FALSE
ENSP00000365588	1444	MDC1	TNRSSVKTPETVVPT	0.358394	0.791392	12	-0.867272	0.000258517	FALSE	-0.17137	FALSE
ENSP00000349486	1223	SCRIB	GHRNSLESISSIDRE	0.379374	0.820952	22	0.693032	0.000349508	FALSE	NA	FALSE
ENSP00000417273	89	NCK1	RKPSVPDSASPADDS	0.0918937	0.795571	34	0.585954	0.000271468	FALSE	NA	FALSE
ENSP00000301740	536	SRRM2	QRRGRSRSPQRPGWS	0.937408	0.887759	256	-0.211973	0.000640532	TRUE	NA	FALSE
ENSP00000402935	42	TBC1D5	SNKNGRRTSSTLDSE	0.0970441	0.781194	50	0.497412	0.000237828	FALSE	NA	FALSE
ENSP00000256935	1685	DOCK2	VEQEEPISPGSTLPE	0.078213	0.789347	38	0.559554	0.000259827	FALSE	NA	FALSE
ENSP00000264276	489	ALS2	LSLPGLLSQVSPRLL	0.0966322	0.810868	37	-0.558858	0.000324187	FALSE	NA	FALSE
ENSP00000311502	1319	HEG1	IEMHENGSTKNLLQM	0.0445675	0.696343	13	-0.876092	8.5925e-05	FALSE	NA	FALSE
ENSP00000384792	1410	WDR62	PVEALPPSPLELSRV	0.0608185	0.722474	11	0.906173	0.000121198	FALSE	NA	FALSE
ENSP00000394546	684	NHSL1	LPPSRTDSLRRIPKK	0.66356	0.873126	4	-0.999422	0.000577856	FALSE	NA	FALSE
ENSP00000341360	955	COBLL1	PSPEQTLSPLSKMPH	0.083851	0.725925	20	0.752789	0.000128057	FALSE	-0.0944119	FALSE
ENSP00000334229	662	C2CD5	LRSQSESSDEVTELD	0.0872943	0.804055	21	0.710472	0.000307235	FALSE	NA	FALSE
ENSP00000434442	371	ARFGAP2	SLGESFGSRWDTDAA	0.0790899	0.771144	13	-0.851978	0.000217686	FALSE	NA	FALSE
ENSP00000353508	821	MAP2	GTRSRLASVSADAEV	0.936134	0.902189	13	0.812215	0.000743079	FALSE	NA	FALSE
ENSP00000306822	261	AVEN	LLGKDNPSPGPSRDS	0.0862723	0.794199	30	0.617389	0.000278512	FALSE	-0.452052	FALSE
ENSP00000266732	424	TMPO	FQETEFLSPPRKVPR	0.0674331	0.754464	96	-0.373047	0.000181627	FALSE	-0.0789667	FALSE	CDK1
ENSP00000340742	896	DOCK7	LNLNRSRSLSNSNPD	0.679409	0.869687	22	-0.674809	0.000571004	FALSE	NA	FALSE
ENSP00000379051	23	PURB	PCGFQPASRGGGEQE	0.0671907	0.662152	21	-0.764445	5.46298e-05	FALSE	NA	FALSE
ENSP00000278412	444	SSRP1	SYDEYADSDEDQHDA	0.0600042	0.740438	354	0.199639	0.00015618	FALSE	-0.084793	FALSE
ENSP00000312185	31	ELMO1	IDQKKPLSAIIKEVC	0.0689669	0.749805	9	-0.938926	0.000174564	FALSE	NA	FALSE
ENSP00000358810	62	STRIP1	QRKDSEGYSESPDLE	NA	0.705375	23	0.721849	0.000100951	FALSE	-0.538257	FALSE
ENSP00000358001	2359	TACC2	STSKMQESPKLPQQS	0.0696887	0.726257	59	0.477298	0.000132196	FALSE	-0.358594	FALSE
ENSP00000362942	301	PHACTR4	GTLLSKPSPPLPPKR	0.115347	0.840985	38	-0.5411	0.000451905	FALSE	0.0260834	FALSE
ENSP00000354952	391	GAB2	ATIPRRNTLPAMDNS	0.65909	0.830616	40	0.532029	0.000410444	FALSE	NA	FALSE
ENSP00000395650	72	KANK2	QRRPRLSSLPRGPGS	0.951494	0.93731	20	0.678816	0.000999176	FALSE	NA	FALSE
ENSP00000253024	45	TRIM28	AAASASASAAASSPA	0.115827	0.842507	11	-0.872365	0.000460224	FALSE	1.09294	FALSE
ENSP00000219476	939	TSC2	SFRARSTSLNERPKS	0.956028	0.936119	33	0.546485	0.00100067	FALSE	-0.0126312	TRUE	AKT1
ENSP00000265741	116	CDK14	PKFGKADSYEKLEKL	0.0814229	0.786566	103	-0.351786	0.000268576	FALSE	NA	FALSE
ENSP00000401303	454	SHC1	PNPAINGSAPRDLFD	0.0775606	0.760443	11	0.894392	0.00020279	FALSE	NA	FALSE
ENSP00000262043	1758	PHF3	VHPFRRGSAVATSHF	0.640552	0.794868	87	0.379084	0.000293633	FALSE	NA	FALSE
ENSP00000233027	661	NEK4	PLPARRLSSDCSVTQ	0.662053	0.871564	79	0.377601	0.000602179	FALSE	NA	FALSE
ENSP00000298048	336	MELK	PVRLRLSSFSCGQAS	0.932818	0.895097	33	0.55824	0.000735623	FALSE	NA	FALSE
ENSP00000242351	335	ZC3HAV1	QRFLENGSQEDLLHG	0.0554605	0.733248	87	-0.395456	0.000150055	FALSE	-0.277303	FALSE
ENSP00000351015	2523	NF1	PRARKSMSLDMGQPS	0.122889	0.816121	18	0.746742	0.000370438	FALSE	-0.302566	FALSE
ENSP00000349486	853	SCRIB	LPLLPPESPGPLRQR	0.0838622	0.78632	249	-0.228604	0.000275352	FALSE	NA	FALSE
ENSP00000361658	1712	NUP188	GAPSSPATGVLPSPQ	0.101809	0.812725	18	0.747733	0.000360232	FALSE	0.317026	FALSE
ENSP00000417078	167	DHX36	RSYIDRDSEYLLQEN	0.0751289	0.764132	7	0.973411	0.000218264	FALSE	NA	FALSE
ENSP00000310406	351	RIN1	RPLLRSMSAAFCSLL	0.668223	0.845701	178	0.258517	0.000493662	FALSE	NA	FALSE	PRKD1
ENSP00000258457	198	C2orf49	PLSPVGTTPVKLKRA	0.079924	0.772195	18	-0.761744	0.000239369	FALSE	0.146441	FALSE
ENSP00000361803	240	SMAP2	PTAGSAGSVPENLNL	0.0981807	0.813292	24	-0.66752	0.00036578	FALSE	-0.185137	FALSE
ENSP00000260970	376	PPIG	AQRMRVSSGERWIKG	0.91018	0.838089	14	0.808579	0.000463756	FALSE	NA	FALSE
ENSP00000349856	907	PRRC2B	SSWDKNGSPNKQPSS	0.0841995	0.782817	48	-0.502916	0.000269451	FALSE	NA	FALSE
ENSP00000337194	368	PRPF4B	DKSRRSRSPLLNDRR	0.661961	0.838847	226	-0.230864	0.000467394	FALSE	-0.206641	FALSE
ENSP00000362942	474	PHACTR4	STLGRTRSLPITIEM	0.667774	0.854082	117	-0.315248	0.000536118	FALSE	0.0706363	FALSE
ENSP00000440190	349	TDRD3	KGRGRIRSEDEEDLG	0.919728	0.879798	34	0.554208	0.000671848	FALSE	NA	FALSE
ENSP00000359239	26	HAUS7	GRGGDDYSEDEGDSS	0.0943602	0.802286	27	-0.6392	0.000331741	FALSE	0.0724157	FALSE
ENSP00000452414	658	PTPN21	RLKERTLSASAAEVA	0.664974	0.887367	18	0.72192	0.000717785	FALSE	NA	FALSE
ENSP00000381634	52	SLC38A1	SDRESRRSLTNSHLE	0.39671	0.880639	42	0.50333	0.000679585	FALSE	-0.51075	FALSE
ENSP00000368664	91	RGCC	YRNSFSFSDEKLNSP	0.0879763	0.735743	38	-0.574628	0.000161298	FALSE	-0.616775	FALSE
ENSP00000371740	186	KANK1	FRRPRLASFGGMGTT	0.925631	0.871815	15	0.778021	0.000636635	FALSE	NA	FALSE
ENSP00000333275	215	NR2C1	YIRKDLRSPLTATPT	0.352509	0.791828	20	0.724515	0.00030279	FALSE	NA	FALSE
ENSP00000354497	197	FAN1	KSLIDNSSEIEDEDQ	0.0743831	0.770896	12	-0.868919	0.000243574	FALSE	0.133841	FALSE
ENSP00000318086	524	MAP7D3	IQKNCPPSPLPLISK	0.0636853	0.737389	20	0.744451	0.000166928	FALSE	0.102262	FALSE
ENSP00000304553	110	MPLKIP	YSPGQQQTHPQGSPR	0.0771487	0.699238	31	0.640628	0.000103544	FALSE	NA	FALSE
ENSP00000427900	1410	KIF13B	SNKGRWESQQDVSQT	0.620108	0.759997	55	-0.478683	0.000218336	FALSE	NA	FALSE
ENSP00000382863	2046	CHD8	QDYEMRVSPSDTTPL	0.0848596	0.76067	227	0.242718	0.000222414	FALSE	NA	FALSE
ENSP00000357624	101	MARCKS	AAPEAGASPVEKEAP	0.0878763	0.80754	102	0.346265	0.000363914	FALSE	-0.0368512	FALSE	PRKCA
ENSP00000215957	471	MICALL1	YGITPTSSPKTKKRP	0.0753435	0.771629	64	-0.442316	0.000252735	FALSE	-0.252838	FALSE	CDK2
ENSP00000238256	346	FKBP15	ALRTKSNSLSEQLAI	0.402928	0.875778	66	0.407731	0.000678582	TRUE	-0.538196	FALSE
ENSP00000365806	48	GNL1	RERREEQTDTSDGES	0.374215	0.826543	20	0.711104	0.000439771	FALSE	NA	FALSE
ENSP00000357644	338	GATAD2B	RVSSPLPSPSAMTDA	0.0900705	0.775925	25	0.667653	0.000265934	FALSE	0.222475	FALSE
ENSP00000377969	385	GTF2F1	GGSSRGNSRPGTPSA	0.67538	0.897638	57	-0.43107	0.000815286	FALSE	NA	FALSE
ENSP00000330188	222	RSRC2	RSLSRTPSPPPFRGR	0.670021	0.87391	17	-0.740574	0.000673359	FALSE	NA	FALSE
ENSP00000378917	45	ATXN2L	LPGPLATSAAPPGPP	0.0848648	0.775016	25	-0.667625	0.000266152	FALSE	-0.0962443	FALSE
ENSP00000237536	1164	SOGA1	NGLKRTKSVSSMSEF	0.666051	0.859153	16	-0.761972	0.00060202	FALSE	0.0049152	FALSE
ENSP00000362063	518	CSTF2	GASIQGGSQPGGFSP	0.0947761	0.761457	32	-0.606711	0.000232064	FALSE	NA	FALSE
ENSP00000222329	185	ERF	ARRLGRGSVSDCSDG	0.372735	0.835225	68	0.411555	0.000488971	FALSE	NA	FALSE
ENSP00000298569	183	KIAA1191	PSTTPHSSPKQRPRG	0.0808463	0.802038	39	0.542758	0.000357216	FALSE	-0.612324	FALSE
ENSP00000439937	256	HOMER3	EGLGQGQSLEQLEAL	0.0822231	0.762908	75	-0.41221	0.000238131	FALSE	0.277157	FALSE
ENSP00000375836	645	HDLBP	AARSRILSIQKDLAN	0.911014	0.853691	10	0.888999	0.000579736	TRUE	NA	FALSE
ENSP00000215582	541	MISP	PALRLQKSQSSDLLE	0.0900374	0.752383	29	0.635432	0.000212454	FALSE	NA	FALSE
ENSP00000309968	819	ADAM17	QRQNRVDSKETEC__	0.618128	0.763185	18	0.761713	0.000239595	FALSE	-1.16741	FALSE
ENSP00000316578	583	SUZ12	PQEMEVDSEDEKDPE	0.0623491	0.752547	220	-0.247016	0.0002152	FALSE	NA	FALSE
ENSP00000222574	380	HBP1	MARQRRASLSCGGPG	0.93823	0.884772	18	0.719534	0.000762157	FALSE	NA	FALSE
ENSP00000363787	170	RING1	SDQTTTMSGGEGEPG	0.0863283	0.780645	26	-0.653781	0.000292177	FALSE	NA	FALSE
ENSP00000446271	216	LSM14A	PAAVGRRSPVSTRPL	0.0951554	0.81191	361	0.185297	0.000401456	TRUE	-0.111341	FALSE
ENSP00000265465	152	POLA2	LLSPSSFSPSATPSQ	0.13378	0.857509	22	-0.672239	0.000610289	FALSE	-0.153256	FALSE
ENSP00000289371	301	EIF5B	ASEEKAETPTAAEDD	0.0813752	0.754254	28	-0.64342	0.000221172	FALSE	-0.20742	FALSE
ENSP00000351333	422	ARHGAP19	QKRARSRSFSGLIKR	0.950244	0.917654	47	0.464839	0.000995263	FALSE	NA	FALSE
ENSP00000356828	68	RCSD1	GQNGEEKSPPNASHP	0.0752904	0.731805	89	0.38797	0.000172216	FALSE	NA	FALSE
ENSP00000366829	738	RBM10	AYSGESDSEEEQERG	0.101137	0.804838	96	-0.355317	0.000381684	FALSE	-0.0306251	FALSE
ENSP00000353458	1547	BAZ1A	SNVDQVSTPPAAKKS	0.0729368	0.721425	72	-0.431638	0.000153279	FALSE	-0.0569684	FALSE
ENSP00000374409	75	PKP4	RCRLGAESPSIASTS	0.365243	0.766206	24	-0.679934	0.000257082	FALSE	0.125993	FALSE
ENSP00000338728	1416	CCDC88A	INRERQKSLTLTPTR	0.928786	0.887525	26	0.616136	0.00080418	FALSE	NA	TRUE	AKT1
ENSP00000389168	445	PPP1R12A	LGLRKTGSYGALAEI	0.111086	0.822889	322	0.194129	0.00045942	TRUE	0.285023	FALSE	NUAK1
ENSP00000282096	495	PDE3B	IPKQRSSSVSLTHHV	0.660355	0.849091	11	0.865081	0.000584337	FALSE	NA	FALSE
ENSP00000262710	388	ACIN1	KEKSKSPSPPRLTED	0.112811	0.810238	194	-0.251053	0.000414164	FALSE	NA	FALSE
ENSP00000443631	537	PLCB3	PSLEPQKSLGDEGLN	0.0898145	0.801093	76	0.397312	0.000379765	FALSE	0.721852	FALSE	CAMK2A;CAMK2G
ENSP00000348984	1555	SON	NTVCAAGTSPVGEIG	0.0771565	0.75318	235	0.238094	0.00022999	FALSE	NA	FALSE
ENSP00000371345	132	METTL22	VRRPRAASDSNPAGP	0.931891	0.90027	23	0.644204	0.000908138	FALSE	NA	FALSE
ENSP00000359364	350	YTHDF1	GAGSDSNSPGNVQPN	0.108922	0.814024	47	-0.492876	0.000432073	FALSE	NA	FALSE
ENSP00000391592	536	PTPN6	QKGQESEYGNITYPP	NA	0.672638	12	0.894882	8.45268e-05	FALSE	NA	FALSE	ABL1;INSR;LCK;SRC
ENSP00000301019	390	CDT1	ALRSAAPSSPGSPRP	0.393254	0.887819	3	-0.999999	0.000828432	FALSE	NA	FALSE
ENSP00000267812	116	MFAP1	EPEVVGESDSEVEGD	0.0607526	0.736565	85	-0.393818	0.000192285	FALSE	-0.426267	FALSE
ENSP00000300737	512	STIM1	EPQHGLGSQRDLTHS	0.0622396	0.739059	28	-0.647065	0.000198205	FALSE	NA	FALSE
ENSP00000355500	1405	CEP170	LTITRRRTWSRDEVM	0.643555	0.804487	12	0.854657	0.000398113	FALSE	NA	FALSE
ENSP00000421280	1883	MYO10	RLEKRRTSFLEGTLR	0.645756	0.840631	113	0.319608	0.0005592	FALSE	NA	FALSE
ENSP00000262948	222	MAP2K2	VSGQLIDSMANSFVG	0.0643502	0.722967	12	0.879173	0.000165026	FALSE	NA	FALSE	BRAF;MAP3K8
ENSP00000247225	114	SGPP1	ALRRNSLTGEEGQLA	0.37952	0.803392	78	0.391293	0.000396557	TRUE	NA	FALSE
ENSP00000322926	833	FARP1	TLRGQRQSIIVAASS	0.369484	0.80342	9	-0.922396	0.000397103	FALSE	NA	FALSE
ENSP00000396117	1255	GON4L	KLEPQELSPLSATVF	0.0611666	0.71708	32	-0.619919	0.000154288	FALSE	-0.0680648	FALSE
ENSP00000301280	722	CHAF1A	LPAQEEQTPKASKRE	0.0709601	0.756765	24	-0.681458	0.000245909	FALSE	-0.0140188	FALSE
ENSP00000393795	63	ZNF512B	PLCFDPGSPASDKTE	0.0724974	0.764806	19	-0.742693	0.000270195	FALSE	0.0240832	FALSE
ENSP00000358064	438	RPRD2	KPVNTSLSPSPALAL	0.0982227	0.809265	13	-0.831434	0.000426757	FALSE	NA	FALSE
ENSP00000282388	125	ZFP36L2	KFRDRSFSENGDRSQ	0.938779	0.886538	254	0.208213	0.000841805	FALSE	NA	FALSE
ENSP00000219837	131	KNOP1	SHASGVKTSPDPRQG	0.0839748	0.770659	84	0.38566	0.000291332	FALSE	-0.0139305	FALSE
ENSP00000345702	326	NFYA	FSPKEKDSPHMQDPN	0.0667464	0.727389	58	-0.472486	0.000180486	FALSE	0.0338767	FALSE	CDK2
ENSP00000303758	512	LUZP1	EKTTRTFSDTTHGSV	0.653992	0.847013	25	0.637295	0.000611922	TRUE	NA	FALSE
ENSP00000354837	149	ARHGEF2	SSLSLAKSVSTTNIA	0.085184	0.754322	7	0.972076	0.000246541	FALSE	NA	FALSE
ENSP00000360200	1212	INADL	YKALTDDSDENEEED	0.0596883	0.737526	126	-0.325078	0.000203991	FALSE	-0.215308	FALSE
ENSP00000265023	332	KNG1	ETTCSKESNEELTES	0.0801059	0.758517	11	-0.888334	0.000258303	FALSE	NA	FALSE
ENSP00000356811	117	HBS1L	FDVQKALSGVLEQDR	0.0682513	0.748706	19	0.747857	0.000231864	FALSE	NA	FALSE
ENSP00000343629	2673	PRRC2C	GIDIKPGTPPIAGRS	0.099071	0.796851	331	-0.193997	0.000385371	FALSE	-0.506233	FALSE
ENSP00000378400	229	LIMA1	RKISENSYSLDDLEI	NA	0.661417	34	0.625422	7.65312e-05	FALSE	NA	FALSE
ENSP00000465776	40	CCDC130	RERARKLSQGILIIR	0.92402	0.868956	50	0.461378	0.000745331	FALSE	NA	FALSE
ENSP00000386226	14	RBM34	SKRKRKRSVQEGENP	0.926882	0.891426	62	0.411297	0.000897157	FALSE	-1.38124	FALSE
ENSP00000304895	270	IRS1	EFRPRSKSQSSSNCS	0.954353	0.847348	159	0.268455	0.000622977	FALSE	NA	FALSE	ATR;IKBKB;RPS6KB1
ENSP00000306361	609	FGA	KMADEAGSEADHEGT	0.0625273	0.74279	11	-0.892368	0.000220216	FALSE	NA	FALSE	CSNK2A1
ENSP00000332750	12	ZKSCAN8	SRKPSAPSPPDQTPE	0.101892	0.817392	45	-0.499557	0.00047645	FALSE	-0.0963479	FALSE
ENSP00000385795	835	PHF14	RTRGRKRSFVPEEEK	0.927538	0.896701	54	0.437274	0.000945456	FALSE	NA	FALSE
ENSP00000334642	538	PDZD8	IKPLGAISPVLNRKL	0.0747763	0.77737	69	-0.420251	0.00032428	FALSE	NA	FALSE
ENSP00000222329	531	ERF	PLTPRRVSSDLQHAT	0.653384	0.851502	154	0.271634	0.000655045	FALSE	NA	FALSE
ENSP00000181839	1146	CDK13	GEKQTDPSTPQQESS	0.0899418	0.775136	34	-0.580463	0.000319661	FALSE	NA	FALSE
ENSP00000320503	140	EDC3	QQQQCSKSYVDRHME	0.0755084	0.757393	13	0.846257	0.000265091	FALSE	NA	FALSE
ENSP00000319417	110	SKA3	SPRVKKNSVHEQEAI	0.364223	0.805888	49	0.483177	0.000437099	FALSE	-0.0369734	FALSE
ENSP00000351015	2597	NF1	HPHLRKVSVSESNVL	0.642649	0.831967	18	0.731719	0.000557489	FALSE	NA	FALSE
ENSP00000437271	1552	TNKS1BP1	SQGPPARSPSQDFSF	0.097277	0.806771	34	-0.56934	0.000441213	FALSE	NA	FALSE
ENSP00000369757	236	RPS6	AKRRRLSSLRASTSK	0.951114	0.934222	50	0.443166	0.00126811	TRUE	-2.79607	FALSE	PAK2;PRKCD;RPS6KA1;RPS6KA3;RPS6KB1
ENSP00000281172	685	EPS8	LPVDRRKSQMEEVQD	0.627059	0.789034	161	0.277196	0.000371087	FALSE	NA	FALSE
ENSP00000347244	882	ITSN2	KKSAFTRTVSPGSVS	0.0970217	0.797928	16	0.776366	0.000405551	FALSE	0.577535	FALSE
ENSP00000361824	1190	SPTAN1	ETDSKTASPWKSARL	0.0915113	0.783213	39	-0.543335	0.000351068	FALSE	-0.153965	FALSE
ENSP00000384018	1018	NCOR2	APQQPGSSPRGKSRS	0.0799246	0.805579	24	-0.660858	0.000439093	FALSE	NA	FALSE
ENSP00000254108	221	FUS	GGRGRGGSGGGGGGG	0.93185	0.908875	13	0.798637	0.00106086	FALSE	NA	FALSE
ENSP00000355731	1616	CDC42BPA	PEPGRSMSASSGLSA	0.685682	0.873749	15	0.768936	0.000806883	FALSE	-0.568571	FALSE
ENSP00000336721	689	LARP1	EPSTIARSLPTTVPE	0.0963821	0.814615	110	0.326889	0.000491131	FALSE	-1.23081	FALSE
ENSP00000249014	192	CDC42EP1	PGLRRSDSLLSFRLD	0.678272	0.874883	194	-0.237952	0.000834809	FALSE	0.340924	FALSE
ENSP00000251849	43	RAF1	FGYQRRASDDGKLTD	0.638584	0.832535	48	0.478445	0.000582461	FALSE	NA	FALSE	PRKACA;PRKCA
ENSP00000314724	428	PPFIBP1	TSEKSKLTPKPETSF	0.0794366	0.762752	24	-0.675075	0.000295712	FALSE	NA	FALSE
ENSP00000369915	121	NAP1L4	VEPTDAESEWHSENE	0.0696474	0.729221	25	0.676759	0.00020333	FALSE	-0.0251528	FALSE
ENSP00000263433	450	PPP1R12C	PGAGLQRSASSSWLE	0.0915152	0.76377	7	-0.969728	0.000301273	FALSE	NA	FALSE
ENSP00000346120	121	DDX21	VTKNEEPSEEEIDAP	0.0641542	0.752013	375	0.187275	0.000265562	FALSE	-0.175331	FALSE
ENSP00000355124	395	KRT19	EDHYNNLSASKVL__	0.049662	0.702194	31	0.629332	0.000149008	FALSE	NA	FALSE
ENSP00000301030	1792	ANKRD11	TNLYRSVSVDIRRTP	0.66057	0.835423	26	0.626879	0.000610412	TRUE	NA	FALSE
ENSP00000340691	65	EIF4EBP1	FLMECRNSPVTKTPP	0.0755345	0.77262	92	0.36589	0.000334857	FALSE	-1.31883	FALSE	DYRK2;MAPK1;MAPK3;MTOR
ENSP00000264122	614	CBLB	CRLLGEGSPKPGITA	0.0652634	0.74822	14	-0.827679	0.00025793	FALSE	NA	FALSE
ENSP00000375956	1330	MLLT4	NHSSKSVTPASTLTK	0.117198	0.803857	17	-0.75504	0.000458553	FALSE	NA	FALSE
ENSP00000378254	176	EML3	KLSRKAISSANLLVR	0.0973697	0.814665	111	0.324665	0.000507987	FALSE	-0.159852	FALSE	CHEK1
ENSP00000364405	310	ZNF367	DPLEYLQSDEEDDEK	0.0808399	0.773929	24	-0.67007	0.000340676	FALSE	-0.283483	FALSE
ENSP00000280772	1459	ANK3	EKTDRRQSFASLALR	0.652208	0.855005	182	0.248224	0.000728326	FALSE	NA	FALSE
ENSP00000234420	305	MSH6	RKRKRMVTGNGSLKR	0.928604	0.883386	27	0.600804	0.000920202	FALSE	NA	FALSE
ENSP00000243326	2205	RIF1	VNKVRRVSFADPIYQ	0.636858	0.810813	212	0.237327	0.00049208	FALSE	NA	FALSE	AURKB;CHEK1
ENSP00000310842	409	FANCI	KTIETSPSLSRMPNQ	0.0967094	0.782334	19	0.731205	0.000375111	FALSE	NA	FALSE
ENSP00000408005	303	SLC9A3R2	QESGLHLSPTAAEAK	0.0798865	0.758526	58	-0.458494	0.000295187	FALSE	-0.345487	FALSE
ENSP00000354671	900	MAST2	DRSWVIGSPEILRKR	0.0663142	0.698791	81	-0.409374	0.000147746	FALSE	-0.10242	FALSE
ENSP00000364840	461	VWA7	RARREILSPLRFEPY	0.352842	0.790497	12	0.853494	0.000413457	FALSE	NA	FALSE
ENSP00000378400	263	LIMA1	NLELPRLSETSIKDR	0.0822136	0.767374	18	0.751147	0.000326868	FALSE	NA	FALSE
ENSP00000356832	496	SGK1	VPNSIGKSPDSVLVT	0.0667789	0.730727	9	0.934773	0.000218861	FALSE	NA	FALSE
ENSP00000262445	80	MAP2K4	IERLRTHSIESSGKL	0.938782	0.90544	25	0.613124	0.00111863	FALSE	NA	TRUE	AKT1
ENSP00000365130	132	ZCCHC6	INRQRKDSFQENEDG	0.910634	0.843374	34	0.553787	0.000679559	FALSE	NA	FALSE
ENSP00000215957	486	MICALL1	APRAPSASPLALHAS	0.374766	0.832675	81	-0.3722	0.00062267	FALSE	-0.291732	FALSE
ENSP00000322457	6	SIAH2	__MSRPSSTGPSANK	0.638847	0.822103	9	-0.913798	0.000568704	FALSE	NA	FALSE
ENSP00000426191	86	RAD17	ENSKEYLSENEPWVD	0.0624097	0.678301	13	-0.868704	0.000116423	FALSE	NA	FALSE
ENSP00000298552	1080	TSC1	SIPTTVGSLPSSKSF	0.115061	0.836976	14	0.796418	0.000652426	FALSE	NA	FALSE
ENSP00000275034	671	PHIP	ISNTSRLSRGSISST	0.09779	0.763612	95	0.361211	0.000322827	FALSE	NA	FALSE
ENSP00000401445	724	ERN1	KLAVGRHSFSRRSGV	0.090526	0.797476	7	0.964273	0.000454554	FALSE	NA	FALSE
ENSP00000302037	21	MFF	VSRAAFPSPTAAEMA	0.358354	0.816752	13	0.823177	0.000545894	FALSE	NA	FALSE
ENSP00000301740	2144	SRRM2	EPLGSSRTPMSVLQQ	0.112715	0.802486	9	-0.918071	0.000478039	FALSE	NA	FALSE
ENSP00000254029	219	WDR44	AKPPRHLTPEPDIVA	0.639552	0.818885	55	-0.450427	0.000559127	FALSE	0.175805	FALSE
ENSP00000040738	1077	BOD1L1	LCENRRGSLSQEMAK	0.641561	0.755955	102	0.350891	0.000299383	TRUE	-0.123362	FALSE
ENSP00000308546	175	MEPCE	KRRRRVNSDCDSVLP	0.926747	0.888499	12	0.8229	0.00101077	FALSE	NA	FALSE
ENSP00000383199	342	NEDD4L	SSRLRSCSVTDAVAE	0.945373	0.899006	17	0.720782	0.00109669	FALSE	NA	FALSE	PRKACA;SGK1
ENSP00000302276	32	HEXIM2	GAPGSPQTPPERHDS	0.104719	0.796842	9	-0.919118	0.000457466	FALSE	-0.0611733	FALSE
ENSP00000265970	259	PIK3C2A	KVSNLQVSPKSEDIS	0.0674129	0.72424	74	0.417838	0.000212093	FALSE	-0.0282648	FALSE	CDK1
ENSP00000352536	147	GTF3C2	PKKRGRKSKAELLLL	0.0942537	0.801309	8	0.941465	0.000479659	FALSE	NA	FALSE
ENSP00000348211	34	SLC25A46	AFPARSFSTGSDLGH	0.664717	0.843024	9	0.908348	0.000700937	FALSE	NA	FALSE
ENSP00000386660	445	KDM3A	KHLEHAPSPSDVSNA	0.0815711	0.765593	61	0.44404	0.000337501	FALSE	0.513594	FALSE
ENSP00000040738	637	BOD1L1	PARRLSESLHVVDEN	0.367363	0.757515	38	0.55366	0.000311151	FALSE	-0.260551	FALSE
ENSP00000222254	262	PIK3R2	LRAPPPPSSPPPGGA	0.0902872	0.806938	21	0.691504	0.000516587	FALSE	NA	FALSE
ENSP00000409016	10	TBRG1	LLDGLASSPRAPLQS	0.068429	0.749063	47	-0.505468	0.000290032	FALSE	-0.284733	FALSE
ENSP00000176763	952	STK10	AECPNPSTPSKAAKF	0.0773365	0.739429	73	0.414823	0.000263321	FALSE	0.0513196	FALSE
ENSP00000396673	688	FTSJ3	KRDLIDNSFNRYTFN	0.0456068	0.707706	112	-0.346545	0.000181823	FALSE	0.0659341	FALSE
ENSP00000268933	495	EPN3	KEARACRTPESFLGP	0.0882145	0.783069	38	-0.543586	0.000420209	FALSE	NA	FALSE
ENSP00000383199	340	NEDD4L	EPSSRLRSCSVTDAV	0.653748	0.848246	14	0.790462	0.000764974	FALSE	NA	FALSE
ENSP00000380942	341	ARHGEF12	DTQSLVGSPSTRIAP	0.0700866	0.730222	29	0.631453	0.000239316	FALSE	-0.290216	FALSE
ENSP00000296003	529	MTMR14	DNFFRMGSSPLEVPK	0.625524	0.77041	13	0.836008	0.000370273	FALSE	NA	FALSE
ENSP00000314132	8	BOK	MEVLRRSSVFAAEIM	0.626609	0.767345	17	0.763775	0.000359058	FALSE	NA	FALSE
ENSP00000359719	243	PRKACB	AKRVKGRTWTLCGTP	0.372907	0.821511	11	0.863755	0.000609413	FALSE	0.0932026	FALSE
ENSP00000314348	831	DDX10	GMKKRSNSEVEDVGP	0.663375	0.857291	96	0.335552	0.000831425	TRUE	-0.843907	FALSE
ENSP00000315700	485	CHAF1B	AHPSRRVTLNTLQAW	0.651003	0.764462	13	0.837681	0.000351158	FALSE	NA	FALSE
ENSP00000417653	278	DBNL	KQKERAMSTTSISSP	0.657051	0.834923	73	0.388252	0.000688385	TRUE	-1.13345	FALSE
ENSP00000293760	134	LEMD2	AQLRRRASVRGSSEE	0.673046	0.893172	12	-0.819372	0.00110853	FALSE	NA	FALSE
ENSP00000349076	168	ATN1	PPPLFPPSPQPPDST	0.0756564	0.767141	21	-0.704603	0.000362344	FALSE	NA	FALSE
ENSP00000262215	1564	ARFGEF1	VSEKPLDTISQKSVD	0.0746157	0.75903	4	-0.999666	0.000333532	FALSE	NA	FALSE
ENSP00000399511	640	TNIK	VEMPRQNSDPTSENP	0.643194	0.831472	41	0.50928	0.000672304	FALSE	-0.142713	FALSE
ENSP00000320885	303	SPAST	NRTNKPSTPTTATRK	0.0915526	0.786141	25	-0.649493	0.000442552	FALSE	-0.320228	FALSE
ENSP00000348461	71	RAC1	YDRLRPLSYPQTVGE	0.918424	0.858265	18	0.715193	0.000848772	FALSE	NA	TRUE	AKT1
ENSP00000305494	607	SPATA5L1	KTIERRGSKSSQQEF	0.648	0.826094	166	0.262085	0.00064715	FALSE	NA	FALSE
ENSP00000419692	21	RXRA	QVNSSLTSPTGRGSM	0.0936485	0.758386	85	0.379796	0.000337046	FALSE	NA	FALSE
ENSP00000349168	310	HNRNPH1	NDIYNFFSPLNPVRV	0.0421652	0.665224	65	-0.461364	0.000109701	FALSE	-0.221954	FALSE
ENSP00000433352	520	LMO7	PSRRRMYSFDDVLEE	0.924189	0.883916	79	0.361766	0.00105325	FALSE	-1.87927	FALSE
ENSP00000262613	299	SLC9A3R1	DTSEELNSQDSPPKQ	0.0899895	0.789925	24	-0.658676	0.000465716	FALSE	NA	FALSE
ENSP00000354498	563	PHLDB1	PCVQRKLSSGDLRVP	0.640445	0.794546	220	0.233222	0.000487103	FALSE	NA	FALSE
ENSP00000353793	333	WDHD1	LFDGDDMSNAGDFLN	0.0534166	0.705573	127	-0.325787	0.000185758	FALSE	NA	FALSE
ENSP00000265073	56	SUB1	LSSSKQSSSSRDDNM	0.090926	0.766112	47	0.497973	0.00036837	FALSE	NA	FALSE
ENSP00000360623	258	ORC1	TSCASLDSPGRIKRK	0.0804343	0.78028	17	-0.757685	0.000426274	FALSE	-0.458905	FALSE	CDK1;CDK2
ENSP00000350098	154	POP5	LLEEEEESGEEAAEA	0.061987	0.753455	23	-0.683573	0.000323354	FALSE	NA	FALSE
ENSP00000202677	819	RALGAPA2	ITILVRRSSSPAELD	0.0841912	0.792448	5	0.99456	0.000481284	FALSE	NA	FALSE
ENSP00000264605	510	MLPH	SGKPRRKSNLPIFLP	0.646859	0.824515	95	0.343716	0.000648895	FALSE	NA	FALSE
ENSP00000286648	11	DCK	PPKRSCPSFSASSEG	0.102504	0.820204	12	0.840104	0.000625252	FALSE	NA	FALSE	CSNK1D
ENSP00000325376	575	HNRNPM	LERMGANSLERMGLE	0.354764	0.805919	143	-0.285404	0.000550024	FALSE	NA	FALSE
ENSP00000353238	341	SPN	EGSSRRPTLTTFFGR	0.663606	0.846725	101	0.328704	0.000790565	FALSE	NA	FALSE
ENSP00000458663	173	CIC	PGKRRTQSLSALPKE	0.672979	0.896492	159	0.255017	0.00117828	FALSE	-0.215241	FALSE	RPS6KA1;RPS6KA3
ENSP00000343001	124	UBE4B	MSQVDVDSGIENMEV	0.0497962	0.705908	26	-0.668344	0.000190195	FALSE	-0.382169	FALSE
ENSP00000454836	257	TBL3	VSQLGVKSPGLYFLT	0.0596172	0.746114	20	-0.724467	0.000303207	FALSE	NA	FALSE
ENSP00000253925	668	PPFIA1	ESRVGSGSLDNLGRF	0.378811	0.842182	37	-0.528609	0.000770238	FALSE	-0.22611	FALSE
ENSP00000388910	396	NFATC4	IPQKTRRTSSEQAVA	0.0890054	0.785113	14	0.809039	0.000457595	FALSE	NA	FALSE
ENSP00000308452	39	KRT17	SGGLGAGSCRLGSAG	0.0826522	0.792446	32	-0.580597	0.000494356	FALSE	0.542077	FALSE
ENSP00000309794	383	TBC1D16	IRRPKLPSSETHPEE	0.373315	0.838265	36	0.536113	0.000751309	FALSE	0.0574951	FALSE
ENSP00000350267	928	BRPF3	SGVGRRTSVLFKKAK	0.635819	0.818679	33	0.563826	0.000633018	FALSE	NA	FALSE
ENSP00000358293	735	C10orf118	GSLNARSSAEDRSPE	0.113373	0.843792	23	-0.649732	0.000792416	FALSE	NA	FALSE
ENSP00000322775	239	RHBDF2	LPRRKRMSVAHMSLQ	0.381164	0.814064	38	0.53043	0.000613514	FALSE	NA	FALSE
ENSP00000371253	348	GART	SKGYPGDYTKGVEIT	NA	0.64699	10	-0.931158	9.03753e-05	FALSE	NA	FALSE
ENSP00000353246	232	MAK16	EVDESDISDFEDMDK	0.0522108	0.687611	7	0.976688	0.000157377	FALSE	NA	FALSE
ENSP00000343690	102	DPYSL3	SREPAPASPAPAGVE	0.0788614	0.795452	51	0.468914	0.000518998	FALSE	-0.109933	FALSE
ENSP00000437271	836	TNKS1BP1	AQLGTQRSQEADVQD	0.0727548	0.758841	128	0.310485	0.000361293	FALSE	-0.24161	FALSE
ENSP00000472940	221	MCM3	PSSSVYPTKDEENNP	0.0713971	0.678681	10	0.922728	0.000141976	FALSE	NA	FALSE
ENSP00000336894	395	NAB1	QHAERRLSAGLYRQS	0.655183	0.853926	46	0.473868	0.000879239	FALSE	NA	FALSE
ENSP00000338964	79	GGT7	SSSSEMGSQDGSPLR	0.0928426	0.807492	11	0.864787	0.000589835	FALSE	NA	FALSE
ENSP00000298717	43	METTL3	RNPEAALSPTFRSDS	0.0999752	0.810303	67	0.407963	0.000610576	FALSE	-0.00939435	FALSE
ENSP00000354671	1381	MAST2	FPTKLHLSPPLGRQL	0.0793054	0.756506	32	-0.591744	0.000360814	FALSE	NA	FALSE
ENSP00000327077	1185	PCM1	AFPKPFESSSSIGAE	0.0917597	0.791247	13	-0.825345	0.000512336	FALSE	NA	FALSE
ENSP00000319690	247	HNRNPC	SSVKKDETNVKMESE	0.0774808	0.730335	4	0.999728	0.000272019	FALSE	NA	FALSE
ENSP00000300231	1218	MAP1A	DVSSKQLSPESLGTL	0.0984633	0.807161	52	-0.46028	0.000596223	FALSE	0.00156977	FALSE
ENSP00000374212	2777	EP400	IKAVGKLTPEHLIKM	0.0639291	0.716356	86	-0.386999	0.000232426	FALSE	NA	FALSE
ENSP00000454157	782	ZEB2	LDHSRSNTPSPLNLS	0.662978	0.844427	9	-0.903531	0.000834529	FALSE	-0.88512	FALSE
ENSP00000447057	15	C12orf45	KASPSCSSPTRDSSG	0.103402	0.811879	43	0.500648	0.000628197	FALSE	0.011131	FALSE
ENSP00000382177	1652	MYO5A	GLRKRTSSIADEGTY	0.934569	0.897129	81	0.352046	0.00126852	FALSE	NA	FALSE
ENSP00000392028	2532	CHD7	LFMSHKRTSLSAEDA	0.0770763	0.764222	7	0.965942	0.000403681	FALSE	NA	FALSE
ENSP00000295797	248	PRKCI	ESGKASSSLGLQDFD	0.106875	0.807523	25	-0.637135	0.000614468	FALSE	NA	FALSE
ENSP00000264657	727	STAT3	NTIDLPMSPRTLDSL	0.061516	0.698855	206	0.256764	0.000194938	FALSE	-0.317658	FALSE	IRAK1;MAPK1;MAPK14;MAPK8;PRKCD;PRKCE;RPS6KA3
ENSP00000351684	453	CAMSAP2	RGITRSISNEGLTLN	0.65175	0.842718	244	0.212405	0.000840765	TRUE	-0.419795	FALSE
ENSP00000363482	288	FAM21C	PKRSRPTSFADELAA	0.924504	0.894493	39	0.497294	0.0012783	FALSE	NA	FALSE
ENSP00000357879	256	PSMD4	ATTGTEDSDDALLKM	0.0733459	0.764019	45	-0.504452	0.000410214	FALSE	0.831584	FALSE
ENSP00000281537	968	TJP1	PAPSTSYSPQADSLR	0.101819	0.801991	20	-0.699751	0.000593866	FALSE	0.117548	FALSE
ENSP00000265260	142	PCNP	IGRDTPTSAGPNSFN	0.350612	0.797238	4	0.99943	0.000570225	FALSE	NA	FALSE
ENSP00000348564	267	CDAN1	KQLQQSPTPTCPTPE	0.0964073	0.737115	10	0.905471	0.000311243	FALSE	NA	FALSE
ENSP00000362948	66	MED18	LLKGQQASPFVLRAR	0.0636826	0.723113	10	-0.909126	0.000267037	FALSE	NA	FALSE
ENSP00000340742	1403	DOCK7	PERSPSGSAFGSQEN	0.379969	0.827399	22	-0.663839	0.000755318	FALSE	NA	FALSE
ENSP00000264033	483	CBL	AKVERPPSPFSMAPQ	0.630887	0.799724	86	-0.36312	0.000589844	FALSE	0.143175	FALSE
ENSP00000249014	34	CDC42EP1	SQGKRRLTADMISHP	0.655529	0.829772	34	0.548982	0.000773298	FALSE	NA	FALSE
ENSP00000320485	300	ARID1A	PTLNQLLTSPSSARG	0.106421	0.78229	12	-0.847392	0.000501593	FALSE	NA	FALSE
ENSP00000426119	189	CRIP2	KGPSRASSVTTFTGE	0.650579	0.854297	26	0.609332	0.000952742	FALSE	NA	FALSE
ENSP00000442699	387	HTATSF1	RGLRRSDSVSASERA	0.692735	0.909477	55	0.418985	0.00145368	FALSE	0.0843326	FALSE
ENSP00000248098	97	HN1L	KTSDIFGSPVTATSR	0.0767269	0.773828	110	-0.328264	0.000463389	FALSE	-0.493447	FALSE	CDK2
ENSP00000373669	196	C17orf59	AGGGRRATISSPLEL	0.673874	0.88449	144	0.267049	0.00121375	TRUE	NA	FALSE
ENSP00000413697	462	TOM1	ADRLPNLSSPSAEGP	0.377431	0.858653	39	0.506854	0.000991968	FALSE	NA	FALSE
ENSP00000220659	387	BRF2	GDENISDSEIEQYLR	0.0778329	0.743577	14	-0.818919	0.000340382	FALSE	-0.0752981	FALSE
ENSP00000293760	174	LEMD2	PAPARLPSSLLGPDP	0.642541	0.827655	8	0.931335	0.000768259	FALSE	NA	FALSE
ENSP00000262013	733	SPAG9	QRSASQSSLDKLDQE	0.0905462	0.804697	260	-0.210729	0.000626167	FALSE	-0.127306	FALSE
ENSP00000357904	33	LYSMD1	SLVQSACSPVRERRL	0.077239	0.779235	17	-0.752434	0.000492334	FALSE	NA	FALSE
ENSP00000369695	294	MLLT3	ISDSEELSAKKRKKS	0.0642189	0.760588	7	0.96575	0.000409344	FALSE	NA	FALSE
ENSP00000296859	1598	RAPGEF6	GDVTDADSEADENEQ	0.0690348	0.765983	19	-0.725953	0.000433504	FALSE	NA	FALSE
ENSP00000400892	7	TESPA1	_MEASVLSPTSWEKR	0.0792307	0.763215	14	-0.811786	0.000422168	FALSE	NA	FALSE
ENSP00000359552	110	PKN2	LNAHIVVSDPEDITD	0.0702793	0.747911	24	-0.667904	0.0003619	FALSE	0.0925574	FALSE
ENSP00000387911	557	PARN	NHYYRNNSFTAPSTV	0.626054	0.797227	177	0.255734	0.000591404	TRUE	0.136951	FALSE	MAPKAPK2
ENSP00000354671	66	MAST2	QDVVTGVSPLLFRKL	0.0589371	0.743008	24	-0.669776	0.00034349	FALSE	-0.105339	FALSE
ENSP00000376943	77	BCL2L11	PGPFATRSPLFIFMR	0.0802922	0.742895	45	0.510198	0.000343119	FALSE	NA	FALSE	MAPK8
ENSP00000364589	10	CUL4A	DEAPRKGSFSALVGR	0.649767	0.84582	127	0.290767	0.000912076	TRUE	-0.484749	FALSE
ENSP00000225388	631	NUFIP2	QNPLASPTNTLLGSA	0.115023	0.800266	32	0.57279	0.000612275	FALSE	NA	FALSE
ENSP00000355731	1532	CDC42BPA	INNKRRYSFRVPEEE	0.634784	0.782435	108	0.328528	0.000517921	FALSE	NA	FALSE
ENSP00000450832	255	SIPA1L1	ITGGGKGSGFSLDVI	0.0743521	0.759358	35	-0.56454	0.000411374	FALSE	-0.294557	FALSE
ENSP00000345895	296	NUP50	PLTGFSFSPGNSSLF	0.105754	0.820331	48	-0.470665	0.000735486	FALSE	NA	FALSE
ENSP00000380150	925	CARD11	RVRIISGSPLGSLAR	0.383107	0.850068	17	-0.726809	0.00094941	FALSE	-0.276585	FALSE
ENSP00000203556	885	GMIP	RPVTHQLSSLALVAS	0.0657944	0.763392	72	0.404111	0.000430887	FALSE	NA	FALSE
ENSP00000288071	154	DDX19B	AFVLAMLSQVEPANK	0.0618977	0.74642	7	0.967423	0.000361505	FALSE	NA	FALSE
ENSP00000355500	1251	CEP170	EFGSNRNSPKHTRLR	0.083442	0.75736	27	-0.631934	0.000406585	FALSE	-1.34121	FALSE
ENSP00000355731	1638	CDC42BPA	SALKREFSGGSYSAK	0.653811	0.852719	29	0.579861	0.000977621	FALSE	NA	FALSE
ENSP00000167586	44	KRT14	GGSCRAPSTYGGGLS	0.64213	0.813046	9	-0.908306	0.000702047	FALSE	NA	FALSE
ENSP00000262811	774	MAST3	SQPERGPSPSLLNTI	0.645309	0.83596	17	-0.730879	0.000859494	FALSE	NA	FALSE
ENSP00000260970	696	PPIG	FSKIKQSSQDNELKS	0.0831683	0.777027	100	-0.341628	0.000504043	FALSE	0.411502	FALSE
ENSP00000334373	72	KPNA4	DYRVQNTSLEAIVQN	0.334118	0.721617	28	-0.635138	0.000282259	FALSE	NA	FALSE
ENSP00000348381	12	ADD3	ASQGVITTPPPPSMP	0.0737688	0.756118	38	0.544325	0.000411191	FALSE	0.0546562	FALSE
ENSP00000380460	50	PLAA	TRLWAPDSPNRSFTE	0.0805534	0.730774	23	-0.684601	0.000314103	FALSE	NA	FALSE
ENSP00000348984	1952	SON	RRRSFSISPSRRSRT	0.394458	0.865669	22	-0.648116	0.00110679	TRUE	NA	FALSE
ENSP00000250916	230	KLF16	RSTSPSDSLPCSLAG	0.125673	0.845972	23	-0.642498	0.000946647	FALSE	NA	FALSE
ENSP00000374212	323	EP400	PPPPTSPSRTAVPPG	0.116773	0.830735	28	-0.595221	0.000834084	FALSE	NA	FALSE
ENSP00000263681	307	POLD3	RGKRVALSDDETKET	0.0879701	0.804586	332	-0.185869	0.000664953	FALSE	-0.0302881	FALSE
ENSP00000391249	85	2009-09-01	VDSLSQRSPKASLRR	0.0888244	0.80013	90	-0.353171	0.000639304	FALSE	-0.1152	FALSE
ENSP00000254336	476	C19orf57	DLEGFRVSPQASVVL	0.0727478	0.758042	6	-0.983103	0.000425836	FALSE	NA	FALSE
ENSP00000309794	155	TBC1D16	VPDRMLASPAPEDEE	0.0640629	0.728641	12	0.861913	0.000312139	FALSE	0.293879	FALSE
ENSP00000377298	388	NUMA1	EILQGKLSQLEEHLS	0.0746527	0.751624	3	1	0.000400876	FALSE	NA	FALSE
ENSP00000378040	80	BAD	HSSYPAGTEDDEGMG	0.0723342	0.736296	31	0.601858	0.000341254	FALSE	NA	FALSE
ENSP00000316543	856	RAPH1	KPPPSPLSPVPSVVK	0.0937753	0.812478	10	0.882331	0.000726004	FALSE	0.242184	FALSE
ENSP00000321239	257	RCHY1	QAGGRRISLDQQ___	0.658708	0.839865	35	0.53535	0.000920161	FALSE	NA	FALSE
ENSP00000316032	595	NUP98	LNNSNLFSPVNRDSE	0.0689354	0.694636	116	0.337366	0.000212746	FALSE	0.0287084	FALSE	CDK1
ENSP00000229179	64	NUP107	SSFRQPFTPTSRSLL	0.0879073	0.76065	15	0.791007	0.000445055	FALSE	NA	FALSE
ENSP00000452123	86	SRSF5	GRGRGRYSDRFSSRR	0.109424	0.830452	16	0.748422	0.000852748	FALSE	NA	FALSE
ENSP00000358242	597	PNISR	KIRDRRRSNRNSIER	0.929109	0.878526	7	-0.946103	0.00125809	FALSE	NA	FALSE
ENSP00000379888	159	RPS8	RKKNAKISSLLEEQF	0.0762442	0.767806	24	-0.657491	0.000480758	FALSE	NA	FALSE
ENSP00000369129	2825	DSP	NMSSAPGSRSGSRSG	0.106913	0.818599	63	0.412764	0.000774207	FALSE	-0.21626	FALSE
ENSP00000359837	89	ZZZ3	SPRKRGLSSSEKDNI	0.924336	0.876415	18	0.699095	0.00124494	FALSE	NA	FALSE
ENSP00000338532	268	FAM53B	SGLSRSRSQPCVLND	0.672964	0.848712	30	0.570292	0.00100063	FALSE	NA	FALSE
ENSP00000457723	251	RNPS1	RPPPRRFSPPRRMLP	0.675045	0.873782	249	-0.203817	0.00122063	FALSE	NA	FALSE
ENSP00000324127	770	PSD3	TISRIGSTTNPFLDI	0.0677297	0.728848	5	0.995837	0.000322284	FALSE	NA	FALSE
ENSP00000240123	373	SORBS3	SASNGGGSPARREEK	0.0764163	0.78414	34	-0.560275	0.000568979	FALSE	-0.553707	FALSE
ENSP00000273130	398	DYNC1LI1	AGRPVDASPRVPGGS	0.360569	0.828998	30	-0.576545	0.000853745	FALSE	NA	FALSE
ENSP00000386911	379	ARHGAP25	KKAPVARSSVGWDAT	0.0707342	0.754259	76	0.394215	0.000425779	FALSE	NA	FALSE
ENSP00000252137	3	DGCR14	_____METPGASASS	0.511845	0.798232	55	-0.445439	0.000654657	FALSE	NA	FALSE
ENSP00000262186	1137	KCNH2	EGPTRRLSLPGQLGA	0.669531	0.881079	10	0.862889	0.00130604	FALSE	NA	FALSE	PRKACA
ENSP00000282388	490	ZFP36L2	LPIFSRLSISDD___	0.080901	0.779318	224	0.229106	0.000548577	FALSE	NA	FALSE
ENSP00000384537	505	AKAP12	SEVEMLSSQERMKVQ	0.0596915	0.70077	19	-0.747168	0.000236689	FALSE	NA	FALSE
ENSP00000367263	5773	AHNAK	GKFSLFKSKKPRHRS	0.0630039	0.70844	79	0.400024	0.000259622	FALSE	NA	FALSE
ENSP00000412130	394	MRVI1	PPLLRGLSWDSGPEE	0.655902	0.869449	10	-0.865829	0.00120205	FALSE	NA	FALSE
ENSP00000359070	72	STMN3	SPESPMLSSPPKKKD	0.0762634	0.772708	13	-0.825004	0.000517504	FALSE	NA	FALSE
ENSP00000411099	103	TLK1	HSFGSLGSLSDKESE	0.0986932	0.806822	7	-0.957122	0.000714501	FALSE	NA	FALSE
ENSP00000380794	232	CHMP7	RGPRAKVSPVNDVDV	0.0908521	0.795666	13	-0.817272	0.000646145	FALSE	NA	FALSE
ENSP00000325376	397	HNRNPM	GGGGGGGSVPGIERM	0.0911447	0.783982	22	-0.674076	0.000581979	FALSE	NA	FALSE
ENSP00000374029	169	TNIP1	QRLETTLSVCAEEPD	0.0900662	0.792718	7	-0.959188	0.000632215	FALSE	NA	FALSE
ENSP00000310117	32	PPP1R14B	GPRVYFQSPPGAAGE	0.366419	0.828213	110	-0.31303	0.000869456	FALSE	0.182138	FALSE
ENSP00000356047	493	PFKFB2	SRPLKPLSPLRAQDM	0.0798069	0.74652	74	-0.400802	0.000402073	FALSE	0.18523	FALSE
ENSP00000354558	2481	MTOR	TVPESIHSFIGDGLV	0.0801883	0.780463	16	0.764109	0.00056871	FALSE	NA	FALSE
ENSP00000366939	343	MGME1	NIQKPEYSE______	0.0346795	0.735974	21	-0.704645	0.000361922	FALSE	NA	FALSE
ENSP00000338235	494	MTDH	AFSLKTISTSDPAEV	0.10379	0.808134	46	0.479995	0.000736301	FALSE	NA	FALSE
ENSP00000366452	227	SNX15	KEEGAAPSPTHVAEL	0.0713718	0.76004	28	-0.617311	0.000466262	FALSE	0.494417	FALSE
ENSP00000357175	159	ETV3	FPPLDTHSPTNDVQP	0.0892858	0.787888	47	0.481474	0.000611866	FALSE	0.0383041	FALSE
ENSP00000376306	1982	CIT	ITKRVASSPAPPEGP	0.0813432	0.798601	17	-0.740301	0.00067809	FALSE	NA	FALSE
ENSP00000348565	383	UBA5	KKQEDSVTELTVEDS	0.0788461	0.740351	23	-0.677636	0.000381541	FALSE	NA	FALSE
ENSP00000338235	298	MTDH	VKLSSQISAGEEKWN	0.0845118	0.765652	130	0.301109	0.000499238	FALSE	0.500351	FALSE
ENSP00000348965	4368	DYNC1H1	EKKTRTDSTSDGRPA	0.652495	0.853052	315	0.183212	0.00108901	FALSE	NA	FALSE
ENSP00000349508	319	CHD4	DDDLDVESDFDDASI	0.0515613	0.688065	10	-0.914426	0.000211362	FALSE	-0.129618	FALSE
ENSP00000159111	566	KDM4B	PTWKEPVSPMELTGP	0.0641407	0.757725	27	0.627306	0.000461614	FALSE	0.0357332	FALSE
ENSP00000437271	131	TNKS1BP1	KEEPPPLTPPARCAA	0.078315	0.759119	38	0.539642	0.000471467	FALSE	NA	FALSE
ENSP00000392828	493	GPSM1	SIPRAPSSDEECFFD	0.0843292	0.778031	69	-0.404392	0.000568479	FALSE	0.225806	FALSE
ENSP00000305556	263	PCBP1	GFAGIDSSSPEVKGY	0.0820995	0.77219	47	0.485783	0.000537239	FALSE	-1.44079	FALSE
ENSP00000301740	2702	SRRM2	PVERRRPSPQPSPRD	0.650354	0.846959	262	-0.201405	0.00104509	FALSE	1.00774	FALSE
ENSP00000324318	182	TRAPPC12	FEPQMVKSPSFGGAS	0.0749721	0.736883	34	0.575037	0.000374621	FALSE	NA	FALSE
ENSP00000289371	214	EIF5B	KPGPNIESGNEDDDA	0.0608135	0.700907	385	0.185638	0.000249739	FALSE	-0.10729	FALSE
ENSP00000382269	357	HECTD1	PGLRRLDSSGERSHR	0.665519	0.876178	33	0.535638	0.00131626	FALSE	NA	FALSE
ENSP00000353114	765	AHNAK2	LPKVQRPSLKMPKVD	0.071852	0.723064	94	0.362985	0.0003236	FALSE	NA	FALSE
ENSP00000365016	679	IRS2	SDDYMPMSPASVSAP	0.0636994	0.698203	18	0.761256	0.000242912	FALSE	-0.558253	FALSE
ENSP00000359295	105	DR1	ALKRRKASSRLENLG	0.649902	0.860195	146	0.266102	0.00116864	FALSE	NA	FALSE
ENSP00000266269	282	PATZ1	LLDSMFGSPGGLREA	0.0682323	0.745618	49	-0.484844	0.000414742	FALSE	NA	FALSE
ENSP00000322542	103	GTF2I	TTQANRMSVDAVEIE	0.0686737	0.715267	30	0.615057	0.000298148	FALSE	NA	FALSE
ENSP00000327077	1335	PCM1	CKSRNRHSAQTEEPV	0.0831128	0.739503	7	0.966353	0.000391689	FALSE	-0.243564	FALSE
ENSP00000336701	20	RAD51C	DLVSFPLSPAVRVKL	0.070553	0.774171	49	-0.475344	0.000557427	FALSE	0.0682096	FALSE
ENSP00000356828	82	RCSD1	PPKFKVKSSPLIEKL	0.0959332	0.789195	23	0.657992	0.00064316	FALSE	NA	FALSE
ENSP00000364721	155	MAPRE1	KPKKPLTSSSAAPQR	0.0933414	0.819795	49	0.461347	0.000848666	FALSE	NA	FALSE
ENSP00000417963	573	PPP2R5D	KVLLRRKSELPQDVY	0.635675	0.792205	128	0.296968	0.000664136	TRUE	-0.11007	FALSE	PRKACA
ENSP00000382863	2211	CHD8	TPGEYGDSPVPTPRS	0.0830216	0.80181	30	-0.582738	0.000727223	FALSE	0.98592	FALSE
ENSP00000415430	496	GTSE1	SRAQRPQSCTSVGRV	0.650285	0.845917	12	0.820971	0.00106337	FALSE	NA	FALSE
ENSP00000294618	882	DOCK6	LARSKSISSSNPDLA	0.396289	0.859891	23	-0.632918	0.00118993	FALSE	NA	FALSE
ENSP00000262043	1925	PHF3	GDRQRFYSDSHHLKR	0.921061	0.856137	35	0.526507	0.00115793	FALSE	NA	FALSE
ENSP00000301740	1102	SRRM2	KGGRSRSSSPVTELA	0.118457	0.849271	26	-0.603473	0.00109914	TRUE	NA	FALSE
ENSP00000383059	77	ARGLU1	RDRERASSPPDRIDI	0.930652	0.879923	138	0.26944	0.0013948	FALSE	-0.165228	FALSE
ENSP00000161863	1202	YTHDC2	SNNSRKSSADTEFSD	0.640039	0.790222	27	0.613816	0.000660846	FALSE	NA	FALSE
ENSP00000359380	203	SCD	KGSTLDLSDLEAEKL	0.0727274	0.739059	33	-0.580472	0.000398074	FALSE	-0.0776359	FALSE
ENSP00000387266	509	SPIRE1	KFLPISSTPQPERRQ	0.102235	0.790695	26	-0.623535	0.000665835	FALSE	NA	FALSE
ENSP00000269187	478	SLC39A6	SKYESQLSTNEEKVD	0.0682954	0.760045	78	0.385268	0.000495545	FALSE	0.274283	FALSE
ENSP00000371393	163	PGM2	LCAGIMITASHNPKQ	0.0746947	0.695981	44	-0.525979	0.00024555	FALSE	NA	FALSE
ENSP00000264605	264	MLPH	HPEEQPTSISPSRHG	0.0650491	0.710072	25	0.664659	0.000289906	FALSE	NA	FALSE
ENSP00000427900	1381	KIF13B	KLSRRSISSPNVNRL	0.676822	0.872119	67	-0.384377	0.00132095	FALSE	-0.0314795	FALSE
ENSP00000391592	534	PTPN6	QSQKGQESEYGNITY	0.0468799	0.698915	13	0.847302	0.00025587	FALSE	NA	FALSE
ENSP00000380921	589	SH3KBP1	GHRANSPSLFGTEGK	0.372765	0.777073	15	-0.780753	0.000591598	FALSE	NA	FALSE
ENSP00000324463	825	YLPM1	SQFYITPSTSLSPRQ	0.0875458	0.778728	5	0.99367	0.000604016	FALSE	NA	FALSE
ENSP00000353375	822	MAP4	AVASTGPSSRSPSTL	0.0908054	0.816689	15	-0.76651	0.000858082	FALSE	0.0067691	FALSE
ENSP00000349259	2319	SPTBN1	EVSASTQSTPASSRA	0.111345	0.822998	22	-0.656421	0.00090695	FALSE	NA	FALSE
ENSP00000465776	332	CCDC130	AAQDRPMSPGDCPPE	0.632312	0.804021	72	-0.387479	0.000771781	FALSE	-0.0590027	FALSE
ENSP00000375639	252	TFPT	PTLASPASD______	0.0669116	0.792277	102	0.330359	0.000696191	FALSE	-0.41	FALSE
ENSP00000345752	58	MTMR2	STSADNFSPDLRVLR	0.0854884	0.802966	31	-0.572305	0.000767955	FALSE	0.117217	FALSE
ENSP00000281187	325	VPS26B	TSLGEVRTPSQLSDN	0.0831769	0.76723	24	0.652303	0.000551664	FALSE	NA	FALSE
ENSP00000254193	197	SNRPA1	DKKKGGPSPGDVEAI	0.0687754	0.755872	53	-0.462191	0.000493794	FALSE	-0.0985135	FALSE
ENSP00000367263	5298	AHNAK	NLSMPKVSGPDLDLN	0.086167	0.785454	5	-0.993295	0.000658473	FALSE	NA	FALSE
ENSP00000357643	2528	MKI67	SIKAFKESPKQILDP	0.0660052	0.738259	190	-0.253714	0.000412281	FALSE	-0.187478	FALSE
ENSP00000353458	1279	BAZ1A	VKTRGKLSSSFSSRG	0.100848	0.828683	17	0.726067	0.000966597	FALSE	NA	FALSE
ENSP00000341360	949	COBLL1	AERDMLPSPEQTLSP	0.3608	0.789907	26	-0.62223	0.000688606	FALSE	-0.108196	FALSE
ENSP00000365016	1203	IRS2	GGDEPPTSPRQLQPA	0.0757954	0.784355	35	0.547961	0.000655729	FALSE	-0.302149	FALSE
ENSP00000355500	879	CEP170	ASRIRERSESLDPDS	0.927871	0.887388	18	0.689704	0.00153976	TRUE	NA	FALSE
ENSP00000360540	428	CEP55	KVAASPKSPTAALNE	0.0843011	0.790365	82	0.366901	0.000697696	FALSE	0.00249305	FALSE	CDK1;MAPK1
ENSP00000410452	16	STMN1	KELEKRASGQAFELI	0.0961277	0.790593	149	0.274652	0.00069956	FALSE	-0.406798	FALSE	CAMK2B;CAMK4;CSNK2A1;PAK1;PRKACA
ENSP00000268712	1522	NCOR1	HERKSTLTPTQRESI	0.385692	0.829559	12	-0.823881	0.000984821	FALSE	NA	FALSE
ENSP00000334375	419	LRCH3	RRISHEGSPVKPVAI	0.0668412	0.767868	66	-0.413133	0.000565654	FALSE	-0.499286	FALSE	CDK2
ENSP00000440374	559	MCF2L	SPGIRRGSENSSSEG	0.668459	0.892895	12	0.804221	0.00161381	FALSE	NA	FALSE
ENSP00000316338	452	BAIAP2	MSLQQGKSSSTGNLL	0.0740055	0.722761	15	-0.798779	0.000354956	FALSE	-0.332857	FALSE
ENSP00000313983	457	WHSC1L1	HSQRRHTSAEEEEPP	0.63726	0.832151	16	0.741453	0.00101169	FALSE	NA	FALSE
ENSP00000243326	1542	RIF1	RYQTRRASQGLLSSI	0.657552	0.853253	85	0.34543	0.00120441	TRUE	-0.355937	FALSE
ENSP00000216832	66	PNN	LLLRRGFSDSGGGPP	0.663737	0.87796	264	0.1949	0.00146111	TRUE	0.405536	FALSE
ENSP00000354498	157	PHLDB1	RAPGPPYSPVPAESE	0.0918501	0.802699	8	0.930453	0.000797701	FALSE	NA	FALSE
ENSP00000283195	1443	RANBP2	IACQNTKSANKSGSS	0.084682	0.76132	90	-0.357448	0.000542869	FALSE	NA	FALSE
ENSP00000380659	138	EIF4ENIF1	VSSRRSGSPLEKDSD	0.668979	0.858052	18	-0.698215	0.00127042	FALSE	NA	FALSE
ENSP00000301740	1550	SRRM2	QELDVKPSASPQERS	0.0889166	0.784236	14	-0.794893	0.000679882	TRUE	NA	FALSE
ENSP00000311747	582	RBM14	PYERTRLSPPRASYD	0.0947628	0.799417	296	-0.194199	0.000782174	FALSE	-0.0810177	FALSE
ENSP00000384537	612	AKAP12	EGVTPWASFKKMVTP	0.0576946	0.729779	147	0.288488	0.000394838	FALSE	0.689303	FALSE
ENSP00000312081	37	SSH3	SRLQRRQSFAVLRGA	0.657299	0.864388	252	0.200927	0.00134349	TRUE	-0.27538	FALSE	AURKB
ENSP00000358778	402	LRIF1	TLQTVSSSPVTEISR	0.0898733	0.786863	28	-0.602024	0.000700448	FALSE	-0.101283	FALSE
ENSP00000262710	240	ACIN1	QARAAKLSEGSQPAE	0.375606	0.853149	39	0.498622	0.00123458	FALSE	-0.45291	FALSE
ENSP00000287169	398	ZDHHC5	SRHPSYRSEPSLEPE	0.102161	0.781718	37	-0.533613	0.000671222	FALSE	NA	FALSE
ENSP00000366221	1410	CASZ1	FWIIEDMSPFGKRRK	0.045562	0.667638	28	-0.648074	0.000192233	FALSE	NA	FALSE
ENSP00000424307	803	RTEL1	DAVSEAKSPGPFFST	0.0684872	0.741589	10	0.895866	0.000452914	FALSE	NA	FALSE
ENSP00000338964	72	GGT7	ARLQRLPSSSSEMGS	0.661345	0.85464	21	0.655331	0.0012612	FALSE	NA	FALSE
ENSP00000248553	15	HSPB1	FSLLRGPSWDPFRDW	0.624867	0.731137	308	0.200096	0.000410589	FALSE	0.526077	FALSE	MAPKAPK2;PRKG1
ENSP00000264122	483	CBLB	SPVTSPGSSPLAQRR	0.0959401	0.82085	4	-0.999036	0.000964309	FALSE	-0.805721	FALSE
ENSP00000357459	629	ADAR	CMHKLGNSCEFRLLS	0.0582276	0.697946	17	0.771635	0.000285589	FALSE	NA	FALSE
ENSP00000313983	583	WHSC1L1	QQRRSIRTRSESEKS	0.386973	0.853644	82	0.349895	0.0012717	FALSE	NA	FALSE
ENSP00000312664	157	CASP2	LYKKLRLSTDTVEHS	0.0806118	0.737376	66	0.420128	0.000444858	FALSE	NA	FALSE	CSNK2A1
ENSP00000356828	179	RCSD1	RRFRRSQSDCGELGD	0.650164	0.827428	96	0.329834	0.00103177	FALSE	NA	FALSE	MAPKAPK2
ENSP00000377275	3015	GOLGB1	VQYQRQASPETSASP	0.63761	0.833642	26	-0.603843	0.00108936	FALSE	NA	FALSE
ENSP00000328992	62	PAXBP1	SLLGPGPSPPSALTP	0.106957	0.833455	8	-0.922585	0.00109358	FALSE	NA	FALSE
ENSP00000301740	1690	SRRM2	RTPPRRRSSRSSPEL	0.686197	0.921327	57	-0.399206	0.00209683	FALSE	NA	FALSE
ENSP00000262039	243	PIK3C3	YEKDGDESSPILTSF	0.0700728	0.725047	9	-0.922552	0.000394369	FALSE	NA	FALSE
ENSP00000362244	410	MAP7D1	VRRRPEASPVQKKEK	0.352664	0.811957	18	-0.711988	0.000917858	FALSE	NA	FALSE
ENSP00000295640	7	RNPEP	_MASGEHSPGSGAAR	0.0761897	0.776637	178	-0.252517	0.000672527	FALSE	-0.0133343	FALSE
ENSP00000270061	355	SSBP4	GLSNAPGTPRDDGEM	0.0851231	0.763431	12	0.841757	0.000595337	FALSE	0.165283	FALSE
ENSP00000349486	1508	SCRIB	WRAARMKSLEQDALR	0.630782	0.769286	245	0.216888	0.000630258	FALSE	-0.285275	FALSE
ENSP00000389445	476	UBAP2L	GSSDNQSSSPQPAQQ	0.0817391	0.748705	12	-0.846519	0.000515317	FALSE	NA	FALSE
ENSP00000222329	327	ERF	SVYNYHLSPRAFLHY	0.0576269	0.733328	179	0.259827	0.000444055	FALSE	0.608131	FALSE
ENSP00000296504	131	SAP30	NRRKRKGSDDDGGDS	0.92634	0.889023	60	0.396249	0.00172358	FALSE	NA	FALSE
ENSP00000325827	1325	SEC16A	WRYDPRFTGSFDDDP	0.073111	0.683365	22	0.704298	0.000253486	FALSE	NA	FALSE
ENSP00000358001	2317	TACC2	KLDNTPASPPRSPAE	0.0819404	0.792496	33	-0.555176	0.000797927	FALSE	-0.207022	FALSE
ENSP00000395654	1384	SMARCA4	VDYSDSLTEKQWLKA	0.0841784	0.746558	11	-0.86891	0.000516302	TRUE	NA	FALSE
ENSP00000413241	342	RACGAP1	CIPTLIGTPVKIGEG	0.0590151	0.686687	98	-0.360431	0.000266722	FALSE	-0.18309	FALSE
ENSP00000404121	486	ILF3	GEDSAEETEAKPAVV	0.0676453	0.73475	39	-0.534288	0.000459238	FALSE	-0.179071	FALSE
ENSP00000367263	101	AHNAK	PEPGQTWTREVFSSC	0.0846593	0.709264	13	0.837817	0.000349641	FALSE	NA	FALSE
ENSP00000277165	1075	FAM120A	TGDARAPSHSESALN	0.637539	0.81117	9	0.899641	0.000954619	FALSE	NA	FALSE
ENSP00000263798	466	TYRO3	RFGQAFDSVMARGEP	0.0797483	0.780148	13	-0.813065	0.000726024	FALSE	NA	FALSE
ENSP00000309794	103	TBC1D16	RYITPESSPVRKAPR	0.0709197	0.778274	9	0.907755	0.000716533	FALSE	NA	FALSE
ENSP00000364550	301	KDM5C	SKEELSHSPEPCTKM	0.0726904	0.700537	203	-0.250051	0.000320671	FALSE	0.0075641	FALSE
ENSP00000410769	49	CNBP	GFQFVSSSLPDICYR	0.0974349	0.76282	27	-0.616275	0.000619761	FALSE	0.210861	FALSE
ENSP00000324560	556	ULK1	GLGCRLHSAPNLSDL	0.655355	0.837292	260	0.199787	0.0012009	FALSE	NA	FALSE
ENSP00000215730	77	SNAP29	SEKVGVASSEELARQ	0.073287	0.779102	19	-0.705977	0.000730799	FALSE	0.189255	FALSE
ENSP00000347883	554	PLEKHA7	EFTDQGRSRSMLEVP	0.0713513	0.737767	7	-0.96305	0.00049413	FALSE	NA	FALSE
ENSP00000341364	86	TMEM230	KVKYSRLSSTDDGYI	0.0906513	0.779324	41	0.50576	0.000742828	FALSE	NA	FALSE
ENSP00000337194	294	PRPF4B	DRGKKSRSPVDLRGK	0.108848	0.81478	140	-0.274769	0.00101825	FALSE	NA	FALSE
ENSP00000369431	90	CAAP1	ERRKRRSTDSSSVSG	0.963167	0.931891	24	0.58959	0.0024292	FALSE	NA	FALSE
ENSP00000267859	235	BNIP2	TEVIRKGSITEYTAA	0.637132	0.832903	126	0.285604	0.00118802	FALSE	-0.233231	FALSE
ENSP00000368831	104	SNX2	SPAVTPVTPTTLIAP	0.0804861	0.769844	29	0.593806	0.000684051	FALSE	NA	FALSE
ENSP00000316891	302	LIMCH1	RKSWSTATSPLGGER	0.111365	0.766479	13	0.816312	0.000663731	FALSE	NA	FALSE
ENSP00000466950	375	TAF15	MNFARRNSCNQCNEP	0.623293	0.760428	12	0.840053	0.000626185	FALSE	NA	FALSE
ENSP00000416255	711	EIF4G1	AGLGPRRSQQGPRKE	0.0971237	0.808384	79	-0.364119	0.000971021	FALSE	NA	FALSE
ENSP00000324810	232	MVB12A	RFEGKSCSPLAFSAF	0.0936782	0.768042	21	0.681156	0.000675174	FALSE	NA	FALSE
ENSP00000362409	646	FAM129B	PESPPPASPDGVTEI	0.0836155	0.789657	44	0.485968	0.000825021	FALSE	0.120464	FALSE
ENSP00000302037	202	MFF	PEYTVTPSPQQARVC	0.0652484	0.743566	19	0.718293	0.00053231	FALSE	NA	FALSE
ENSP00000312678	511	MID1	LTVERDESSSKKSHT	0.624999	0.781237	8	-0.9314	0.000766125	FALSE	NA	FALSE
ENSP00000362110	295	SF3A3	TKGKSLESLDTSLFA	0.0967619	0.798936	70	-0.388119	0.000900357	FALSE	0.303922	FALSE
ENSP00000366694	196	KCTD12	GAAGPLLTPSQSLDG	0.0971709	0.797896	17	0.729357	0.00089226	FALSE	NA	FALSE
ENSP00000296755	1298	MAP1B	EAEVAPVSPEVTQEV	0.0592508	0.743949	33	-0.56987	0.000536426	FALSE	0.0428672	FALSE
ENSP00000218089	1112	STAG2	SREQTLHTPVMMQTP	0.0638609	0.726717	21	0.696737	0.000449323	FALSE	NA	FALSE
ENSP00000349486	1309	SCRIB	QQPPSPPSPDELPAN	0.0961098	0.812995	34	-0.53838	0.00102151	FALSE	0.103549	FALSE
ENSP00000040738	2956	BOD1L1	RKPKRSLTVSDDAES	0.679283	0.874332	28	0.566789	0.00166231	FALSE	NA	FALSE
ENSP00000304078	782	FAM83B	LRSLLSLTPDKKENL	0.0950736	0.748346	42	-0.509457	0.000569189	FALSE	NA	FALSE
ENSP00000333896	681	RPS6KA4	LQDGSARSSPPLRTP	0.0903949	0.805288	29	-0.580331	0.000966174	FALSE	NA	FALSE
ENSP00000384651	903	MTMR3	GSVVHRTSLGSTLSL	0.109428	0.832829	9	0.892228	0.00121592	FALSE	NA	FALSE
ENSP00000372351	407	WHSC1	RRRAKLCSSAETLES	0.382426	0.859861	12	0.807148	0.00150463	FALSE	NA	FALSE
ENSP00000285199	1065	USP43	RLERDVWSAPSSLRL	0.10441	0.818374	12	-0.820211	0.00108466	FALSE	0.15898	FALSE
ENSP00000366843	667	ATXN2	TPPVARTSPSGGTWS	0.0979426	0.794008	73	-0.38107	0.000880655	FALSE	NA	FALSE
ENSP00000420294	308	PHC3	HQLIAPASYSPIQPH	0.0786166	0.737513	8	-0.940092	0.00051367	FALSE	NA	FALSE
ENSP00000296755	995	MAP1B	EKRESVASGDDRAEE	0.365258	0.840315	52	-0.4342	0.00129947	FALSE	0.341199	FALSE
ENSP00000335082	351	FAM91A1	EASSATDTDTNSQED	0.100544	0.790342	9	-0.902873	0.000854044	FALSE	NA	FALSE
ENSP00000353375	280	MAP4	ALAKDMESPTKLDVT	0.0738874	0.76286	150	0.274924	0.000662135	FALSE	-0.14963	FALSE
ENSP00000380659	213	EIF4ENIF1	GERRRNDSYTEEEPE	0.934286	0.891927	31	0.535297	0.00191553	FALSE	NA	FALSE
ENSP00000346155	53	UCKL1	RLLPPVGTGRSPRKR	0.104185	0.821413	17	-0.719871	0.00112053	FALSE	NA	FALSE
ENSP00000367265	232	CKAP4	ARERDFTSLENTVEE	0.0759846	0.78739	24	0.635575	0.000845278	FALSE	NA	FALSE
ENSP00000346634	408	THRAP3	KPFRGSQSPKRYKLR	0.0805946	0.761828	236	-0.219948	0.000667151	FALSE	-0.106535	FALSE
ENSP00000301962	856	USP42	AEAPEGLSPAPPARS	0.0800249	0.792032	100	-0.327267	0.000888828	FALSE	-0.155215	FALSE
ENSP00000440847	497	ZNF185	EQLVRRESCGSSVLT	0.658112	0.823499	79	0.3588	0.00116589	TRUE	0.271625	FALSE
ENSP00000396843	487	NFIC	DTSPANRSFVGLGPR	0.0900378	0.802851	32	0.554874	0.000980898	FALSE	NA	FALSE
ENSP00000311280	643	ELF4	SLLTRSPTPAPFSPF	0.66608	0.84718	9	0.887374	0.00141167	FALSE	NA	FALSE	CDK2
ENSP00000344488	162	JPH1	IRSPLRTSLASLRSE	0.112099	0.80775	10	-0.871298	0.00102475	FALSE	NA	FALSE
ENSP00000290649	542	AMFR	ERVPLDLSPRLEETL	0.066457	0.738156	37	0.541392	0.000539659	FALSE	NA	FALSE
ENSP00000413520	670	HID1	WREQRRPSTSSASGQ	0.649524	0.789889	16	0.746948	0.000884537	FALSE	NA	FALSE
ENSP00000371308	260	CENPJ	VLTSKRASPNLFSEA	0.102348	0.822995	38	-0.50647	0.00117643	FALSE	-0.193724	FALSE
ENSP00000357175	250	ETV3	PHSPFAVSPIPGRGG	0.0762467	0.768993	8	0.932431	0.000732676	FALSE	NA	FALSE
ENSP00000295704	450	RNF25	RPGTRRESLGLESKD	0.666099	0.870795	79	0.347432	0.00170591	TRUE	0.356143	FALSE
ENSP00000383042	104	KDM1A	METGIAETPEGRRTS	0.0721812	0.745891	39	-0.525646	0.000589471	FALSE	0.273926	FALSE
ENSP00000344087	941	AUTS2	KQLARVPSPYVRTPV	0.634917	0.815475	9	-0.895004	0.00111289	FALSE	0.0636434	FALSE
ENSP00000316527	446	ZNF609	KRKNKPLSDMELNSS	0.0910589	0.791369	5	-0.991711	0.000904772	FALSE	NA	FALSE
ENSP00000261600	4	THOC1	____MSPTPPLFSLP	0.114402	0.766578	60	-0.424569	0.000722219	FALSE	NA	FALSE
ENSP00000355014	265	PJA1	PKIRNLASPNCVKPK	0.0684517	0.733425	28	0.613147	0.000522002	FALSE	-0.682916	FALSE
ENSP00000301740	1110	SRRM2	SPVTELASRSPIRQD	0.0711556	0.764074	193	-0.241684	0.000708901	FALSE	NA	FALSE
ENSP00000264183	790	ARID4B	RKDIEVLSEDTDYEE	0.0617482	0.745366	25	0.638354	0.000595266	FALSE	NA	FALSE
ENSP00000363929	2018	NCOA6	KIPGRRNSRTEEPTV	0.660646	0.863701	15	0.738902	0.00164954	FALSE	NA	FALSE
ENSP00000325905	196	SRSF7	YFQSPSRSRSRSRSI	0.108972	0.80992	6	0.973054	0.00107934	FALSE	NA	FALSE
ENSP00000301785	244	HNRNPUL2	KDEEEDQTLVNLDTY	0.052111	0.703127	8	0.945777	0.000382517	FALSE	NA	FALSE
ENSP00000342307	191	FOXM1	IQWLRKMSSDGLGSR	0.639003	0.816622	5	0.990289	0.00114706	FALSE	NA	FALSE
ENSP00000265563	58	PRKAR2A	PAATPRQSLGHPPPE	0.100028	0.814216	16	0.736992	0.0011256	FALSE	NA	FALSE
ENSP00000309597	548	MAP3K11	GQAWGRQSPRRLEDS	0.0834337	0.726552	23	-0.667946	0.000495958	FALSE	NA	FALSE
ENSP00000383851	39	KIAA1522	SGLRRAFSWLRGKRR	0.647208	0.833262	146	0.263372	0.00131865	FALSE	0.131809	FALSE
ENSP00000371905	307	ZDHHC20	DPEQASVTNQNEYAR	0.0743171	0.717809	15	-0.790297	0.000454135	FALSE	NA	FALSE
ENSP00000306123	1116	RPAP1	LYHRASDTPSGLSPT	0.109405	0.805518	4	0.998948	0.00105182	FALSE	NA	FALSE
ENSP00000380308	51	DYNC1I2	VAPVQEESDLEKKRR	0.0580924	0.687098	19	-0.736618	0.000322039	FALSE	0.26846	FALSE
ENSP00000331342	501	RAB11FIP1	VVSRQGSSLNLFEDV	0.079585	0.753234	32	-0.570377	0.00065341	FALSE	NA	FALSE
ENSP00000311747	256	RBM14	YRAQPSASLGVGYRT	0.0979781	0.787698	43	0.487768	0.000907288	FALSE	NA	FALSE
ENSP00000260970	254	PPIG	KRKKSKKSASSESEA	0.104942	0.831894	6	-0.970168	0.00132167	FALSE	NA	FALSE
ENSP00000360497	85	RNF113A	AAYGDLSSEEEEENE	0.0738305	0.780326	13	0.807089	0.000852674	FALSE	-0.0300396	FALSE
ENSP00000399511	766	TNIK	RVRANSKSEGSPVLP	0.387031	0.827502	24	-0.618363	0.00127897	FALSE	NA	FALSE
ENSP00000361803	237	SMAP2	GSMPTAGSAGSVPEN	0.0944429	0.820983	35	-0.524559	0.00121705	FALSE	NA	FALSE
ENSP00000341489	645	SYDE1	RGRGGPESPPSNRYA	0.371155	0.826953	10	0.863652	0.00127845	FALSE	2.67612	FALSE
ENSP00000251636	71	DHX29	PKIYSFNSTNDSSGP	0.0775079	0.775347	18	0.716504	0.000821786	FALSE	NA	FALSE
ENSP00000244050	92	SNAI1	VAELTSLSDEDSGKG	0.0928538	0.801657	9	0.897133	0.00103811	FALSE	-0.609006	FALSE	CSNK2A1
ENSP00000262056	445	EIF4B	RRRESEKSLENETLN	0.367942	0.834403	78	0.3563	0.0013661	FALSE	-0.340922	FALSE
ENSP00000354730	476	CHAMP1	QKSSRGGSPDLWKSS	0.655256	0.844301	146	0.260779	0.00147728	TRUE	-0.249009	FALSE
ENSP00000267838	33	LYSMD2	PPRSRSGSESEEAEL	0.955157	0.924461	41	0.457968	0.00260482	FALSE	0.166007	FALSE
ENSP00000261402	22	NUAK1	LGLGAPGSPREAVAG	0.0970822	0.828712	10	-0.862752	0.00131105	FALSE	0.09266	FALSE
ENSP00000324560	468	ULK1	AIRRSGSTSPLGFAR	0.382366	0.844283	23	0.623421	0.00148196	FALSE	NA	FALSE
ENSP00000419449	2	EIF1	______MSAIQNLHS	0.308493	0.749825	36	-0.541288	0.00065203	FALSE	NA	FALSE
ENSP00000279392	84	HIRIP3	KKGKRPPTPCSDPER	0.642757	0.822725	29	-0.56988	0.00125022	FALSE	-0.238116	FALSE
ENSP00000406209	540	EPN1	SLAEAVGSPPPAATP	0.0951232	0.818646	50	0.444769	0.00121157	FALSE	-0.237413	FALSE
ENSP00000394869	211	EIF2B4	PQYSRQNSLTQFMSI	0.643827	0.821749	12	0.81489	0.00124304	FALSE	NA	FALSE
ENSP00000324741	541	C7orf43	VMERRAITPPVASPV	0.645924	0.820715	10	-0.864923	0.00123343	FALSE	NA	FALSE
ENSP00000384792	50	WDR62	RRRTRLSTASEETVQ	0.938351	0.897825	12	0.79078	0.00219537	FALSE	NA	FALSE
ENSP00000347134	539	NET1	LTAQRRASTVSSVTQ	0.657172	0.865344	10	0.852087	0.00174485	FALSE	NA	FALSE
ENSP00000262198	1026	ADNP2	RQRNESRTEGPIVKD	0.374297	0.80568	10	0.869195	0.00109048	FALSE	NA	FALSE
ENSP00000354878	862	KIF21A	SDAPAQDTGSSAAAV	0.0956214	0.79472	12	0.823585	0.000992591	FALSE	NA	FALSE
ENSP00000287647	8	FANCD2	MVSKRRLSKSEDKES	0.658749	0.834477	12	0.810654	0.0013814	FALSE	NA	FALSE
ENSP00000359423	13	MTM1	TSKYNSHSLENESIK	0.0864151	0.742263	36	-0.543402	0.00061496	FALSE	NA	FALSE
ENSP00000352995	1103	ARHGEF18	SRNRRSLSPILPGRH	0.653917	0.809429	56	-0.423747	0.00113663	FALSE	-0.083423	FALSE
ENSP00000361010	111	REXO4	QQNKKETSPQVKGEE	0.0669578	0.726534	19	-0.71889	0.000523992	FALSE	-0.194735	FALSE
ENSP00000260363	18	KIF23	KPTVKKGSQTNLKDP	0.0875207	0.772666	29	0.586288	0.00083093	FALSE	NA	FALSE
ENSP00000300231	504	MAP1A	ELSSEPQTPPAQKGT	0.0798239	0.751279	56	0.440462	0.000680664	FALSE	-0.684609	FALSE
ENSP00000357643	296	MKI67	SRKSRPKSGGSGHAV	0.6525	0.865616	5	0.986935	0.00178921	FALSE	NA	FALSE
ENSP00000277895	450	ABLIM1	RDRMIHRSTSQGSIN	0.355422	0.80164	34	0.53607	0.0010841	FALSE	NA	FALSE
ENSP00000263650	747	OSBPL5	RQTTFLGSPGPRHER	0.0855536	0.800339	54	-0.433054	0.00107251	FALSE	0.235972	FALSE
ENSP00000296755	614	MAP1B	VPSKEEPSPVKAEVA	0.0721071	0.774197	92	-0.341828	0.000853232	FALSE	-0.0314453	FALSE
ENSP00000265866	298	HNRNPH3	DNQGGYGSVGRMGMG	0.0512765	0.656821	58	0.464348	0.000240891	TRUE	-0.0827749	FALSE
ENSP00000222270	1032	WBP7	KTLLPWDSDESPEAS	0.0846789	0.782747	10	-0.874649	0.000926005	FALSE	-0.030201	FALSE
ENSP00000231368	51	LNPEP	VEYEPRGSRLLVRGL	0.0750918	0.769165	13	0.808621	0.000818667	FALSE	NA	FALSE
ENSP00000356918	131	STX7	ASSRVSGSFPEDSSK	0.129781	0.853507	25	0.596222	0.00165857	FALSE	-0.342574	FALSE
ENSP00000338785	154	STARD13	QRTSRRWSRVDDLYT	0.640693	0.812306	48	0.453745	0.00119906	FALSE	NA	FALSE
ENSP00000399403	608	KLC2	LSDSRTLSSSSMDLS	0.658797	0.856145	22	0.629396	0.00169849	TRUE	NA	FALSE	GSK3B
ENSP00000377232	876	CIZ1	QPNTQDKTPSKVTAR	0.0560217	0.656907	23	-0.693288	0.000244636	FALSE	0.2141	FALSE
ENSP00000264122	480	CBLB	RQNSPVTSPGSSPLA	0.0917782	0.78208	4	-0.999071	0.000928692	FALSE	-0.805721	FALSE
ENSP00000359958	9	ZRANB2	STKNFRVSDGDWICP	0.0783077	0.698995	18	0.743504	0.000405489	FALSE	NA	FALSE
ENSP00000355204	301	FAM110B	ENFARANSDIISLNF	0.619129	0.784854	55	-0.433062	0.000958473	FALSE	NA	FALSE
ENSP00000354718	1507	AKAP13	NRSRDRQSLDGFYSH	0.104697	0.793384	24	0.627369	0.00103291	FALSE	NA	FALSE
ENSP00000244763	268	SSR1	LNQINKASPRRLPRK	0.069976	0.744322	98	-0.338236	0.000658291	FALSE	-0.231095	FALSE	CDK1
ENSP00000403902	526	PPP1R13L	RPLKRRGSMEQAPAV	0.6675	0.884125	63	0.380331	0.0021066	FALSE	-0.976186	FALSE
ENSP00000306822	94	AVEN	SAPVEDDSDAETYGE	0.0668497	0.74158	75	-0.384927	0.000649672	FALSE	0.00910368	FALSE
ENSP00000345133	480	CDC42BPG	TDGPPAGSPGQDSDL	0.0848232	0.789501	8	-0.924515	0.00101532	FALSE	NA	FALSE
ENSP00000335677	373	FOXK2	SSRSAPASPNHAGVL	0.366321	0.841951	33	0.528654	0.0015629	FALSE	-1.17723	FALSE	CDK1;CDK2
ENSP00000367727	393	PANK4	SSGLMSASPELGPAQ	0.0983677	0.784149	14	-0.781182	0.000970843	FALSE	-0.161512	FALSE
ENSP00000240316	272	COIL	TLEARNSSEKLPTEL	0.624115	0.818037	40	0.490905	0.00129882	FALSE	NA	FALSE
ENSP00000310723	109	DDX23	DRKRSSLSPGRGKDF	0.10247	0.78705	232	-0.214669	0.000999999	FALSE	-0.0126307	FALSE
ENSP00000295743	107	EOMES	PPDGRKGSPCGEEEL	0.633498	0.828562	9	-0.887275	0.00141589	FALSE	NA	FALSE
ENSP00000315569	31	DIS3L2	GPHDIGASPGDKKSK	0.0774673	0.77986	49	-0.45785	0.000940063	FALSE	0.192058	FALSE
ENSP00000253024	541	TRIM28	PGTAPAGTPGAPPLA	0.088094	0.80241	81	0.354995	0.00114635	FALSE	0.659954	FALSE
ENSP00000299084	238	SPRED1	LKSIRHVSFQDEDEI	0.629943	0.813679	108	0.306333	0.00126261	FALSE	NA	FALSE
ENSP00000312625	512	HP1BP3	PAKKTRPSSTVIKKP	0.0944259	0.796119	9	0.895542	0.00109367	FALSE	NA	FALSE
ENSP00000264606	266	HDAC4	KVAERRSSPLLRRKD	0.649003	0.850626	8	-0.909899	0.00170729	FALSE	NA	FALSE
ENSP00000239614	27	MSANTD2	MEVLSPASPGGLSDG	0.0732469	0.762572	35	-0.539776	0.000818223	FALSE	-0.0871543	FALSE
ENSP00000156825	85	MBD3	RQRVRYDSSNQVKGK	0.903126	0.785127	64	0.401621	0.00100431	FALSE	NA	FALSE	AURKA
ENSP00000368698	479	HIVEP1	GLFLSHESPKALSIH	0.0672694	0.741738	60	-0.426876	0.00067056	FALSE	NA	FALSE
ENSP00000277895	452	ABLIM1	RMIHRSTSQGSINSP	0.663726	0.825453	50	0.439453	0.00140824	FALSE	-0.156132	FALSE
ENSP00000444357	18	OTUB1	QEPLGSDSEGVNCLA	0.0907279	0.768999	24	-0.634434	0.000869466	FALSE	-0.535763	FALSE
ENSP00000420494	59	LAT2	FTGSRTYSLVGQAWP	0.647412	0.824072	92	0.328339	0.00139669	FALSE	NA	FALSE
ENSP00000225525	58	TAX1BP3	TDKGIYVTRVSEGGP	0.0687377	0.701574	29	-0.609987	0.000442662	FALSE	NA	FALSE
ENSP00000245838	1514	THOC2	MGVSKHKSESPCESP	0.0932556	0.786157	6	-0.973806	0.00102019	FALSE	NA	FALSE
ENSP00000375857	116	LRRFIP1	ASLGGTSSRRGSGDT	0.0948338	0.80009	77	-0.363466	0.00115763	FALSE	0.214344	FALSE
ENSP00000263202	245	UFD1L	KKKGVEPSPSPIKPG	0.072506	0.760424	10	-0.878748	0.000814902	FALSE	NA	FALSE
ENSP00000299687	994	ZNF407	DKKEQISSEPEDFAQ	0.0721835	0.72541	15	-0.781597	0.000578227	FALSE	-0.543521	FALSE
ENSP00000405424	202	OXR1	RPARVVSSTSEEEEA	0.0920406	0.808495	36	0.516943	0.00124582	FALSE	-0.168374	FALSE
ENSP00000371475	1224	TP53BP1	DDTESLHSQGEEEFD	0.0776681	0.746498	9	-0.907605	0.000720492	FALSE	NA	FALSE
ENSP00000429084	2241	UBR5	NQQSRDLSLEVDRDR	0.627625	0.806863	118	-0.29383	0.00124035	FALSE	NA	FALSE
ENSP00000437073	74	MYO18A	PIKVASGSDLHLTDI	0.0806335	0.739262	55	-0.444488	0.000674466	FALSE	0.289326	FALSE
ENSP00000301067	4822	KMT2D	YEVLFPESPARAGTE	0.0565156	0.735722	44	-0.494118	0.000652249	FALSE	-0.0547866	FALSE
ENSP00000186436	1863	TMEM131	YNPWRIWSPTIGRRS	0.633075	0.733823	36	0.54191	0.000640934	FALSE	NA	FALSE
ENSP00000403902	84	PPP1R13L	EPFGSRGSPRKAATD	0.0842573	0.78885	33	-0.543761	0.00107291	FALSE	NA	FALSE
ENSP00000337168	652	EPB41L1	RDKSDSDTEGLLFSR	0.116412	0.814528	23	-0.628056	0.00133259	FALSE	NA	FALSE
ENSP00000220751	531	RIPK2	LVVSRSPSLNLLQNK	0.653277	0.841416	51	0.429581	0.00165604	FALSE	-0.544364	FALSE
ENSP00000344666	581	NF2	HNTIKKLTLQSAKSR	0.103523	0.787896	9	0.896129	0.00107293	FALSE	NA	FALSE
ENSP00000380033	301	DDX17	GVEICIATPGRLIDF	0.0595816	0.721311	13	0.821648	0.000570573	FALSE	-0.225502	FALSE
ENSP00000366936	310	SHB	PEGQSVDSDSESTVS	0.0982575	0.812452	30	-0.558991	0.00132279	FALSE	NA	FALSE
ENSP00000259021	57	KAT7	SQSSQDSSPVRNLQS	0.0739408	0.739186	103	-0.329042	0.000689616	FALSE	-0.0735757	FALSE	PLK1
ENSP00000281142	656	SCLT1	NRLQRRLSQAEERAA	0.652837	0.84575	15	0.736736	0.00173054	FALSE	NA	FALSE
ENSP00000364550	317	KDM5C	MRLRRNHSNAQFIES	0.637943	0.807248	151	0.259735	0.00127918	FALSE	NA	FALSE
ENSP00000436152	14	TP53I11	PPLMKKHSQTDLVSR	0.109751	0.81291	66	0.386643	0.00134224	FALSE	NA	FALSE
ENSP00000347198	917	SRGAP1	RRRPGHGSLTNISRH	0.373168	0.833302	23	0.620621	0.00157889	FALSE	NA	FALSE
ENSP00000300305	276	RUNX1	DTRQIQPSPPWSYDQ	0.348012	0.710736	7	-0.962323	0.00051858	FALSE	NA	FALSE	CDK1;CDK2;CDK6;MAPK1;MAPK3
ENSP00000005340	211	DVL2	ESTSLGDSDEEDTMS	0.0667814	0.730456	31	-0.579388	0.000636722	FALSE	NA	FALSE
ENSP00000437073	987	MYO18A	SATVLSGSIAGLEGG	0.0899787	0.763485	24	-0.633965	0.000879585	FALSE	NA	FALSE
ENSP00000271638	5	S100A11	___MAKISSPTETER	0.0934204	0.785584	23	0.637158	0.00107637	FALSE	NA	FALSE
ENSP00000264431	960	RAPGEF2	KKRVRRSSFLNAKKL	0.925056	0.870428	37	0.489577	0.00210238	FALSE	NA	FALSE	PRKCQ
ENSP00000262710	328	ACIN1	DERPKTRSQEQEVLE	0.371797	0.810927	91	-0.331208	0.0013419	FALSE	0.486418	FALSE
ENSP00000337998	767	NCKAP5L	RVDLEPVSPRSCLTK	0.071541	0.772497	24	0.629937	0.000970688	FALSE	NA	FALSE
ENSP00000433352	1138	LMO7	GDRNKSRSTTELDDY	0.389417	0.825669	71	0.369478	0.001519	FALSE	-0.5123	FALSE
ENSP00000362774	1119	RC3H2	PPKQKKQSLGEDHVI	0.0956456	0.803728	41	0.485945	0.00127749	FALSE	NA	FALSE
ENSP00000351416	1696	ANKRD17	TCTKSGPSPLSSPNG	0.0850884	0.723833	33	0.564981	0.000613448	FALSE	-1.45851	FALSE
ENSP00000184956	337	HEATR6	EEEEKESSGEIEAAP	0.0719068	0.76295	24	0.633123	0.000897986	FALSE	NA	FALSE
ENSP00000331983	1261	LRRC16A	SPKPLLQSPKPSLAA	0.0816585	0.763834	26	-0.61136	0.000906162	FALSE	NA	FALSE
ENSP00000280665	147	DCP1B	QGTGAGISPVILNSG	0.0824291	0.78806	73	-0.373769	0.00112483	FALSE	0.0758629	FALSE
ENSP00000354686	57	ZNF652	VYKRESGSPYSVLVD	0.095272	0.787814	39	-0.502224	0.00112261	FALSE	-0.0605021	FALSE
ENSP00000324127	769	PSD3	KTISRIGSTTNPFLD	0.629329	0.811039	26	0.5943	0.00136737	FALSE	NA	FALSE
ENSP00000382269	1772	HECTD1	YVLKRQFSALVPAFD	0.623866	0.776387	286	-0.19321	0.00102285	FALSE	NA	FALSE
ENSP00000433681	1372	NCAPD3	KSRHRSRSLGVLPFT	0.941582	0.887873	13	0.762663	0.00243112	FALSE	NA	FALSE
ENSP00000311747	620	RBM14	DYRRLSESQLSFRRS	0.371055	0.753282	50	0.457734	0.000830903	TRUE	-1.04563	FALSE
ENSP00000264245	1178	ARHGAP31	ALTGRRNSAPVSVSA	0.677467	0.899214	81	0.329859	0.00263633	FALSE	NA	FALSE
ENSP00000417509	694	FAM208A	LIQCRKKSVGGDSDT	0.626229	0.785694	30	0.565854	0.00111787	FALSE	0.0530011	FALSE
ENSP00000080059	503	HDAC7	AGRLPRGSTGDTVLL	0.377404	0.856329	10	0.847384	0.00196579	FALSE	NA	FALSE
ENSP00000345808	174	ARHGAP12	KVSSQNRTRSFGHFP	0.0765723	0.720074	70	0.399896	0.000603959	FALSE	NA	FALSE
ENSP00000379838	23	CARHSP1	ASVGLLDTPRSRERS	0.0852736	0.764604	49	-0.458101	0.000933229	FALSE	0.438903	FALSE	CDK1
ENSP00000356448	650	TPR	KRPSTSQTVSTPAPV	0.110459	0.802238	36	0.515337	0.001298	TRUE	NA	FALSE
ENSP00000307863	79	U2AF2	EHGGLIRSPRHEKKK	0.0607516	0.701864	321	0.193123	0.000502538	FALSE	-0.112006	FALSE	CDK1
ENSP00000258098	209	RAB11FIP5	KYDLESASAILPSSA	0.0893263	0.787361	25	-0.611547	0.00116161	FALSE	NA	FALSE
ENSP00000245908	197	SH2D3A	PLGTVADSLRASDGQ	0.0876563	0.80638	8	-0.91657	0.00136249	FALSE	NA	FALSE
ENSP00000377298	1757	NUMA1	SVPGEPASPISQRLP	0.0860079	0.798781	259	0.199066	0.00127983	FALSE	-0.0385534	FALSE
ENSP00000320663	146	EML4	PQIRASPSPQPSSQP	0.102757	0.810531	108	-0.303389	0.00141388	FALSE	-0.15367	FALSE
ENSP00000334958	1315	RLTPR	QDGPGPPSPGQSPSP	0.0998194	0.817184	16	-0.724771	0.00149234	FALSE	NA	FALSE
ENSP00000273859	613	ATP10D	RQKIRHPSLGGLPIK	0.649161	0.858833	11	-0.818864	0.00205034	FALSE	NA	FALSE
ENSP00000353375	282	MAP4	AKDMESPTKLDVTLA	0.0689627	0.707373	69	-0.405651	0.000544261	FALSE	NA	FALSE
ENSP00000383851	1030	KIAA1522	PPVARKPSVGVPPPA	0.643169	0.852307	52	0.419593	0.00195856	FALSE	0.624396	FALSE
ENSP00000364547	672	SVIL	RKESDRCTSHSETPT	0.0833361	0.739862	14	0.790744	0.000759319	FALSE	NA	FALSE
ENSP00000352572	2192	PCNT	CQDMSLSSPTSVLGG	0.0850011	0.783495	23	0.634953	0.00113422	FALSE	NA	FALSE
ENSP00000386862	131	SH3BP4	MIDNLPDSPDEVAKE	0.0521627	0.69206	28	0.617558	0.000463122	FALSE	0.277248	FALSE
ENSP00000464893	385	UNK	SPSNLCGSPPGSIRK	0.0871024	0.756033	76	0.373547	0.000888243	FALSE	-0.751027	FALSE
ENSP00000263805	937	ZNF106	VATQRRHSAQLSSDH	0.643028	0.818365	224	0.210679	0.00151821	FALSE	NA	FALSE
ENSP00000365201	782	PRRC2A	AMLRERGTPPVDPKL	0.111516	0.803967	47	-0.453911	0.00135231	FALSE	NA	FALSE
ENSP00000393316	226	TMX1	YPSKKLLSESAQPLK	0.10319	0.811148	24	0.613362	0.00143611	FALSE	NA	FALSE
ENSP00000356579	473	CEP350	GHIGRAESDPRLDVL	0.641782	0.819818	24	-0.610275	0.00154117	FALSE	NA	FALSE
ENSP00000262965	379	TCF3	AGAPGALSPSYDGGL	0.0889137	0.801029	120	0.289742	0.00132788	FALSE	-0.179794	FALSE	MAP3K10
ENSP00000238616	331	NEK9	APTKRPRSSTVTEAP	0.654669	0.87888	24	0.590331	0.00239113	FALSE	-2.23893	FALSE
ENSP00000349259	2316	SPTBN1	DKHEVSASTQSTPAS	0.0910908	0.782724	19	-0.68766	0.0011388	FALSE	NA	FALSE
ENSP00000386227	389	MCC	IEQLTTASEHCDLAI	0.0606058	0.723575	31	0.57834	0.000654787	FALSE	NA	FALSE
ENSP00000436049	152	EIF3M	DQVRKWISDWNLTTE	0.0631453	0.707672	18	-0.731707	0.000557667	FALSE	NA	FALSE
ENSP00000378040	76	BAD	IRSRHSSYPAGTEDD	NA	0.710221	28	0.609671	0.000572914	FALSE	NA	FALSE
ENSP00000334375	415	LRCH3	YIEQRRISHEGSPVK	0.635882	0.795193	51	0.438778	0.00127808	FALSE	NA	FALSE
ENSP00000297109	104	SAP30L	GDSPEHDTDIPEVDL	0.0719745	0.73621	29	-0.590315	0.000749156	FALSE	NA	FALSE
ENSP00000319974	844	BBX	RTADGRVSPAGGTLD	0.0833116	0.786068	106	-0.310761	0.00118604	FALSE	-0.222499	FALSE
ENSP00000335614	17	PPFIA3	SEDGRRGSALGPDEA	0.636646	0.821366	43	0.46712	0.00158882	FALSE	NA	FALSE
ENSP00000354498	580	PHLDB1	RERKNSITEISDNED	0.370851	0.766221	20	-0.678775	0.00100015	FALSE	NA	FALSE
ENSP00000378400	230	LIMA1	KISENSYSLDDLEIG	0.0997117	0.771449	32	0.552245	0.00104881	FALSE	-1.04961	FALSE
ENSP00000355922	1654	CENPF	GLDLSSRSLLGIDTE	0.0979498	0.7882	77	-0.361962	0.00121777	FALSE	3.4169	FALSE
ENSP00000262315	73	CHTF18	APAASVGSSQGGARK	0.0825138	0.799841	13	0.789036	0.00134368	FALSE	0.650462	FALSE
ENSP00000383851	891	KIAA1522	LQMVRLRSVGAPGGA	0.634931	0.834068	15	0.735818	0.00176585	FALSE	NA	FALSE
ENSP00000449404	302	KRT8	YEDIANRSRAEAESM	0.0706527	0.743194	23	0.648671	0.000813584	FALSE	NA	FALSE
ENSP00000301067	2239	KMT2D	GTPRHQPSTPDPFLK	0.0907426	0.786288	8	0.920041	0.0012026	FALSE	NA	FALSE
ENSP00000352927	1066	SOGA2	GNLQRAVSVSSMSEF	0.658636	0.841971	19	0.665338	0.00187854	FALSE	NA	FALSE
ENSP00000215582	78	MISP	HAYTGQPSPRGLHSE	0.0634837	0.743437	28	0.595701	0.00082396	FALSE	NA	FALSE
ENSP00000453403	240	NUSAP1	VPPRGRLSVASTPIS	0.10895	0.838351	15	0.733881	0.00184219	TRUE	NA	FALSE	AURKB
ENSP00000364209	247	MAGED2	RALLSLRSPKARRGK	0.0965675	0.813662	274	-0.190645	0.00152208	FALSE	NA	FALSE
ENSP00000355090	484	ARHGAP11A	VKTGLLFSPDVDEKL	0.0753898	0.752947	24	-0.632927	0.000902315	FALSE	0.0757696	FALSE
ENSP00000386931	455	SPATS2L	GPAKSQGSGNEAEPL	0.0977525	0.828279	36	-0.504372	0.00170876	FALSE	-0.068805	FALSE
ENSP00000317903	348	R3HDM2	RPPVTKASSFSGISI	0.0922687	0.779796	10	-0.867293	0.00115257	FALSE	NA	FALSE
ENSP00000262238	348	YY1	KRHQLVHTGEKPFQC	0.0467794	0.670065	49	-0.487561	0.000380508	FALSE	NA	FALSE
ENSP00000250916	109	KLF16	SSSSAASSPSSGRAP	0.113197	0.851376	23	-0.609005	0.00204093	FALSE	-0.186821	FALSE
ENSP00000469029	164	ZNF574	PAPVVLGSPVVLGPP	0.0838091	0.793799	23	-0.629044	0.00130248	FALSE	0.0587384	FALSE
ENSP00000355589	1461	SIPA1L2	LKLMLPDSPLVEEGR	0.065764	0.717686	36	0.541766	0.000643479	FALSE	-0.280394	FALSE
ENSP00000414712	264	MAP7	SFLARSKSTAALSGE	0.664039	0.860466	15	-0.725876	0.00218642	FALSE	NA	FALSE
ENSP00000383199	303	NEDD4L	ASPGSRTSPQELSEE	0.103653	0.826712	23	-0.617122	0.0017076	FALSE	NA	FALSE
ENSP00000332643	316	NDN	PTAHYPRSSVSED__	0.0699882	0.783372	4	0.998798	0.00120194	FALSE	NA	FALSE
ENSP00000216297	1023	SUPT16H	MSRKRKASVHSSGRG	0.931017	0.877064	27	0.558432	0.00246765	FALSE	NA	FALSE
ENSP00000242576	14	UNG	LYSFFSPSPARKRHA	0.0837912	0.741942	25	-0.625402	0.000828512	FALSE	NA	FALSE
ENSP00000255882	230	PI4KA	LEGVRRRSFNDFRSI	0.653903	0.847316	39	0.479449	0.00201321	FALSE	NA	FALSE
ENSP00000355890	956	EPRS	EYKPVSATGAEDKDK	0.0883522	0.759527	27	0.597939	0.000987921	FALSE	NA	FALSE
ENSP00000300249	230	MAPRE2	SAKRASSSGSASKSD	0.12641	0.842174	7	-0.935639	0.00194926	FALSE	NA	FALSE
ENSP00000216129	15	TTLL12	ERRPAERSSPGQTPE	0.375196	0.847691	220	-0.20694	0.0020328	FALSE	0.198207	FALSE
ENSP00000261167	600	WBP11	TAAPQRKSEDDSAVP	0.091642	0.772683	38	0.508551	0.00111383	FALSE	0.0229143	FALSE
ENSP00000270583	407	KLHDC4	QVLTAPGSAGQPRSE	0.0995268	0.821574	30	0.549236	0.00167009	FALSE	NA	FALSE
ENSP00000302961	414	HSPA4	NSPAEEGSSDCEVFS	0.0686922	0.751666	15	-0.763663	0.0009215	FALSE	NA	FALSE
ENSP00000336747	516	HIP1	EKKELEDSLERISDQ	0.0649056	0.721448	12	-0.8368	0.000688519	FALSE	NA	FALSE
ENSP00000264501	3996	KIAA1109	ALETIPITPVERNYT	0.057033	0.724376	36	0.53802	0.000713262	FALSE	NA	FALSE
ENSP00000427866	105	DMTN	EVWADSRSPGIISQA	0.0861381	0.777707	23	0.633516	0.00117332	FALSE	NA	FALSE
ENSP00000262809	308	ELL	LLGDPAASSPPGERG	0.0914848	0.808813	15	0.742507	0.00152149	FALSE	NA	FALSE
ENSP00000040738	1701	BOD1L1	GTEIRAGSISSEEVD	0.647137	0.850475	27	0.565922	0.00209253	FALSE	NA	FALSE
ENSP00000358547	241	MPP1	SAPSEAPSCSPFGKK	0.0848763	0.772149	13	-0.796481	0.00111984	FALSE	NA	FALSE
ENSP00000324560	694	ULK1	GPFGRSFSTSRLTDL	0.656185	0.832645	16	0.71539	0.00183543	FALSE	NA	FALSE
ENSP00000341360	344	COBLL1	AGRVRAGSLQLSSMS	0.932521	0.901585	27	0.549727	0.0029748	FALSE	NA	FALSE
ENSP00000238714	708	PAPOLG	SRKKRLPSKELPDSS	0.65419	0.85291	18	0.674556	0.00213592	FALSE	NA	FALSE
ENSP00000417569	688	STIM2	GILEKSCSMNQLSSG	0.124782	0.822627	137	0.265667	0.00170313	FALSE	NA	FALSE
ENSP00000311513	1375	RSF1	LPSTNGQSPGKAIEN	0.0715219	0.73572	85	-0.356812	0.000802306	FALSE	-0.0665922	FALSE
ENSP00000435371	279	CHEK1	GAKRPRVTSGGVSES	0.107643	0.817706	18	0.686539	0.00165129	FALSE	NA	FALSE
ENSP00000359988	231	SRSF11	KRVREAQSLISAAIE	0.0800312	0.791992	10	-0.86187	0.00134357	FALSE	NA	FALSE
ENSP00000437271	221	TNKS1BP1	STLFRGWSQEGPVKS	0.638316	0.795519	53	0.428033	0.00138762	FALSE	-0.792756	FALSE
ENSP00000335614	1164	PPFIA3	AAAGALGSPGLPLRK	0.0948914	0.824014	64	-0.383683	0.00174993	FALSE	-0.129295	FALSE
ENSP00000452871	238	TLE3	EKDSLSRYDSDGDKS	NA	0.671549	9	0.921437	0.000414146	FALSE	NA	FALSE
ENSP00000262316	346	RHBDF1	RLRQEVVSTAGPRRG	0.357493	0.824252	24	0.604477	0.00175625	FALSE	NA	FALSE
ENSP00000323246	95	E2F7	KMLISAASPDIRDRE	0.0905714	0.790673	14	-0.767829	0.0013424	FALSE	-0.402399	FALSE
ENSP00000377914	177	CIAPIN1	SSRQLKLSITKKSSP	0.374731	0.821355	37	0.497763	0.00171975	FALSE	NA	FALSE
ENSP00000368391	171	TPD52	KLEDVKNSPTFKSFE	0.0663402	0.753475	42	0.490666	0.000970278	FALSE	-0.180594	FALSE
ENSP00000318177	42	FUBP3	SIPHLNNSTPLVDPS	0.0818491	0.741393	24	-0.634326	0.000871796	FALSE	NA	FALSE
ENSP00000273854	960	EPHA5	SNLLAEHSPLGSGAY	0.0796736	0.759071	3	-0.999999	0.00102809	FALSE	NA	FALSE
ENSP00000261211	165	CDK17	LEKLQINSPPFDQPM	0.0668715	0.698932	46	0.48863	0.000570177	FALSE	NA	FALSE
ENSP00000348316	87	HN1	SGLQRRNSSEASSGD	0.66527	0.880769	352	0.159592	0.00267476	TRUE	-0.0010107	FALSE
ENSP00000310966	128	CD3EAP	PQQSLSGSPLQPIPA	0.0812539	0.735453	61	-0.416772	0.000834232	FALSE	0.0574506	FALSE
ENSP00000264360	897	PCDH10	DRPRRVNSSAFQEAD	0.639505	0.824141	14	0.755127	0.00179332	FALSE	NA	FALSE
ENSP00000267229	616	RBM26	TQQLQTTSPKPLVQQ	0.061602	0.723209	66	0.405024	0.000742538	FALSE	-0.106923	FALSE
ENSP00000338413	835	UBA1	ELKATLPSPDKLPGF	0.0783602	0.788241	98	-0.319418	0.0013463	FALSE	-0.17962	FALSE	CDK1
ENSP00000399403	615	KLC2	SSSSMDLSRRSSLVG	0.0895556	0.770785	10	0.867018	0.00116173	FALSE	NA	FALSE
ENSP00000377771	67	SIPA1	ARPPTPASPRARAHS	0.088818	0.799891	40	-0.48569	0.00148813	FALSE	-0.719065	FALSE
ENSP00000363574	235	EIF6	QPSTIATSMRDSLID	0.0825902	0.796822	40	-0.486644	0.00145175	FALSE	0.133604	FALSE	PRKCA
ENSP00000437271	1545	TNKS1BP1	AQTSRRPSQGPPARS	0.656038	0.848467	52	0.415815	0.00217144	FALSE	NA	FALSE
ENSP00000367263	4386	AHNAK	NIKAPKISMPDIDFN	0.0726174	0.744979	34	-0.542052	0.000928573	FALSE	NA	FALSE
ENSP00000370150	153	WRNIP1	AAAAGSASPRSWDEA	0.0949231	0.779036	212	-0.220044	0.00126168	FALSE	-0.234429	FALSE
ENSP00000262031	106	RBMS2	YGFVDFDSPSAAQKA	0.0632466	0.741362	53	-0.442826	0.000898739	FALSE	-0.0977654	FALSE
ENSP00000340494	447	ZNF395	LSPVRSRSLSFSEPQ	0.684659	0.89768	16	0.690619	0.00305803	FALSE	NA	FALSE	CHEK1
ENSP00000296930	254	NPM1	IKAKMQASIEKGGSL	0.0749312	0.750231	284	-0.194562	0.000981066	FALSE	-0.138664	FALSE
ENSP00000433352	1285	LMO7	SSSVPPPSAGSVKTS	0.0896245	0.796373	4	-0.998533	0.00146745	FALSE	NA	FALSE
ENSP00000361009	1200	PREX1	LGSDEMGSGDELPCD	0.0746199	0.725226	29	-0.589073	0.000773583	FALSE	NA	FALSE
ENSP00000393557	254	SLC4A4	AMTHRNLTSSSLNDI	0.637178	0.788994	5	-0.988995	0.00138359	FALSE	NA	FALSE
ENSP00000264436	613	ADD2	AKEAETKSPLVSPSK	0.0835931	0.78155	10	0.863037	0.00130066	FALSE	NA	FALSE	GSK3B
ENSP00000355923	620	PTPN14	SSPVVHQSLQEVSEP	0.0799449	0.782382	60	-0.405402	0.00131194	FALSE	NA	FALSE
ENSP00000356481	602	FAM129A	ASPARRASAILPGVL	0.655302	0.866215	50	0.418413	0.00249573	FALSE	NA	TRUE	AKT1
ENSP00000379712	1124	IQSEC2	NGTMARSSLEDTYGA	0.0926025	0.800027	6	0.967994	0.00152019	FALSE	NA	FALSE
ENSP00000346762	240	SND1	READGSETPEPFAAE	0.0861394	0.748713	15	0.761384	0.000974962	FALSE	-0.286546	FALSE
ENSP00000341360	204	COBLL1	EPLDLTKSLNDLGLR	0.0882703	0.767277	9	-0.893897	0.0011532	FALSE	NA	FALSE
ENSP00000301015	1854	PIEZO1	RVGPTDGTPEPQVEL	0.0814546	0.76823	34	-0.533321	0.00116293	FALSE	NA	FALSE
ENSP00000338481	598	EPB41L2	DGRREVRSPTKAPHL	0.364986	0.817574	216	-0.211761	0.00174957	FALSE	NA	FALSE
ENSP00000360133	56	ITGB3BP	DGLLEENSFDPSKIT	0.075426	0.759302	17	-0.721477	0.00107881	FALSE	NA	FALSE
ENSP00000161863	1201	YTHDC2	RSNNSRKSSADTEFS	0.0865768	0.753307	25	0.616884	0.00102172	FALSE	NA	FALSE
ENSP00000364289	7	NCBP1	_MSRRRHSDENDGGQ	0.65478	0.836554	24	0.597902	0.00203069	FALSE	0.828231	FALSE	RPS6KB1
ENSP00000399863	432	ZNF839	GPRRRACSETLAESR	0.950543	0.922756	5	0.979035	0.00363255	FALSE	NA	FALSE
ENSP00000263245	143	ARFGAP3	SCVVPPLSPPPKEED	0.0715451	0.710743	30	0.585302	0.000679852	FALSE	NA	FALSE
ENSP00000381657	1104	DOT1L	PSLSAGVSPKRRALP	0.0909926	0.807635	93	-0.322176	0.00163633	FALSE	-0.278717	FALSE
ENSP00000365016	594	IRS2	VPQPSSASLDEYTLM	0.104084	0.793572	44	0.465259	0.00146132	FALSE	-0.693808	FALSE
ENSP00000427900	1379	KIF13B	KGKLSRRSISSPNVN	0.105179	0.818456	33	-0.522637	0.00180684	FALSE	NA	FALSE
ENSP00000438262	223	TJP2	RSRERDLSRDRSRGR	0.928048	0.890063	16	-0.691458	0.00300803	FALSE	NA	FALSE
ENSP00000377262	507	SRPK2	RSRTVSASSTGDLPK	0.389036	0.863256	22	0.611154	0.00251356	FALSE	NA	FALSE
ENSP00000449381	354	MAPKAPK5	VSLKPLHSVNNPILR	0.0829912	0.788316	14	0.765311	0.00142368	FALSE	NA	FALSE
ENSP00000355899	58	RRP15	SEKDHFYSDDDAIEA	0.0655708	0.751636	13	0.799629	0.00103455	FALSE	NA	FALSE
ENSP00000308258	16	PTDSS2	AGGPRPESPVPAGRA	0.646482	0.84892	208	-0.210488	0.00227572	FALSE	NA	FALSE
ENSP00000380136	941	KAT6A	DLPKRRLSEGVEPWR	0.654347	0.836349	46	0.442464	0.00207705	FALSE	NA	FALSE
ENSP00000225388	652	NUFIP2	RGLERNDSWGSFDLR	0.656623	0.858281	357	0.159974	0.00243283	TRUE	-0.101704	FALSE
ENSP00000386456	676	AAK1	KSATTTPSGSPRTSQ	0.0983093	0.80991	25	-0.595118	0.0017005	FALSE	-0.454668	FALSE
ENSP00000355511	649	CHML	EESKNLESPEKHLQN	0.0662832	0.710176	21	-0.679968	0.00069579	FALSE	NA	FALSE
ENSP00000282561	306	GJA1	RNYNKQASEQNWANY	0.057625	0.691182	24	0.651064	0.000569862	FALSE	NA	FALSE
ENSP00000273317	239	LIMD1	LSLSSSRSSEGSLGG	0.125787	0.856074	15	-0.721262	0.00240716	FALSE	NA	FALSE
ENSP00000282633	284	FAM21A	ENTRPKRSRPTSFAD	0.0926327	0.790348	24	0.612698	0.00145819	FALSE	NA	FALSE
ENSP00000356437	407	SASH1	LSHGRTCSFGGFDLT	0.640638	0.827133	187	0.225064	0.00195561	FALSE	-0.187123	FALSE
ENSP00000420213	658	FLNB	YGPGLEKSGCIVNNL	0.0545058	0.677946	5	-0.994453	0.000495584	FALSE	NA	FALSE
ENSP00000414982	162	KLC1	KKYDDDISPSEDKDT	0.0572109	0.719851	19	-0.703767	0.00077229	FALSE	NA	FALSE
ENSP00000392660	477	ARHGAP28	SPSARRMSDVPEGVI	0.643646	0.81022	16	0.718393	0.00171925	FALSE	NA	FALSE
ENSP00000249806	31	CLN6	FLQARHGSVSADEAA	0.630546	0.822024	66	0.375589	0.00188593	FALSE	NA	FALSE
ENSP00000270066	451	SMG9	PRAGPGSSPLFSLLP	0.0845697	0.801605	56	-0.411837	0.00161254	FALSE	NA	FALSE
ENSP00000359552	306	PKN2	VAASPTLSPRQSMIS	0.0928721	0.796786	37	0.501811	0.00155427	FALSE	NA	FALSE
ENSP00000358799	659	RBM15	HLDRSPESDRPRKRH	0.0703739	0.731623	39	-0.511491	0.000874822	FALSE	NA	FALSE
ENSP00000354964	214	ZNF318	SQEEGPLSPFLGQLD	0.0585326	0.736464	42	-0.492652	0.000918413	FALSE	NA	FALSE
ENSP00000356579	1818	CEP350	TKDNKATSPGPTDLE	0.0766063	0.774216	10	0.863099	0.00129843	FALSE	-0.0717546	FALSE
ENSP00000296755	2271	MAP1B	KSKPLAASPKPAGLK	0.0724905	0.752796	58	-0.418609	0.00107463	FALSE	-0.150915	FALSE
ENSP00000407509	116	PNPLA6	RKIMRKVSQSTSSLV	0.646883	0.838488	45	0.445473	0.00216532	FALSE	NA	FALSE
ENSP00000354498	665	PHLDB1	AGASGRSSEEPGVAT	0.0879527	0.798798	9	0.883091	0.0016017	FALSE	NA	FALSE
ENSP00000352185	1056	PHF2	FLTQRRPSASSPNNN	0.650268	0.827688	19	0.662262	0.00200635	FALSE	NA	FALSE
ENSP00000354964	173	ZNF318	RLSDRLGSPVDNLED	0.645049	0.845753	95	-0.30927	0.00229131	FALSE	0.191532	FALSE
ENSP00000439537	1378	MACF1	RRRMLSSSDAITQEF	0.369474	0.790408	34	0.523157	0.00149995	FALSE	NA	FALSE
ENSP00000299492	329	PPFIBP2	GPSERTLSINEEEPE	0.664277	0.883589	18	0.658193	0.00298191	FALSE	NA	FALSE
ENSP00000380877	233	ASCC2	LEERGRLTPSDMPLL	0.0927733	0.776392	17	-0.71229	0.00133582	FALSE	0.171757	FALSE
ENSP00000300659	416	NFATC3	TPIFRTSSLPPLDWP	0.648759	0.821554	9	0.876589	0.001923	FALSE	NA	FALSE
ENSP00000164139	430	PYGM	VDRLRRMSLVEEGAV	0.927938	0.863379	5	-0.983194	0.00260882	FALSE	NA	FALSE
ENSP00000257909	170	TROAP	RVQGVRASAYLAPRT	0.0856487	0.7915	4	0.99848	0.00151981	FALSE	NA	FALSE
ENSP00000366244	186	ARAF	LLTPQGPSPRTQHCD	0.0599449	0.658781	27	0.631553	0.000410887	FALSE	NA	FALSE
ENSP00000357177	1520	ARHGEF11	RWTDGSLSPPAKEPL	0.107658	0.800833	23	-0.618565	0.0016535	FALSE	NA	FALSE
ENSP00000351052	344	ZC3HC1	GSEQAEKSPGPIVSR	0.080353	0.775698	117	0.292922	0.00135054	FALSE	0.157154	FALSE
ENSP00000334642	496	PDZD8	TESRELDSEFEDLAS	0.0818566	0.769792	36	-0.515741	0.00128471	FALSE	NA	FALSE
ENSP00000354498	223	PHLDB1	PAATSPLSPMANGGR	0.0776208	0.777213	15	0.747066	0.00137113	FALSE	NA	FALSE
ENSP00000247226	981	PLEKHG3	GGRPSARSPLSPTET	0.377461	0.845686	40	-0.467709	0.00234124	FALSE	-0.321086	FALSE
ENSP00000393292	242	TOR1AIP1	VKARSRDSDESGDKT	0.101442	0.811566	12	-0.799138	0.00181776	FALSE	NA	FALSE
ENSP00000347427	733	MINK1	PGPPNASSNPDLRRS	0.101932	0.7971	20	-0.657673	0.00162396	FALSE	NA	FALSE
ENSP00000404151	655	CEP170B	QGLPVPGSPGGQKWV	0.0827992	0.77553	24	0.615551	0.00136539	FALSE	-0.762553	FALSE	CHEK1
ENSP00000378040	74	BAD	VEIRSRHSSYPAGTE	0.0845915	0.777075	26	0.593786	0.00138394	FALSE	NA	FALSE	PAK1
ENSP00000387593	1446	TANC2	VIQSPPSSPPHRDSA	0.0889838	0.795591	4	-0.998386	0.0016136	FALSE	NA	FALSE
ENSP00000396160	790	FBRSL1	TRLLSRASPATPAGH	0.0931893	0.785841	49	-0.441397	0.00149948	FALSE	NA	FALSE
ENSP00000304229	45	HINT1	CLAFHDISPQAPTHF	0.0442489	0.674577	14	-0.805022	0.000513675	FALSE	NA	FALSE
ENSP00000404251	282	VGLL4	RGQPASPSAHMVSHS	0.0959306	0.771488	23	0.628088	0.00133162	FALSE	NA	FALSE
ENSP00000258098	393	RAB11FIP5	TWPRGSRSNSSSEAV	0.121939	0.824896	22	0.620767	0.00205058	TRUE	NA	FALSE
ENSP00000385824	311	FOXO3	DAWTDFRSRTNSNAS	0.0699503	0.750672	13	0.796724	0.00111309	FALSE	NA	FALSE
ENSP00000264431	1080	RAPGEF2	LPPFGINSPQALKKI	0.0621213	0.728294	26	-0.611493	0.000903162	FALSE	0.0244011	FALSE
ENSP00000303758	996	LUZP1	SSRRTQSSLTVSEVL	0.384144	0.874249	6	-0.955594	0.00291411	FALSE	NA	FALSE
ENSP00000228862	501	DUSP16	TAQRSLLSPLHRSGS	0.0844346	0.78654	25	0.599977	0.00152247	FALSE	NA	FALSE
ENSP00000266529	155	ZCRB1	EIEEVEESEDEGEDP	0.0590094	0.73419	52	-0.444587	0.000959846	FALSE	NA	FALSE
ENSP00000253382	267	ACSS2	MGDSTSQSPPIKRSC	0.0990093	0.768033	64	-0.393277	0.00130531	FALSE	-0.349093	FALSE
ENSP00000224140	1621	SETX	LETSSALSPSLKNKS	0.0996531	0.817668	26	-0.578568	0.00195942	FALSE	-0.0505565	FALSE
ENSP00000334008	59	PARVA	PKSPTPKSPPSRKKD	0.103394	0.821744	37	-0.491192	0.00202146	FALSE	0.0662683	FALSE	MAP2K1
ENSP00000428054	743	SGK223	QGSAESLSPSFRGVH	0.103711	0.801392	56	0.409356	0.00173169	FALSE	-0.282828	FALSE
ENSP00000056217	450	ARHGEF5	ELSPAALSPSLEPIR	0.102237	0.82917	24	0.595392	0.00214466	FALSE	-0.279919	FALSE
ENSP00000261588	691	KIAA0556	STNCRKDSLSQLEEY	0.635402	0.770363	34	0.52758	0.00134401	FALSE	NA	FALSE
ENSP00000356265	760	NAV1	ISLKSIGSPESTPKN	0.0969942	0.812129	38	-0.487859	0.00188986	FALSE	0.0118526	FALSE
ENSP00000334941	853	PTPRU	ASSLLGGSPRRPCGR	0.0708788	0.737783	33	-0.546159	0.00100909	FALSE	NA	FALSE
ENSP00000439093	285	CLIP1	VTKIGFPSTTPAKAK	0.0674457	0.753656	8	-0.92083	0.00116809	FALSE	NA	FALSE
ENSP00000263062	119	EPC1	QPDYDLDSEDEVFVN	0.0620976	0.740534	14	-0.77854	0.0010369	FALSE	NA	FALSE
ENSP00000320503	131	EDC3	KSQDVAVSPQQQQCS	0.0491627	0.669331	89	0.361464	0.00050086	FALSE	-0.801491	FALSE
ENSP00000368017	354	ZFC3H1	LTRRISTSDILSEKK	0.386054	0.860193	14	0.735691	0.00270781	FALSE	NA	FALSE
ENSP00000379441	115	JMY	SAWAEGGSPRSTRSL	0.0835759	0.798904	49	-0.43639	0.00172062	FALSE	NA	FALSE
ENSP00000365312	213	ABI1	PPTVPNDYMTSPARL	NA	0.701944	27	-0.610823	0.000714042	FALSE	NA	FALSE	ABL1
ENSP00000393316	270	TMX1	QNAIRQRSLGPSLAT	0.644568	0.840475	203	0.212295	0.00235948	TRUE	0.384618	FALSE
ENSP00000294383	2604	USP24	HLQQGSESPMMIGEL	0.0697978	0.718175	42	-0.495769	0.000841966	FALSE	0.260927	FALSE
ENSP00000277570	45	PROSER2	SSRSRSFTLDDESLK	0.953651	0.908428	20	0.61761	0.00371243	TRUE	NA	FALSE
ENSP00000225698	213	C1QBP	IREVSFQSTGESEWK	0.0705588	0.746061	25	-0.613833	0.00109978	FALSE	0.0237215	FALSE
ENSP00000331983	1291	LRRC16A	DIPDSPSSPKVALLP	0.0829238	0.778857	19	0.676471	0.00147114	FALSE	-0.492311	FALSE
ENSP00000225388	112	NUFIP2	EISLKNLSSDEATNP	0.0896591	0.791165	178	-0.234508	0.0016286	FALSE	0.0300894	FALSE
ENSP00000282059	143	C18orf25	VGRKSRRSRSESETS	0.399441	0.891716	24	0.573775	0.0033725	FALSE	NA	FALSE
ENSP00000465213	10	POP4	SVIYHALSQKEANDS	0.0605135	0.731314	46	0.470491	0.000968209	FALSE	NA	FALSE	CHEK1
ENSP00000452521	152	NAA30	NARTAVPSPVEAAAA	0.354288	0.816315	38	-0.485483	0.00200397	FALSE	-0.128704	FALSE
ENSP00000296220	174	OSBPL11	PLKSRSFSLASSSNS	0.683759	0.899192	27	0.541106	0.00356235	TRUE	-1.15847	FALSE
ENSP00000313851	1283	PDS5B	ENEDEQNSPPKKGKR	0.0633495	0.741044	273	0.196938	0.00107123	FALSE	-0.100491	FALSE
ENSP00000377807	62	FAM122A	APSARRNSTTFPSRH	0.659424	0.850016	152	0.24282	0.00257643	FALSE	NA	FALSE
ENSP00000347169	276	NUMB	EQLARQGSFRGFPAL	0.645436	0.849293	205	0.209558	0.00256447	FALSE	NA	FALSE
ENSP00000344314	774	OFD1	PDRMPLPSPTESRHS	0.371356	0.830987	23	0.604461	0.00225057	FALSE	-0.269226	FALSE
ENSP00000353114	509	AHNAK2	PERERRLSTPQRGKR	0.944858	0.908393	31	0.504623	0.00379195	FALSE	NA	FALSE
ENSP00000339883	516	LBR	NAFRKNPSDPKLAHL	0.0796471	0.752868	74	-0.369427	0.0011985	FALSE	NA	FALSE
ENSP00000364912	1268	SPEN	SPSVRHGSFHEDEDP	0.63548	0.808463	58	0.399263	0.00190452	TRUE	NA	FALSE
ENSP00000288602	446	BRAF	KTLGRRDSSDDWEIP	0.65728	0.84276	232	0.197928	0.00245784	FALSE	0.397339	FALSE	PAK1
ENSP00000428054	692	SGK223	VGTGMSKSASFAFEF	0.0947251	0.763248	9	-0.889646	0.00131753	FALSE	NA	FALSE
ENSP00000355465	1227	AHCTF1	PLASPSPSPGRSPQR	0.113853	0.837025	35	0.497342	0.00236858	TRUE	-1.22465	FALSE
ENSP00000263202	129	UFD1L	YSKFQPQSPDFLDIT	0.053651	0.680054	15	0.780996	0.00058773	FALSE	NA	FALSE
ENSP00000242351	284	ZC3HAV1	DQISHRASLEDAPVD	0.0840895	0.785337	139	0.265313	0.00159664	FALSE	0.128338	FALSE
ENSP00000261435	1210	N4BP2	QAEMRAVTPENHESM	0.625196	0.76859	59	-0.406776	0.00138804	FALSE	NA	FALSE
ENSP00000324203	54	WRAP53	RGDPPRLSPDPVAGS	0.0929194	0.807462	86	-0.330149	0.00190655	FALSE	-0.0849306	FALSE
ENSP00000304895	348	IRS1	SVDGSPVSPSTNRTH	0.0755981	0.75923	19	-0.682472	0.00128409	FALSE	NA	FALSE
ENSP00000405424	307	OXR1	HSKKMTGSNTEEIDS	0.0799464	0.729241	14	0.780914	0.000977378	FALSE	NA	FALSE
ENSP00000300659	344	NFATC3	PLKTRKTSEDQAAIL	0.644945	0.854771	19	0.647761	0.0027104	FALSE	NA	FALSE
ENSP00000420311	17	RPL23	SGAKFRISLGLPVGA	0.0988185	0.82074	24	-0.595848	0.00212355	FALSE	NA	FALSE
ENSP00000209728	45	CDC6	NVQTVTCSPRVKALP	0.0706056	0.759441	48	-0.451028	0.00129397	FALSE	-0.226437	FALSE
ENSP00000298875	452	CPSF2	GEGSRKGSFFKQAKK	0.644093	0.824033	12	-0.791008	0.00218431	TRUE	NA	FALSE
ENSP00000358716	187	DDX20	KCHIAVGSPGRIKQL	0.0651105	0.699676	8	-0.932358	0.000734994	FALSE	NA	FALSE
ENSP00000262613	46	SLC9A3R1	IRLVEPGSPAEKAGL	0.0771491	0.780285	17	-0.705634	0.00155189	FALSE	-0.302812	FALSE
ENSP00000383840	245	MMACHC	QPSEKPSSPSPDLPF	0.101628	0.817923	42	-0.461593	0.00209102	FALSE	0.00493222	FALSE
ENSP00000242784	39	C19orf43	GSGTSPESGDEEVSG	0.0995729	0.808235	12	-0.796216	0.00194361	FALSE	NA	FALSE
ENSP00000262995	668	GAB1	DLDSGKSTPPRKQKS	0.0801238	0.756807	12	-0.813824	0.00127682	FALSE	NA	FALSE
ENSP00000264313	63	SLAIN2	IPSSGAASPRGFPLG	0.0860263	0.804249	64	-0.381052	0.00189351	FALSE	-0.27613	FALSE
ENSP00000419465	89	WWTR1	AQHVRSHSSPASLQL	0.66286	0.855464	63	0.371027	0.00275701	FALSE	NA	FALSE
ENSP00000385269	2	ELAVL1	______MSNGYEDHM	0.23064	0.703181	82	-0.364213	0.000768819	FALSE	NA	FALSE
ENSP00000265148	422	CENPE	AKRKRRVTWCLGKIN	0.920552	0.841065	7	0.92886	0.00249446	FALSE	NA	FALSE
ENSP00000449404	54	KRT8	AFSSRSYTSGPGSRI	0.670445	0.852107	24	0.584635	0.00269695	FALSE	NA	FALSE
ENSP00000370503	414	CCM2	GRHRRALSTTSSSTT	0.662954	0.87827	18	0.654326	0.00321749	FALSE	NA	FALSE
ENSP00000377298	1800	NUMA1	LGDVFLDSGRKTRSA	0.0736413	0.771733	43	-0.470397	0.00145699	FALSE	NA	FALSE
ENSP00000386894	86	RBM4	KLHVGNISPTCTNKE	0.0599863	0.738508	271	0.197415	0.00108676	FALSE	0.238807	FALSE
ENSP00000357341	596	NCOA7	LPVKLNSSTEANVIK	0.057179	0.719123	19	-0.697324	0.000904738	FALSE	0.0675953	FALSE
ENSP00000340836	213	OSTF1	DYLDDEDSD______	0.0434057	0.732721	44	-0.477988	0.00103273	FALSE	-0.41	FALSE
ENSP00000324810	230	MVB12A	HPRFEGKSCSPLAFS	0.343388	0.741051	10	-0.868318	0.00111878	FALSE	NA	FALSE
ENSP00000403902	134	PPP1R13L	LQPDAYGSLDRATSP	0.0951278	0.760542	61	-0.401696	0.0013331	FALSE	0.333842	FALSE
ENSP00000378338	570	GIT1	YRIRKGVSASAVPFT	0.0833674	0.76969	18	-0.692627	0.00144239	FALSE	-1.14052	FALSE
ENSP00000262043	1722	PHF3	NLKVAQNSPSVENIQ	0.0731236	0.761773	49	-0.445212	0.0013484	FALSE	NA	FALSE
ENSP00000421985	232	FNIP1	LRLIRSASFFAVHSN	0.663809	0.838927	16	-0.701073	0.00248023	FALSE	NA	FALSE
ENSP00000362820	5	SRSF3	___MHRDSCPLDCKV	0.0919277	0.758063	214	-0.218332	0.00130862	FALSE	0.0641181	FALSE
ENSP00000354575	530	LSR	YMPPRSRSRDDLYDQ	0.657265	0.81637	184	-0.225317	0.00210391	FALSE	NA	FALSE
ENSP00000356224	8360	SYNE1	ENIIRSKTPTGPELD	0.651633	0.823328	51	-0.4188	0.00222351	FALSE	-0.073143	FALSE
ENSP00000339381	850	RGS12	DSQQVPSSPASKHSL	0.0767882	0.77483	28	-0.570692	0.00151768	FALSE	NA	FALSE
ENSP00000382840	86	DDX3X	RGKSSFFSDRGSGSR	0.107672	0.835919	39	0.471608	0.00243946	FALSE	NA	FALSE
ENSP00000380150	886	CARD11	STSDPRVSPRLSRAS	0.104104	0.82783	21	-0.627939	0.00230486	FALSE	NA	FALSE
ENSP00000223208	99	CEP41	EDNDSAASDPDAETT	0.0759842	0.735573	22	-0.649044	0.00108274	FALSE	NA	FALSE
ENSP00000353452	1778	MYLK	KSSTGSPTSPLNAEK	0.103102	0.786328	18	-0.685646	0.00168396	FALSE	-4.92012	FALSE
ENSP00000310670	675	KIAA1967	LEDSEVRSVASNQSE	0.0784474	0.777969	66	-0.381532	0.0015731	FALSE	-0.594175	FALSE
ENSP00000283195	2610	RANBP2	EESSINYTFKTPEKA	0.0706514	0.74591	37	-0.512113	0.00119467	FALSE	NA	FALSE
ENSP00000215862	671	MORC2	PIKLSPATPSRKRSV	0.0969488	0.796774	12	-0.798673	0.00183733	FALSE	NA	FALSE
ENSP00000353863	412	ZNF148	LEQNQTISPLSTYEE	0.0652772	0.706111	57	0.430951	0.000818308	FALSE	-0.0889012	FALSE
ENSP00000281537	354	TJP1	SKPGAVSTPVKHADD	0.0752694	0.752239	49	-0.447416	0.00126743	FALSE	-0.162393	FALSE
ENSP00000328059	164	RLIM	EPSARRSSGENVENN	0.6459	0.834819	6	0.959243	0.00245784	FALSE	NA	FALSE
ENSP00000381577	3359	USP34	IKRRRVSSDEEHTVD	0.917145	0.86896	16	-0.689683	0.00311465	FALSE	NA	FALSE
ENSP00000336721	140	LARP1	EKGEGSDSKESPKTK	0.0933937	0.777192	7	-0.940956	0.00157588	FALSE	NA	FALSE
ENSP00000370242	563	WWC3	ERRARRISACLSDYS	0.928817	0.874484	14	0.726738	0.00323686	FALSE	NA	FALSE
ENSP00000357131	154	ARHGAP18	AVQKRVETVSQTLRK	0.639074	0.818708	6	-0.961501	0.00219471	FALSE	NA	FALSE
ENSP00000358866	2414	FLNA	NGTHIPGSPFKIRVG	0.0580501	0.727373	31	-0.561366	0.00101738	FALSE	NA	FALSE
ENSP00000307604	208	ZBTB5	ARQRLRPSIDESAIS	0.0929016	0.780424	12	0.803906	0.00162589	FALSE	NA	FALSE
ENSP00000303482	152	REEP4	AGRLRSFSMQDLRSI	0.941848	0.893377	323	0.161234	0.00366642	TRUE	-0.0984012	FALSE
ENSP00000263388	2028	NOTCH3	VRLLDQPSGPRSPPG	0.0982867	0.811974	25	0.585848	0.00209002	FALSE	NA	FALSE
ENSP00000367038	185	RRBP1	RNTDVAQSPEAPKQE	0.0666161	0.750765	121	-0.28979	0.0012638	FALSE	-0.135055	FALSE
ENSP00000322926	889	FARP1	ATAADQESEDDLSAS	0.0793169	0.787026	66	-0.378628	0.00171961	FALSE	0.10139	FALSE
ENSP00000335203	39	ATPIF1	NVDRGAGSIREAGGA	0.0737664	0.785502	127	0.275783	0.00169942	TRUE	NA	FALSE
ENSP00000234590	272	ENO1	DDPSRYISPDQLADL	0.629757	0.744471	34	-0.532162	0.00119766	FALSE	-0.194157	FALSE
ENSP00000352995	1152	ARHGEF18	LPGPPAPSPLPATPL	0.0832085	0.787634	11	0.825949	0.00173206	FALSE	NA	FALSE
ENSP00000378578	252	AFF1	KGYCPAKSPKDLAVK	0.0598268	0.743863	130	0.2812	0.0011917	FALSE	NA	FALSE
ENSP00000344789	66	ACACA	GSVSEDNSEDEISNL	0.0734787	0.765044	85	-0.340364	0.00143619	FALSE	0.0365611	FALSE	CSNK2A1
ENSP00000399732	368	PACS2	GGRQPSDSVSDTVAL	0.393466	0.870554	30	0.520597	0.0031845	FALSE	NA	FALSE
ENSP00000358866	2128	FLNA	ADQHVPGSPFSVKVT	0.0560154	0.720113	58	-0.422351	0.000958229	FALSE	0.290485	FALSE
ENSP00000382104	714	DOPEY2	FKTKSSESPSSSPSS	0.13584	0.850728	9	-0.862207	0.00278722	FALSE	NA	FALSE
ENSP00000315379	611	PRPF3	WDEQTSNTKGDDDEE	0.0773049	0.680214	8	0.935553	0.000637256	FALSE	NA	FALSE
ENSP00000264758	631	ADD1	AREQKEKSPPDQPAV	0.0865533	0.78889	19	-0.668333	0.0017607	FALSE	0.147939	FALSE
ENSP00000363642	639	BMS1	QNFIDETSDIENLLK	0.05671	0.740581	96	-0.326588	0.00116417	FALSE	-0.163641	FALSE
ENSP00000378356	875	KIF20A	PYARILRSRRSPLLK	0.0928688	0.814906	36	-0.494696	0.00216175	FALSE	NA	FALSE
ENSP00000314348	829	DDX10	KQGMKKRSNSEVEDV	0.0933816	0.790308	25	0.592931	0.00178627	FALSE	NA	FALSE
ENSP00000318775	779	ANAPC4	KEEVLSESEAENQQA	0.0658193	0.690953	35	-0.544548	0.000719628	FALSE	-0.0339097	FALSE	CDK1;PLK1
ENSP00000417901	319	GPHN	LSTASCPTPKVQSRC	0.0715013	0.733882	16	-0.73797	0.00109976	FALSE	0.014863	FALSE
ENSP00000453403	285	NUSAP1	AKTGVRFSAATKDNE	0.0773388	0.767074	6	0.968429	0.00147936	FALSE	NA	FALSE
ENSP00000347184	1195	HTT	KEPGEQASVPLSPKK	0.0938309	0.807447	8	-0.904058	0.00205202	FALSE	NA	FALSE
ENSP00000254816	588	TRIM47	RRGGIPASPIDPFQS	0.0786736	0.788457	79	0.346318	0.00176938	FALSE	-0.141352	FALSE
ENSP00000334229	260	C2CD5	AFLPACNSPSKEMKE	0.0910848	0.778262	72	0.364752	0.00163191	FALSE	-0.0628156	FALSE
ENSP00000369891	151	SERPINB6	GKIAELLSPGSVDPL	0.0900182	0.810592	12	0.7926	0.00210842	FALSE	NA	FALSE
ENSP00000258390	1318	DOCK10	EKIPRPLSLIGSTLR	0.644099	0.856186	39	-0.463867	0.00293584	FALSE	NA	FALSE
ENSP00000351684	851	CAMSAP2	PQAKWLKSPTTPIDP	0.0761735	0.73746	36	0.520055	0.00114992	FALSE	0.0951879	FALSE
ENSP00000250113	410	FXR2	GSDKAGYSTDESSSS	0.0981635	0.813511	10	-0.843439	0.00216617	FALSE	NA	FALSE
ENSP00000298229	986	INPPL1	NSFNNPAYYVLEGVP	NA	0.610409	16	0.788878	0.000280952	FALSE	NA	FALSE	SRC
ENSP00000302276	76	HEXIM2	SRSPRTQSPGGCSAE	0.664486	0.875803	124	0.261453	0.00335559	FALSE	-0.620153	FALSE
ENSP00000413025	247	IKZF1	FLGDKGLSDTPYDSS	0.09544	0.790823	14	-0.754485	0.00181895	FALSE	NA	FALSE
ENSP00000349960	233	ACTB	EMATAASSSSLEKSY	0.0895031	0.780483	23	-0.618001	0.00167445	FALSE	NA	FALSE
ENSP00000420294	278	PHC3	QRDPSPESNKKGESP	0.0826475	0.776227	6	-0.966946	0.00162079	FALSE	NA	FALSE
ENSP00000322159	452	ATG4C	KQLKRFSTEEFVLL_	0.640842	0.81877	39	-0.474601	0.00226822	FALSE	NA	FALSE
ENSP00000383851	921	KIAA1522	RALSGRASPVPAPSS	0.113269	0.834444	92	-0.310847	0.0025625	FALSE	-0.385987	FALSE
ENSP00000349959	1385	RICTOR	SRFMKALSYASLDKE	0.0858589	0.79351	39	-0.482099	0.00188479	FALSE	NA	FALSE
ENSP00000414712	224	MAP7	ISKRLSSSSATLLNS	0.094266	0.76365	44	-0.464864	0.00147683	FALSE	-0.333623	FALSE
ENSP00000253024	757	TRIM28	KLSPPYSSPQEFAQD	0.0731384	0.724748	54	-0.434033	0.00104175	FALSE	-0.112055	FALSE
ENSP00000432119	361	WDR74	AAAKRKLSGLEQPQG	0.640709	0.83506	37	0.480986	0.00258229	FALSE	NA	FALSE
ENSP00000285670	158	SAMSN1	KKYIKALSEEKDEED	0.0748948	0.777949	86	0.334033	0.00167131	FALSE	NA	FALSE
ENSP00000378605	140	DNAJC30	PDPGSPRTPPPTSRT	0.10306	0.804178	6	0.962687	0.0020624	FALSE	NA	FALSE
ENSP00000437073	980	MYO18A	LFLGRAGSATVLSGS	0.661093	0.881649	7	-0.91785	0.00355295	FALSE	NA	FALSE
ENSP00000320447	19	NR2C2	STDSAVASPQRIQGS	0.0685012	0.760983	51	-0.434215	0.0014547	FALSE	0.105179	FALSE
ENSP00000325785	881	SPECC1L	TPPAAAVSPMQRHSI	0.0827916	0.774429	30	0.550276	0.00162964	FALSE	-1.46759	FALSE
ENSP00000326128	664	LARP4B	TSKEPPSSPLQPQKE	0.0701484	0.768721	18	0.689271	0.00155465	FALSE	-0.460914	FALSE
ENSP00000377969	391	GTF2F1	NSRPGTPSAEGGSTS	0.370996	0.844521	6	0.956644	0.0027789	FALSE	NA	FALSE
ENSP00000421655	310	TCOF1	ASAPAKGTPGKGATP	0.0948556	0.804713	17	-0.692144	0.00207834	FALSE	-0.164246	FALSE
ENSP00000323856	4385	PLEC	GGFRSRSSSVGSSSS	0.122205	0.859289	48	0.418326	0.00308788	FALSE	NA	FALSE
ENSP00000234739	155	BCL9	ATAPRSSTPSHGQTT	0.66561	0.841889	32	-0.511966	0.00274157	FALSE	-0.112938	FALSE
ENSP00000322579	124	PHF23	SRLQAPDSATLLEKM	0.0954911	0.797793	20	0.648538	0.00198095	FALSE	NA	FALSE
ENSP00000309539	509	DPYSL2	PVCEVSVTPKTVTPA	0.0847805	0.764969	173	-0.239296	0.00152007	FALSE	0.00785747	FALSE	GSK3B
ENSP00000378400	366	LIMA1	PKPLSPDSRASSLSE	0.108384	0.832385	42	-0.453278	0.00257342	FALSE	-0.0682591	FALSE
ENSP00000362260	459	ZNF711	TRRYREASPLSSNKL	0.919892	0.858452	12	-0.774483	0.00310127	FALSE	NA	FALSE
ENSP00000352400	940	NUP214	PKVPAKLSPMKQAQL	0.0744829	0.769812	323	-0.174971	0.00159506	FALSE	-0.169827	FALSE
ENSP00000392812	458	PIK3R5	LPLRRAGSLCSPLDE	0.658515	0.85915	14	-0.728538	0.00312446	FALSE	NA	FALSE
ENSP00000262056	230	EIF4B	KYRDRYDSDRYRDGY	0.898224	0.765483	8	0.91288	0.00154695	TRUE	NA	FALSE
ENSP00000352438	272	PCBP2	FSGIESSSPEVKGYW	0.0831778	0.714916	189	0.23789	0.000980031	FALSE	-1.39776	FALSE
ENSP00000360644	9	DPM1	ASLEVSRSPRRSRRE	0.114219	0.836808	61	0.377627	0.00269726	FALSE	0.11397	FALSE
ENSP00000362441	729	ATRX	SETVDQNSDSDEMLA	0.0732125	0.754151	56	-0.416432	0.00141111	FALSE	0.0727698	FALSE
ENSP00000379643	306	NDE1	DGGERRPSSTSVPLG	0.665711	0.867485	63	0.364285	0.00333441	TRUE	NA	FALSE	PRKACA
ENSP00000354498	578	PHLDB1	VTRERKNSITEISDN	0.925548	0.875987	39	0.455941	0.00353358	FALSE	NA	FALSE
ENSP00000237536	1581	SOGA1	KKAAKLGSSEEVRLT	0.0894558	0.804082	9	-0.872644	0.00213831	FALSE	NA	FALSE
ENSP00000278671	98	LAMTOR1	RLAVLSSSLTHWKKL	0.100838	0.746532	189	0.231728	0.00133483	FALSE	-0.454664	FALSE
ENSP00000370395	297	SGTB	HIRSRSFSSSAEEHS	0.940557	0.864413	23	0.586063	0.00329575	FALSE	NA	FALSE
ENSP00000329219	624	FMNL1	DALGRRDSELGPGVK	0.643773	0.813987	65	0.371393	0.00231973	FALSE	0.154071	FALSE
ENSP00000368884	386	RPS6KA3	HQLFRGFSFVAITSD	0.631417	0.77331	97	0.314803	0.00168653	FALSE	NA	FALSE
ENSP00000362863	152	REEP3	TERLRSFSMHDLTTI	0.921957	0.83808	40	-0.460874	0.00276393	FALSE	NA	FALSE
ENSP00000318086	489	MAP7D3	PIAKKRLSSYTECYK	0.0863623	0.759675	10	0.857707	0.00150507	FALSE	0.261706	FALSE
ENSP00000378254	198	EML3	GGKDPLSSPGGPGSR	0.103157	0.834969	19	0.647851	0.00270547	FALSE	-0.259463	FALSE
ENSP00000417748	106	DDI2	IAVPGTSSPRQRQPP	0.0844509	0.792985	112	0.289265	0.00197904	FALSE	-0.354505	FALSE
ENSP00000343298	276	LRRC41	ASRGRAPSRDEGSLL	0.928951	0.900122	110	0.271209	0.0041584	FALSE	NA	FALSE
ENSP00000339299	2631	TRIO	GTLKKSTSWHTALRL	0.119386	0.812153	42	0.457777	0.00230145	FALSE	NA	FALSE
ENSP00000360034	202	SERBP1	RHSGSDRSSFSHYSG	0.0935073	0.758191	18	0.691025	0.0014951	TRUE	NA	FALSE
ENSP00000449241	750	AGAP2	AISAFGPSASINGLV	0.0792128	0.774738	6	-0.965936	0.00172076	FALSE	NA	FALSE
ENSP00000387365	487	PWP1	SARNSSISGPFGSRS	0.397186	0.860042	13	0.748608	0.00323903	FALSE	NA	FALSE
ENSP00000233575	336	SNX17	LPSGSTSSPGRGRGE	0.10575	0.832861	50	-0.415566	0.0026893	FALSE	NA	FALSE
ENSP00000376268	234	SEC14L1	APEPVVGTPDDKLDA	0.0678958	0.752489	61	0.399335	0.00143188	FALSE	-1.3885	FALSE
ENSP00000379287	230	YWHAZ	DNLTLWTSDTQGDEA	0.064358	0.686813	12	-0.833077	0.000765637	FALSE	NA	FALSE
ENSP00000329933	662	PHF12	TDSRPLGSPPNATRV	0.101579	0.819386	16	-0.701712	0.00244797	FALSE	0.031124	FALSE
ENSP00000405405	932	PHLDB2	AHLPLGQSNSCGSVL	0.0828586	0.735009	41	-0.487393	0.0012292	FALSE	NA	FALSE
ENSP00000364578	115	NELFE	QPFQRSISADDDLQE	0.647125	0.837005	63	0.370686	0.00278395	TRUE	0.17172	FALSE
ENSP00000368994	640	ARHGAP44	SQPPADQSPHTLRKV	0.0776354	0.755728	23	-0.623478	0.00148003	FALSE	NA	FALSE
ENSP00000379346	409	ADNP	LSSGQLKSPSLSQSQ	0.101906	0.789781	31	0.534057	0.00197159	FALSE	0.00141756	FALSE
ENSP00000363228	352	RBM12	NGLVKFLSPQDTFEA	0.0818816	0.774217	29	-0.555676	0.0017512	FALSE	NA	FALSE
ENSP00000263102	52	CCDC6	KSGGIVISPFRLEEL	0.0680573	0.756053	317	-0.177552	0.00150356	FALSE	-0.180527	FALSE
ENSP00000329419	859	COPB2	ELDGKPASPTPVIVA	0.0774469	0.772963	353	0.166148	0.001734	FALSE	-0.0192142	FALSE
ENSP00000265343	1043	AFF4	YNNSQAPSPGLGSKA	0.0632432	0.684093	80	0.368876	0.000759995	FALSE	0.67878	FALSE
ENSP00000440374	590	MCF2L	ESRQGRGSAGEEEES	0.373907	0.850556	18	0.656195	0.00310179	FALSE	NA	FALSE
ENSP00000372351	544	WHSC1	EDAEAEDTPRKRLRT	0.0754457	0.761651	56	-0.412512	0.00158144	FALSE	-0.0636834	FALSE
ENSP00000262105	9	MCM4	SSPASTPSRRGSRRG	0.107989	0.830768	12	-0.781062	0.00270675	FALSE	NA	FALSE
ENSP00000296755	1782	MAP1B	GEKLSPKSDISPLTP	0.0910113	0.804384	17	-0.688785	0.00222996	FALSE	0.256246	FALSE
ENSP00000312671	1273	EHBP1L1	PPPRAHGSFSHVRDA	0.092452	0.794805	192	0.220901	0.00207669	FALSE	NA	FALSE
ENSP00000275732	638	GIGYF1	PTMSRSLSVPDSGRL	0.680345	0.901695	46	0.41316	0.00432017	FALSE	NA	FALSE
ENSP00000362409	574	FAM129B	DSMVMHNSDPNLHLL	0.0617029	0.708381	23	-0.641189	0.000977145	FALSE	NA	FALSE
ENSP00000360266	63	JUN	KNSDLLTSPDVGLLK	0.0726812	0.735558	80	0.354196	0.00126705	FALSE	0.774024	FALSE	CDK3;MAPK15;MAPK8;MAPK9;PLK3;PRKD1;VRK1
ENSP00000300181	229	TSC22D4	AGGSGARTPPLSRRK	0.106537	0.827617	71	-0.351318	0.00266369	FALSE	-0.114922	FALSE
ENSP00000359645	251	RBMX	RDYGHSSSRDDYPSR	0.104935	0.812353	24	0.590436	0.00238581	FALSE	NA	FALSE
ENSP00000317872	360	RBBP6	NLQPLMRSPISRQQD	0.0630614	0.725606	261	0.199964	0.00116268	FALSE	-0.151265	FALSE
ENSP00000300651	664	MED1	FSTLYGSSPLERQNS	0.0681687	0.754529	16	-0.724246	0.00151005	FALSE	NA	FALSE
ENSP00000362638	14	MARCKSL1	KAPRGDVTAEEAAGA	0.0775103	0.761113	15	-0.740274	0.00159982	FALSE	NA	FALSE
ENSP00000304139	58	RBMXL2	FAFVTFESPADAKAA	0.0515325	0.716068	25	-0.615089	0.00106705	FALSE	NA	FALSE
ENSP00000358813	824	TTK	VGLNSPNSILKAAKT	0.0800663	0.769646	25	-0.594617	0.00171984	FALSE	NA	FALSE
ENSP00000223208	121	CEP41	NPGEQSPSPEQFINN	0.077106	0.715009	11	-0.844927	0.00106047	FALSE	NA	FALSE
ENSP00000380413	360	AGAP3	ETIAASSTPTPIRKQ	0.0971691	0.785926	17	-0.694616	0.00197227	FALSE	NA	FALSE
ENSP00000378254	156	EML3	ADTPRRNSSSSSSPS	0.685449	0.916034	11	0.77824	0.00478612	FALSE	NA	FALSE
ENSP00000296564	960	KIAA0947	TNSRLSFSPENILIQ	0.0914277	0.743114	66	-0.385657	0.00138424	FALSE	0.0576374	FALSE
ENSP00000262518	572	SRCAP	DAGSGPPTPGPTTLG	0.0743047	0.747478	12	0.808981	0.0014392	FALSE	NA	FALSE
ENSP00000296220	189	OSBPL11	PISQRRPSQNAISFF	0.639041	0.79845	150	0.248295	0.00218647	FALSE	-2.08512	FALSE	CHEK1
ENSP00000359264	83	BCAR3	SKSPRQNSPVTQDGI	0.634921	0.816667	36	0.488373	0.00251169	FALSE	0.180726	FALSE
ENSP00000277570	18	PROSER2	SDMNSDTSPSCRLRA	0.0786735	0.768782	18	-0.684406	0.00173015	FALSE	-0.274765	FALSE
ENSP00000378338	601	GIT1	SKLSRHGSGADSDYE	0.649654	0.851815	78	0.32954	0.00321711	FALSE	0.0618809	FALSE
ENSP00000309539	507	DPYSL2	DGPVCEVSVTPKTVT	0.0646639	0.730169	13	-0.792374	0.00123936	FALSE	NA	FALSE
ENSP00000265372	232	CREM	ASPGSLHSPQQLAEE	0.0868859	0.793998	8	-0.902846	0.00212876	FALSE	0.105063	FALSE
ENSP00000243326	1688	RIF1	KRLHKRDSFDNCSLG	0.1049	0.809196	288	0.178192	0.00240375	TRUE	-0.67441	FALSE
ENSP00000382863	2519	CHD8	RAPGYPSSPVTTASG	0.0929114	0.809151	80	-0.334743	0.00240551	FALSE	NA	FALSE
ENSP00000435585	570	EPS8L2	QKYWGPASPTHKLPP	0.0687376	0.71488	40	0.497552	0.00108858	FALSE	-0.144518	FALSE
ENSP00000362013	743	TRERF1	AHPQLPLTPLTPTPR	0.0672432	0.701015	7	-0.951865	0.000951304	FALSE	NA	FALSE
ENSP00000365201	1690	PRRC2A	PPKRPGGSSPLNAVP	0.0952666	0.816746	20	-0.636429	0.00255328	FALSE	-0.014975	FALSE
ENSP00000410626	914	PHRF1	AVAAEGASDTEREEP	0.086241	0.810117	259	0.187606	0.00243274	FALSE	NA	FALSE
ENSP00000209873	495	AAAS	NAQFPRFSPVLGRAQ	0.0707646	0.750594	290	-0.185465	0.00151246	FALSE	NA	FALSE
ENSP00000364912	1947	SPEN	EAAAVPTTPRRGRPP	0.0745688	0.770104	14	-0.755379	0.00178332	FALSE	0.0432645	FALSE
ENSP00000355568	240	IRF2BP2	GAHKRPASVSSSAAV	0.656841	0.871293	158	0.229473	0.00372764	FALSE	-0.0128474	FALSE
ENSP00000317714	248	STX4	IEKNILSSADYVERG	0.0749392	0.77059	7	-0.937759	0.0017948	FALSE	NA	FALSE
ENSP00000384312	1796	TRIOBP	DEPGEPPSPSLTTTS	0.081982	0.773494	13	0.775452	0.00184118	FALSE	0.143964	FALSE
ENSP00000400433	23	HNRNPF	RGLPWSCSVEDVQNF	0.0963394	0.742372	47	-0.452187	0.001418	FALSE	NA	FALSE
ENSP00000380942	1286	ARHGEF12	QHFPRYRTASQGPQT	0.63078	0.744104	33	0.531956	0.00144167	FALSE	NA	FALSE
ENSP00000382688	1331	KDM5A	VVSSVSSSPRQTMDY	0.0914527	0.761293	27	-0.575809	0.00167316	FALSE	-0.777544	FALSE
ENSP00000385025	417	SMCR8	KVLISVGSYKSSVES	0.0980734	0.813888	55	0.399215	0.00253383	FALSE	-2.166	FALSE
ENSP00000387882	191	TC2N	RFIQRHDSLSSVPSS	0.664778	0.880438	5	-0.977641	0.00399983	FALSE	NA	FALSE
ENSP00000250617	225	ARHGEF6	KSSERPLSPKAVKGF	0.63282	0.823319	18	0.662657	0.00272772	FALSE	NA	FALSE
ENSP00000367721	1157	NUP160	VYDRPGASPKRNHDG	0.0570763	0.73443	328	-0.176432	0.00133513	FALSE	0.115236	FALSE
ENSP00000296328	280	UBXN7	KKCARSESLIDASED	0.652571	0.842123	40	0.455846	0.00311626	FALSE	NA	FALSE
ENSP00000338191	222	SNTB2	WEGAAPQSPSFSGSE	0.0944192	0.749323	50	0.436585	0.00152575	FALSE	0.236494	FALSE
ENSP00000353010	497	ATG2B	SLPSRSVSVDESRPE	0.682781	0.903463	159	0.223544	0.00461896	FALSE	NA	FALSE
ENSP00000388402	54	ZFP36L1	GGFPRRHSVTLPSSK	0.669926	0.882631	208	0.198354	0.00407815	FALSE	NA	FALSE	MAPKAPK2
ENSP00000327077	861	PCM1	QGLAETASPVAVSLR	0.0906233	0.805679	78	-0.338784	0.00241322	FALSE	-0.656548	FALSE
ENSP00000215115	126	BCL7C	PQPSRPVSPAGPPEG	0.649822	0.862716	50	0.404254	0.00359579	FALSE	0.40901	FALSE
ENSP00000369614	790	CNTROB	GSGPSSGSPERGGDG	0.114357	0.826608	12	-0.779213	0.00281349	FALSE	NA	FALSE
ENSP00000362774	808	RC3H2	TQSPTPPSPLFSVDF	0.074155	0.754165	12	0.804434	0.00160567	FALSE	NA	FALSE
ENSP00000313391	723	DAB2	KPAPRQVSLPVTKST	0.656873	0.853892	19	0.636247	0.00340529	FALSE	NA	FALSE
ENSP00000253048	159	ZC3H4	HRKYREYSPPYAPSH	0.641117	0.788303	270	-0.186192	0.0021251	FALSE	-0.037766	FALSE
ENSP00000260327	146	CTDSPL2	TLLGTIFSPVFNFFS	0.0697278	0.747457	8	-0.913432	0.00151835	FALSE	NA	FALSE
ENSP00000260746	5	ARL3	___MGLLSILRKLKS	0.0742972	0.771331	107	0.297482	0.00185952	FALSE	NA	FALSE
ENSP00000254029	262	WDR44	PPPRKRKSELEFETL	0.108144	0.815898	86	0.320499	0.00262557	FALSE	-0.0896387	FALSE
ENSP00000450832	1393	SIPA1L1	RKTESSLSLDIHSKS	0.122039	0.844715	31	0.51228	0.00321637	FALSE	NA	FALSE
ENSP00000385824	32	FOXO3	QSRPRSCTWPLQRPE	0.951926	0.88217	4	0.995892	0.00410753	FALSE	NA	TRUE	AKT1;PIM1;SGK1
ENSP00000344503	454	TMEM201	GRLSRALSLGTIPSL	0.677914	0.89666	192	0.20423	0.00449133	FALSE	NA	FALSE
ENSP00000331983	1360	LRRC16A	QGSKSNDSGEEAEKE	0.0933091	0.81632	66	-0.364288	0.0026384	FALSE	NA	FALSE
ENSP00000320869	447	TRIM41	AHPALMLSPDRRGVR	0.0738682	0.741158	27	-0.582115	0.00144538	FALSE	NA	FALSE
ENSP00000250916	102	KLF16	PGGASPASSSSAASS	0.117147	0.853377	8	-0.885733	0.00341762	FALSE	NA	FALSE
ENSP00000378914	729	ULK2	AVLFTVGSPPHSAAA	0.091269	0.779674	6	0.963277	0.00199812	FALSE	NA	FALSE
ENSP00000215862	677	MORC2	ATPSRKRSVAVSDEE	0.656788	0.873574	18	-0.644292	0.00390083	TRUE	NA	FALSE
ENSP00000417901	188	GPHN	DELEDLPSPPPPLSP	0.10166	0.798279	12	-0.788423	0.00231195	FALSE	-0.0627657	FALSE
ENSP00000321826	780	STXBP5	NSFSRSRSSSVTSID	0.659023	0.855701	9	0.852831	0.00347589	FALSE	NA	FALSE
ENSP00000358064	593	RPRD2	IPKSFNYSPNSSTSE	0.0887591	0.797146	152	-0.245505	0.00229912	FALSE	-0.0545371	FALSE
ENSP00000245934	1259	SYMPK	EDAMKTPSPAAEDAR	0.0856584	0.777932	58	-0.397661	0.00199397	FALSE	-0.0375065	FALSE
ENSP00000350032	690	FRMD4A	HYVHSTRSVDISPTR	0.0881191	0.783649	10	0.84486	0.00209238	FALSE	NA	FALSE
ENSP00000253023	6	UBE2M	__MIKLFSLKQQKKE	0.0711085	0.767547	135	0.265734	0.00183919	FALSE	NA	FALSE
ENSP00000358064	930	RPRD2	PGSDRSPSPSKNDSF	0.670837	0.85571	9	-0.852249	0.00352212	FALSE	0.0285729	FALSE
ENSP00000440945	354	PACSIN3	TGQDEEWSDEESPRK	0.0704801	0.765497	131	-0.26999	0.00181658	FALSE	0.0637347	FALSE
ENSP00000301740	778	SRRM2	SRLSLRRSLSGSSPC	0.120018	0.811639	189	-0.217768	0.00261104	FALSE	-0.116157	FALSE
ENSP00000335463	60	CASC5	KKNSRRVSFADTIKV	0.640189	0.803542	65	0.369384	0.00246048	FALSE	NA	FALSE	AURKB
ENSP00000301019	318	CDT1	KAFLASLSPAMVVPE	0.0864767	0.779075	36	-0.497123	0.00203927	FALSE	-0.23474	FALSE
ENSP00000277746	116	NRBF2	AEGQSPLSQKYSPST	0.091284	0.781508	32	0.524076	0.00207909	FALSE	NA	FALSE
ENSP00000339883	86	LBR	RSRSRSRSPGRPPKS	0.960831	0.940462	34	-0.462302	0.00591045	FALSE	NA	FALSE
ENSP00000312185	342	ELMO1	ESEPNNSSGSMEKRK	0.0653757	0.720444	21	0.65632	0.00123267	FALSE	NA	FALSE
ENSP00000353401	1226	CUX1	AYMKRRHSSVSDSQP	0.650538	0.853637	5	0.979493	0.00351438	FALSE	NA	FALSE
ENSP00000359958	153	ZRANB2	KEVEDKESEGEEEDE	0.0700008	0.755989	129	0.273756	0.00169413	FALSE	0.112728	FALSE
ENSP00000156109	471	GPKOW	ICQYMGPSDTDDD__	0.0419933	0.62723	23	-0.671042	0.000456564	FALSE	NA	FALSE
ENSP00000381693	567	ZSWIM8	QRGPRRLSAEGGDKA	0.65975	0.876853	99	0.28616	0.00408653	FALSE	NA	FALSE
ENSP00000314724	538	PPFIBP1	KIKSNKRTASAPNLA	0.0817051	0.741685	7	-0.942105	0.00150123	FALSE	NA	FALSE
ENSP00000354952	210	GAB2	AENARSASFSQGTRA	0.653114	0.808661	16	0.699239	0.00257461	FALSE	NA	FALSE
ENSP00000402373	54	ACTA2	VGMGQKDSYVGDEAQ	0.0635577	0.733719	30	0.556624	0.0014007	TRUE	NA	FALSE
ENSP00000347169	295	NUMB	SPFKRQLSLRINELP	0.638501	0.839978	11	0.798353	0.00321918	FALSE	NA	FALSE	PRKCZ
ENSP00000200181	1454	ITGB4	MDFAFPGSTNSLHRM	0.056657	0.70949	26	-0.602674	0.00112053	FALSE	NA	FALSE
ENSP00000367263	5110	AHNAK	KAEAPLPSPKLEGEL	0.0652788	0.762062	317	0.174733	0.00179141	FALSE	-0.574646	FALSE
ENSP00000263847	379	OSBP	LGHKRTGSNISGASS	0.658231	0.868958	82	0.315327	0.00390703	FALSE	-0.583598	FALSE
ENSP00000325905	192	SRSF7	KGSRYFQSPSRSRSR	0.105888	0.826154	64	-0.366018	0.00293575	FALSE	-0.273446	FALSE
ENSP00000421655	1350	TCOF1	ESRKRKLSGDQPAAR	0.924346	0.889518	129	0.248909	0.00444867	FALSE	-0.0975729	FALSE
ENSP00000300086	203	TERF2IP	LLGDAPVSPSSQKLK	0.0903957	0.795507	343	0.163769	0.00234588	FALSE	-0.177222	FALSE	CDK2
ENSP00000363419	41	MTFR1L	LKPCARASFETLPNI	0.0881259	0.767536	36	-0.500382	0.00188431	FALSE	NA	FALSE
ENSP00000186436	1155	TMEM131	EPFRRRLSFEASNPP	0.655999	0.86266	100	-0.287087	0.00377951	FALSE	NA	FALSE
ENSP00000367229	435	CEP68	GKHLDMGSPQLRTRD	0.0703638	0.776185	17	-0.693238	0.00203085	FALSE	NA	FALSE
ENSP00000024061	403	SLC45A4	VLIKPSRSMSDLYDM	0.0889944	0.756272	16	-0.718177	0.0017274	FALSE	NA	FALSE
ENSP00000439093	204	CLIP1	SNLSEAGSIKKGERE	0.0846808	0.789543	77	-0.34298	0.00226104	FALSE	0.230204	FALSE
ENSP00000216513	44	SIX4	GGAAVGLSPPAPAPF	0.0887035	0.802933	25	-0.577497	0.00250386	FALSE	-0.103231	FALSE
ENSP00000319756	1013	TENC1	SDGASPRSPVPTTLP	0.0867787	0.800626	21	0.62476	0.00246307	FALSE	0.201107	FALSE
ENSP00000268138	838	TICRR	ARRSVSGSPESDELQ	0.389762	0.870108	32	-0.494883	0.00398308	FALSE	-0.368758	FALSE
ENSP00000360034	394	SERBP1	RTDKSSASAPDVDDP	0.109856	0.809814	39	0.468319	0.00264057	FALSE	-0.41	FALSE
ENSP00000320084	525	CD276	QPLKHSDSKEDDGQE	0.095722	0.78219	65	0.374068	0.00214353	FALSE	-0.113137	FALSE
ENSP00000261183	314	OSBPL8	DNFQLNDSEIERQHF	0.0383081	0.645581	70	-0.400899	0.000583361	FALSE	NA	FALSE
ENSP00000222270	493	WBP7	RAGPEGTSPPTPTPS	0.094874	0.804291	11	-0.809425	0.00253982	FALSE	0.0277579	FALSE
ENSP00000466950	433	TAF15	GYGGDRSSGGGYSGD	0.100438	0.815341	13	0.756532	0.0027615	FALSE	NA	FALSE
ENSP00000341885	281	RPS2	VKTHTRVSVQRTQAP	0.0785417	0.774018	223	-0.205668	0.00202133	FALSE	NA	FALSE
ENSP00000262710	657	ACIN1	SNSRKSLSPGVSRDS	0.128426	0.835991	92	-0.304105	0.00320738	FALSE	-0.198969	FALSE
ENSP00000356214	138	MYCT1	CERRSNLSLASLTFQ	0.371351	0.827569	9	0.858793	0.0030259	FALSE	NA	FALSE
ENSP00000296511	94	ANXA5	PSRLYDAYELKHALK	NA	0.680486	14	-0.785749	0.000864618	FALSE	0.342808	FALSE
ENSP00000428646	21	FBXO41	GEHKRFRSLSSLRAH	0.653235	0.851705	7	0.917653	0.00357391	FALSE	NA	FALSE
ENSP00000302961	415	HSPA4	SPAEEGSSDCEVFSK	0.0785959	0.779107	12	-0.792429	0.0021165	FALSE	NA	FALSE
ENSP00000346599	184	STYX	KLTIQMMSPLQIERS	0.0576459	0.683876	23	-0.644664	0.000897986	FALSE	NA	FALSE
ENSP00000296755	1915	MAP1B	KIERTTKSPSDSGYS	0.0937069	0.79992	171	-0.229891	0.00248812	FALSE	0.0256909	FALSE
ENSP00000316950	17	MYEF2	PGATGGDSPHLQPAE	0.0697766	0.760166	198	0.220268	0.00181955	FALSE	NA	FALSE
ENSP00000358799	109	RBM15	KSSSRGGSREYDTGG	0.635952	0.82084	51	0.40875	0.00290162	FALSE	NA	FALSE
ENSP00000364687	569	EHMT2	APAPPPLSQDVPGRA	0.08578	0.801303	11	-0.809842	0.00251652	FALSE	0.999099	FALSE
ENSP00000367263	5739	AHNAK	PEASISGSKGDLKSS	0.110138	0.807114	103	-0.293433	0.0026281	FALSE	-0.0762238	FALSE
ENSP00000328547	383	DNMT3B	ENKTRRRTADDSATS	0.658034	0.850925	10	-0.821249	0.00357803	FALSE	NA	FALSE
ENSP00000325827	122	SEC16A	TQPRAHASPFSGALT	0.0832131	0.770664	9	-0.875315	0.00199083	FALSE	NA	FALSE
ENSP00000286523	636	ELMSAN1	PYQSHLRSPVRLADH	0.0644512	0.746167	17	0.7036	0.0016234	FALSE	NA	FALSE
ENSP00000339086	808	MKL2	NTPNKPSSPPPPQQF	0.0904102	0.783412	34	-0.507125	0.00220607	FALSE	NA	FALSE
ENSP00000379156	619	MPRIP	LRMEVDRSPGLPMSD	0.074711	0.764361	96	0.313042	0.00189997	FALSE	0.0755515	FALSE
ENSP00000420321	1055	ROBO1	NEMKTFNSPNLKDGR	0.0613803	0.75752	40	-0.478174	0.00180381	FALSE	0.197535	FALSE
ENSP00000265978	911	FAM160A2	GLGLSGGSPGASTPV	0.101387	0.82672	15	-0.709321	0.00306203	FALSE	NA	FALSE
ENSP00000364289	33	NCBP1	ETEDHLESLICKVGE	0.055953	0.723528	17	0.712054	0.00134304	FALSE	NA	FALSE
ENSP00000202816	150	ESF1	SCKFKIDSNISPKKD	0.0728813	0.678136	20	0.684857	0.000863537	FALSE	NA	FALSE
ENSP00000219431	78	MPG	YRSIYFSSPKGHLTR	0.072612	0.769401	70	-0.363245	0.00199677	FALSE	NA	FALSE
ENSP00000263991	664	EHBP1	QQSSGRTSGSDDPGI	0.0970933	0.801585	3	0.999992	0.00256416	FALSE	NA	FALSE
ENSP00000380659	587	EIF4ENIF1	YLRPRIPSPIGFTPG	0.911498	0.847446	69	-0.346455	0.00354326	FALSE	-0.263057	FALSE	MAPK8
ENSP00000335808	17	FAM192A	IIKKRFVSEAELDER	0.632456	0.826068	8	0.889957	0.00306248	FALSE	NA	FALSE
ENSP00000343325	567	PKN1	NLGTDSDSSPQKSSR	0.115557	0.824477	26	-0.558365	0.00303185	FALSE	NA	FALSE
ENSP00000349723	101	BCL11B	DKDSPPPSSRSELRK	0.0744322	0.769348	7	-0.934791	0.00201316	FALSE	NA	FALSE
ENSP00000373347	858	SRGAP3	MGRVRLRSDGAAIPR	0.92464	0.872895	18	0.640256	0.00420713	FALSE	NA	FALSE
ENSP00000263073	484	SMG6	LDTDDEVSPTSWGDS	0.0786176	0.753338	10	0.851547	0.00176927	FALSE	NA	FALSE
ENSP00000240364	428	FAM117A	DPEASKASPLPFEPW	0.0637921	0.68135	10	-0.875379	0.000905463	FALSE	NA	FALSE
ENSP00000307208	691	BPTF	KEVLVVNSQGEISRL	0.0685202	0.759254	3	0.999996	0.00186012	FALSE	NA	FALSE
ENSP00000338967	931	ARHGAP6	KKLSSANSLPAGEQD	0.107477	0.826877	7	-0.922158	0.00311264	FALSE	NA	FALSE
ENSP00000313885	445	KIAA0195	KVEPPHSSHEDLTDG	0.0615626	0.732537	46	-0.45506	0.00148568	FALSE	NA	FALSE
ENSP00000301740	1519	SRRM2	PQRERSGSESSVDQK	0.951429	0.911815	17	0.643165	0.00534949	FALSE	NA	FALSE
ENSP00000379462	564	CTAGE5	PGGGGRGSRGPGNPL	0.0961107	0.807603	36	-0.484866	0.00272635	FALSE	NA	FALSE
ENSP00000290101	505	RAP1GAP	VIRSRSQSMDAMGLS	0.940054	0.878793	10	0.811162	0.00439921	FALSE	NA	FALSE
ENSP00000211998	719	VCL	LVDEAIDTKSLLDAS	0.0752745	0.746843	13	-0.779311	0.00168725	FALSE	-0.996695	FALSE
ENSP00000449241	927	AGAP2	KVKLRTDSQSEAVAI	0.648611	0.836885	18	-0.652133	0.00335777	FALSE	NA	FALSE
ENSP00000374399	46	TRMT61A	RHGVLRHSVDLIGRP	0.087687	0.743595	70	-0.369495	0.00164415	FALSE	NA	FALSE
ENSP00000380820	116	MCM3AP	GFSFKSPTSVGAFPS	0.116642	0.792238	7	0.929477	0.00244155	FALSE	NA	FALSE
ENSP00000337159	946	ZFYVE16	SPISQVPSVEKLSMN	0.0607976	0.722602	29	0.566012	0.00137242	FALSE	0.26104	FALSE
ENSP00000365682	285	TLE1	LLKKDASSSPASTAS	0.10151	0.832912	8	0.887135	0.00329694	FALSE	NA	FALSE
ENSP00000350377	135	MCTP2	AERRRVSSNGIFDLQ	0.922967	0.874081	10	0.812004	0.00432589	FALSE	NA	FALSE
ENSP00000229795	143	MAPK14	RGLKYIHSADIIHRD	0.0838331	0.775238	4	-0.997837	0.00216333	FALSE	NA	FALSE
ENSP00000229195	165	CNOT2	MSSSGLGSPNRSSPS	0.0942899	0.807718	87	-0.317002	0.00277526	FALSE	-0.222749	FALSE
ENSP00000358062	918	AIM1	TSHSSLKSPSHMEKY	0.0829609	0.76481	8	0.904904	0.0019995	FALSE	NA	FALSE
ENSP00000352927	1512	SOGA2	REEGGEGTPVKQDLS	0.0625044	0.73573	19	-0.673713	0.00156445	FALSE	NA	FALSE
ENSP00000329419	861	COPB2	DGKPASPTPVIVASH	0.0990166	0.757783	83	0.336111	0.00189261	FALSE	-0.0317392	FALSE
ENSP00000299192	340	HEATR3	KRRVRRKTFVSDLLP	0.935017	0.882231	16	0.669038	0.00459493	FALSE	NA	FALSE
ENSP00000263946	155	PKP1	QKIKASRSEPDLYCD	0.0964816	0.737443	13	-0.781697	0.00159721	FALSE	NA	FALSE
ENSP00000439135	215	TPM4	EAASEKYSEKEDKYE	0.0665776	0.747884	5	-0.987138	0.00174771	FALSE	NA	FALSE
ENSP00000282251	372	CWF19L2	RAKFLRPSDDEELSF	0.0880304	0.738682	5	-0.987797	0.00161528	FALSE	NA	FALSE
ENSP00000362372	703	BRWD3	IRLRRHSSQIEGVRQ	0.646245	0.839725	6	0.95127	0.003504	FALSE	NA	FALSE
ENSP00000420311	41	RPL23	AKNLYIISVKGIKGR	0.0514514	0.693387	60	0.412111	0.00106879	FALSE	NA	FALSE
ENSP00000365439	280	HNRNPK	MPPSRRDYDDMSPRR	NA	0.76784	9	-0.873715	0.00207827	FALSE	NA	FALSE
ENSP00000282633	787	FAM21A	SDLFSSSSPWDKGTK	0.101325	0.768983	30	-0.539338	0.00210086	FALSE	NA	FALSE
ENSP00000219473	211	USP10	VTPRTCNSPQNSTDS	0.0805734	0.773266	22	-0.618007	0.00217547	FALSE	NA	FALSE
ENSP00000264010	346	CTCF	RHRRYKHTHEKPFKC	0.357208	0.754605	48	-0.437566	0.0018704	FALSE	NA	FALSE
ENSP00000437271	368	TNKS1BP1	APEAPRPSSPPPEVL	0.0892416	0.795427	8	-0.896164	0.00258542	FALSE	NA	FALSE
ENSP00000367787	853	LIG3	GSSTTGGSSEENKGP	0.0870477	0.801745	20	-0.633423	0.00271497	FALSE	NA	FALSE
ENSP00000355090	285	ARHGAP11A	YKRKRRQSVGDFVSG	0.937616	0.888732	142	0.235148	0.00484812	FALSE	NA	FALSE
ENSP00000222567	316	TWISTNB	KKKKRKHSEEAEFTP	0.637062	0.830828	79	0.326186	0.00334967	FALSE	NA	FALSE
ENSP00000269848	775	PFKL	HVTRRTLSMDKGF__	0.651143	0.82837	53	0.396421	0.00329693	FALSE	NA	FALSE
ENSP00000268711	53	MED9	SPAPRPQSPARAREE	0.644872	0.857261	35	-0.4741	0.00401268	FALSE	0.0653688	FALSE
[truncated: 41,030 more rows]
