# Supplementary material for: An atlas of human kinase regulation
Source: Mol Syst Biol. 2016 Dec 1;12(12):888. doi: 10.15252/msb.20167295 (PMC5199121; doi:10.15252/msb.20167295)
Supplement: Supplementary file 10 — Table EV8 [file MSB-12-888-s010.zip › EV_Table_8/README.txt]

Table EV8. Candidate AKT substrates.
All sites in the atlas ranked by the 4 types of evidences used to infer AKT regulation: co-regulation, motif similarity, in vitro phosphorylation and quantification decrease upon kinase inhibition.
